# Supplementary material for: Redox-mediated decoupled seawater direct splitting for H2 production
Source: Nat Commun. 2024 Oct 15;15:8874. doi: 10.1038/s41467-024-53335-w (PMC11473778; doi:10.1038/s41467-024-53335-w)
Supplement: Supplementary file 4 — Supplementary Data 1 [file 41467_2024_53335_MOESM4_ESM.zip]

Archive with 11 entries (10 files):
- Supplementary Data file/
- Supplementary Data file/Fe-OH-CONTCAR
- Supplementary Data file/Fe-O-CONTCAR
- Supplementary Data file/Fe-CONTCAR
- Supplementary Data file/.DS_Store
- __MACOSX/Supplementary Data file/._.DS_Store
- Supplementary Data file/OH-CONTCAR
- Supplementary Data file/OOH-CONTCAR
- Supplementary Data file/O-CONTCAR
- Supplementary Data file/Fe-O-O-H-CONTCAR
- Supplementary Data file/slab-CONTCAR
