# Supplementary material for: Redox-mediated decoupled seawater direct splitting for H2 production
Source: Nat Commun. 2024 Oct 15;15:8874. doi: 10.1038/s41467-024-53335-w (PMC11473778; doi:10.1038/s41467-024-53335-w)
Supplement: Supplementary file 4 — Supplementary Data 1 [file 41467_2024_53335_MOESM4_ESM.zip › Supplementary Data file/Fe-OH-CONTCAR]

NiFeHOCN
1.0
       12.5004997253         0.0000000000         0.0000000000
        0.0000000000        13.4202995300         0.0000000000
        0.0000000000         0.0000000000        22.2171993256
   Ni   Fe    H    O    C    N
   24   13   73   73    6    6
Direct
     0.177079999         0.153270003         0.216240009
     0.276520012         0.176730010         0.441950013
     0.427080018         0.153270003         0.216240009
     0.311940006         0.155180009         0.338019997
     0.177079999         0.486600002         0.216240009
     0.065839996         0.499920020         0.340099995
     0.427080018         0.486600002         0.216240009
     0.411979990         0.444170011         0.452850013
     0.177079999         0.819929984         0.216240009
     0.231610003         0.860259985         0.428429997
     0.427080018         0.819929984         0.216240009
     0.316559992         0.810249979         0.335999987
     0.677079942         0.153270003         0.216240009
     0.679090054         0.066480005         0.447349984
     0.927079942         0.153270003         0.216240009
     0.813269947         0.141729993         0.332620005
     0.677079942         0.486600002         0.216240009
     0.568059985         0.484230011         0.333490010
     0.927079942         0.486600002         0.216240009
     0.968739958         0.571799982         0.438179992
     0.677079942         0.819929984         0.216240009
     0.732070037         0.830680041         0.435849977
     0.927079942         0.819929984         0.216240009
     0.812380013         0.802479981         0.337130011
     0.064570001         0.156719996         0.340970000
     0.510869965         0.147939992         0.464189994
     0.226040005         0.483920003         0.465009992
     0.311360004         0.487919980         0.334710004
     0.063919998         0.814779973         0.339199985
     0.411549976         0.835749965         0.440649985
     0.560209995         0.155670000         0.335139984
     0.939829981         0.189160010         0.454899984
     0.704260023         0.497020012         0.455989980
     0.821499980         0.485340001         0.338699994
     0.561829994         0.818220017         0.337850014
     0.923990008         0.846030018         0.434880000
     0.687170023         0.293370001         0.599810005
     0.177079999         0.006290000         0.135030006
     0.052080004         0.006290000         0.256850000
     0.207289992         0.030840001         0.390399994
     0.052080004         0.300239998         0.175639997
     0.174730010         0.299290005         0.288929991
     0.122470003         0.247360008         0.435369989
     0.427080018         0.006290000         0.135030006
     0.302079999         0.006290000         0.256850000
     0.435960011         0.017750000         0.392389999
     0.302079999         0.300239998         0.175639997
     0.422320000         0.295179987         0.298970009
     0.388539994         0.259189996         0.526330009
     0.177079999         0.339630025         0.135030006
     0.052080004         0.339630025         0.256850000
     0.155289994         0.364930007         0.386550003
     0.052080004         0.633579999         0.175639997
     0.180050003         0.631820005         0.294559976
     0.105779997         0.606469960         0.510670008
     0.427080018         0.339630025         0.135030006
     0.302079999         0.339630025         0.256850000
     0.486939990         0.342349997         0.382429971
     0.302079999         0.633579999         0.175639997
     0.417039983         0.633880023         0.282560000
     0.366729991         0.616100008         0.428059983
     0.177079999         0.672959971         0.135030006
     0.052080004         0.672959971         0.256850000
     0.198890002         0.687690002         0.392820022
     0.052080004         0.966910016         0.175639997
     0.163880015         0.967509993         0.288040005
     0.053059998         0.967599958         0.418990006
     0.427080018         0.672959971         0.135030006
     0.302079999         0.672959971         0.256850000
     0.420349978         0.691810039         0.368629998
     0.302079999         0.966910016         0.175639997
     0.420870015         0.955269978         0.302450007
     0.320369997         0.001160000         0.481860004
     0.677079942         0.006290000         0.135030006
     0.552079980         0.006290000         0.256850000
     0.700260015         0.994460001         0.348729990
     0.552079980         0.300239998         0.175639997
     0.669060014         0.302190012         0.282640012
     0.629949982         0.268839977         0.420269988
     0.927079942         0.006290000         0.135030006
     0.802079980         0.006290000         0.256850000
     0.915520040         0.046160000         0.388169995
     0.802079980         0.300239998         0.175639997
     0.922410023         0.286179994         0.303849986
     0.796930039         0.282370000         0.401599997
     0.677079942         0.339630025         0.135030006
     0.552079980         0.339630025         0.256850000
     0.668829997         0.382090005         0.372020004
     0.552079980         0.633579999         0.175639997
     0.677259988         0.621259968         0.297179992
     0.546720010         0.607220020         0.414830011
     0.927079942         0.339630025         0.135030006
     0.802079980         0.339630025         0.256850000
     0.985470018         0.375630001         0.403090011
     0.802079980         0.633579999         0.175639997
     0.932410005         0.632250001         0.292380006
     0.797169974         0.643399996         0.415129971
     0.677079942         0.672959971         0.135030006
     0.552079980         0.672959971         0.256850000
     0.668040005         0.676489980         0.381649980
     0.552079980         0.966910016         0.175639997
     0.660110024         0.967029969         0.274260013
     0.572899994         0.958360041         0.429819996
     0.927079942         0.672959971         0.135030006
     0.802079980         0.672959971         0.256850000
     0.918229969         0.705070009         0.380940000
     0.802079980         0.966910016         0.175639997
     0.921930001         0.949329970         0.308899989
     0.814479997         0.906110017         0.528850010
     0.354499988         0.435100003         0.555400009
     0.177079999         0.078309997         0.135030006
     0.052080004         0.078309997         0.256850000
     0.200839997         0.103389997         0.383439998
     0.052080004         0.228229992         0.175639997
     0.178839992         0.226330005         0.291460015
     0.056329998         0.256700017         0.410690019
     0.427080018         0.078309997         0.135030006
     0.302079999         0.078309997         0.256850000
     0.440730023         0.090449993         0.388099984
     0.302079999         0.228229992         0.175639997
     0.425949997         0.222249994         0.296070015
     0.381819986         0.211769990         0.491409968
     0.177079999         0.411639996         0.135030006
     0.052080004         0.411639996         0.256850000
     0.177790000         0.435460003         0.383979995
     0.052080004         0.561559973         0.175639997
     0.180639999         0.558619993         0.294969996
     0.097159993         0.554149975         0.480510011
     0.427080018         0.411639996         0.135030006
     0.302079999         0.411639996         0.256850000
     0.457320012         0.411879973         0.373659998
     0.302079999         0.561559973         0.175639997
     0.423550000         0.561990005         0.288760008
     0.325869998         0.556520002         0.415640007
     0.177079999         0.744970013         0.135030006
     0.052080004         0.744970013         0.256850000
     0.198570000         0.754180013         0.374520001
     0.052080004         0.894890026         0.175639997
     0.167620004         0.894829978         0.289990004
     0.070699998         0.894729994         0.423740006
     0.427080018         0.744970013         0.135030006
     0.302079999         0.744970013         0.256850000
     0.471020026         0.715919980         0.399089998
     0.302079999         0.894890026         0.175639997
     0.427740010         0.882870018         0.298029994
     0.318160002         0.928089942         0.479449977
     0.677079942         0.078309997         0.135030006
     0.552079980         0.078309997         0.256850000
     0.700909937         0.062780002         0.365179983
     0.552079980         0.228229992         0.175639997
     0.672379965         0.230039996         0.287740001
     0.557910015         0.249709996         0.407560011
     0.927079942         0.078309997         0.135030006
     0.802079980         0.078309997         0.256850000
     0.983559999         0.073739999         0.403040003
     0.802079980         0.228229992         0.175639997
     0.930819950         0.214100009         0.298100004
     0.819859954         0.211099999         0.405099976
     0.677079942         0.411639996         0.135030006
     0.552079980         0.411639996         0.256850000
     0.736419992         0.397439982         0.393049971
     0.552079980         0.561559973         0.175639997
     0.685149992         0.548720016         0.294369990
     0.607339993         0.564780009         0.400769998
     0.927079942         0.411639996         0.135030006
     0.802079980         0.411639996         0.256850000
     0.961359958         0.442460008         0.388800005
     0.802079980         0.561559973         0.175639997
     0.939559988         0.559400006         0.293610002
     0.821469997         0.573779985         0.416000019
     0.677079942         0.744970013         0.135030006
     0.552079980         0.744970013         0.256850000
     0.690690008         0.747470048         0.372769990
     0.552079980         0.894890026         0.175639997
     0.672379965         0.898800003         0.288010000
     0.549239975         0.888379958         0.419840008
     0.927079942         0.744970013         0.135030006
     0.802079980         0.744970013         0.256850000
     0.977689948         0.715430007         0.410129976
     0.802079980         0.894890026         0.175639997
     0.927360005         0.877349987         0.301720002
     0.822990017         0.899249968         0.485260011
     0.341910007         0.482889994         0.521920018
     0.735719946         0.180230012         0.644270009
     0.814570020         0.283239996         0.554019969
     0.647700013         0.191900004         0.547749994
     0.677539976         0.416680003         0.562470022
     0.535740034         0.314870009         0.598999967
     0.741999984         0.368229987         0.665409993
     0.771309954         0.106490000         0.665059982
     0.883899981         0.270359995         0.518709998
     0.639119995         0.119039997         0.516690031
     0.673099998         0.496260003         0.538429979
     0.445930010         0.329350008         0.584420045
     0.776939994         0.415289993         0.705710001
