# Supplementary material for: Redox-mediated decoupled seawater direct splitting for H2 production
Source: Nat Commun. 2024 Oct 15;15:8874. doi: 10.1038/s41467-024-53335-w (PMC11473778; doi:10.1038/s41467-024-53335-w)
Supplement: Supplementary file 4 — Supplementary Data 1 [file 41467_2024_53335_MOESM4_ESM.zip › Supplementary Data file/Fe-O-CONTCAR]

CONTCAR\(3)
1.0
       12.5004997253         0.0000000000         0.0000000000
        0.0000000000        13.4202995300         0.0000000000
        0.0000000000         0.0000000000        22.2171993256
   Ni   Fe    H    O    C    N
   24   13   72   73    6    6
Direct
     0.177079999         0.153270003         0.216240009
     0.220329994         0.231150003         0.447290017
     0.427080018         0.153270003         0.216240009
     0.311199984         0.168650003         0.341140004
     0.177079999         0.486600002         0.216240009
     0.057289999         0.493920000         0.338900004
     0.427080018         0.486600002         0.216240009
     0.432930004         0.459559995         0.453100008
     0.177079999         0.819929984         0.216240009
     0.231290001         0.856930016         0.428210006
     0.427080018         0.819929984         0.216240009
     0.317879996         0.810410011         0.335629995
     0.677079942         0.153270003         0.216240009
     0.679410018         0.064479998         0.451200017
     0.927079942         0.153270003         0.216240009
     0.812960053         0.145219994         0.333710022
     0.677079942         0.486600002         0.216240009
     0.555630024         0.474059998         0.335170010
     0.927079942         0.486600002         0.216240009
     0.951349983         0.490460023         0.454030022
     0.677079942         0.819929984         0.216240009
     0.756369985         0.852050041         0.434439975
     0.927079942         0.819929984         0.216240009
     0.818430034         0.809069994         0.336380003
     0.068240003         0.154759997         0.340460007
     0.493549986         0.176299995         0.463220017
     0.231099999         0.448439989         0.458619998
     0.298599990         0.496269987         0.333999981
     0.065420001         0.812489998         0.337330020
     0.411810014         0.834770019         0.439550030
     0.558589996         0.162369999         0.333959996
     0.945680043         0.180419997         0.456589986
     0.695710026         0.500490009         0.458209977
     0.812679989         0.476929982         0.340519995
     0.563740013         0.819670039         0.338409993
     0.937070005         0.816979984         0.446749977
     0.724129986         0.338189988         0.610349993
     0.177079999         0.006290000         0.135030006
     0.052080004         0.006290000         0.256850000
     0.215759998         0.037679998         0.393330014
     0.052080004         0.300239998         0.175639997
     0.178609994         0.299220008         0.288010000
     0.066669998         0.318009993         0.445500000
     0.427080018         0.006290000         0.135030006
     0.302079999         0.006290000         0.256850000
     0.419360028         0.034540001         0.391759988
     0.302079999         0.300239998         0.175639997
     0.424479986         0.300220029         0.286419992
     0.357979997         0.272130009         0.512900007
     0.177079999         0.339630025         0.135030006
     0.052080004         0.339630025         0.256850000
     0.166830012         0.350349988         0.371289977
     0.052080004         0.633579999         0.175639997
     0.171010009         0.634509989         0.294649990
     0.071950005         0.416110014         0.527220017
     0.427080018         0.339630025         0.135030006
     0.302079999         0.339630025         0.256850000
     0.402940015         0.345129981         0.366519975
     0.302079999         0.633579999         0.175639997
     0.420370005         0.638019958         0.281459981
     0.315890005         0.608200037         0.441430019
     0.177079999         0.672959971         0.135030006
     0.052080004         0.672959971         0.256850000
     0.214030006         0.682679984         0.391890008
     0.052080004         0.966910016         0.175639997
     0.167789999         0.968259983         0.286749978
     0.047540004         0.960930001         0.418379998
     0.427080018         0.672959971         0.135030006
     0.302079999         0.672959971         0.256850000
     0.425369996         0.683889958         0.373760013
     0.302079999         0.966910016         0.175639997
     0.422519997         0.954909977         0.300920008
     0.322340019         0.999010034         0.482520020
     0.677079942         0.006290000         0.135030006
     0.552079980         0.006290000         0.256850000
     0.690719991         0.006840000         0.351399992
     0.552079980         0.300239998         0.175639997
     0.671780013         0.303429974         0.283780016
     0.526020002         0.315149994         0.400300012
     0.927079942         0.006290000         0.135030006
     0.802079980         0.006290000         0.256850000
     0.919730000         0.044119999         0.384839998
     0.802079980         0.300239998         0.175639997
     0.923200016         0.285420002         0.301710001
     0.796919969         0.280389998         0.410129976
     0.677079942         0.339630025         0.135030006
     0.552079980         0.339630025         0.256850000
     0.670110005         0.344680016         0.394599995
     0.552079980         0.633579999         0.175639997
     0.669629983         0.616750013         0.305620022
     0.539619998         0.605520002         0.413629999
     0.927079942         0.339630025         0.135030006
     0.802079980         0.339630025         0.256850000
     0.966609993         0.348020005         0.384799992
     0.802079980         0.633579999         0.175639997
     0.930730003         0.627790004         0.305009993
     0.852679992         0.625819950         0.415340004
     0.677079942         0.672959971         0.135030006
     0.552079980         0.672959971         0.256850000
     0.695480009         0.694210019         0.394090002
     0.552079980         0.966910016         0.175639997
     0.661449997         0.968949995         0.273950008
     0.564159995         0.964250021         0.427210024
     0.927079942         0.672959971         0.135030006
     0.802079980         0.672959971         0.256850000
     0.033860002         0.660900027         0.409699996
     0.802079980         0.966910016         0.175639997
     0.925160005         0.953320034         0.303270004
     0.853579996         0.980019974         0.490230002
     0.177079999         0.078309997         0.135030006
     0.052080004         0.078309997         0.256850000
     0.202120006         0.108340003         0.384189984
     0.052080004         0.228229992         0.175639997
     0.184269996         0.226680003         0.293190001
     0.073050001         0.250149994         0.426230002
     0.427080018         0.078309997         0.135030006
     0.302079999         0.078309997         0.256850000
     0.429050001         0.106760000         0.387560030
     0.302079999         0.228229992         0.175639997
     0.423949993         0.227899997         0.293089986
     0.352519972         0.217169997         0.483810003
     0.177079999         0.411639996         0.135030006
     0.052080004         0.411639996         0.256850000
     0.174879998         0.422940003         0.375299992
     0.052080004         0.561559973         0.175639997
     0.169159993         0.561330016         0.293849996
     0.077430004         0.430599997         0.484210022
     0.427080018         0.411639996         0.135030006
     0.302079999         0.411639996         0.256850000
     0.427490005         0.414679996         0.369329977
     0.302079999         0.561559973         0.175639997
     0.418300004         0.566129975         0.288260017
     0.256029994         0.580420025         0.418339992
     0.177079999         0.744970013         0.135030006
     0.052080004         0.744970013         0.256850000
     0.202770004         0.752299995         0.374040014
     0.052080004         0.894890026         0.175639997
     0.171589992         0.895609956         0.288780011
     0.065629996         0.888399998         0.421600021
     0.427080018         0.744970013         0.135030006
     0.302079999         0.744970013         0.256850000
     0.481249987         0.716789993         0.397500011
     0.302079999         0.894890026         0.175639997
     0.429420012         0.882430002         0.297179992
     0.317730008         0.926519968         0.479140016
     0.677079942         0.078309997         0.135030006
     0.552079980         0.078309997         0.256850000
     0.693179991         0.075009998         0.368010032
     0.552079980         0.228229992         0.175639997
     0.673699950         0.230900007         0.287200004
     0.568889992         0.254369998         0.403310002
     0.927079942         0.078309997         0.135030006
     0.802079980         0.078309997         0.256850000
     0.987180002         0.072360000         0.400110025
     0.802079980         0.228229992         0.175639997
     0.933499973         0.213070000         0.298530006
     0.830309976         0.212599995         0.406699964
     0.677079942         0.411639996         0.135030006
     0.552079980         0.411639996         0.256850000
     0.729069974         0.393460008         0.400320015
     0.552079980         0.561559973         0.175639997
     0.676739989         0.544350018         0.301059987
     0.563570037         0.532960011         0.414989993
     0.927079942         0.411639996         0.135030006
     0.802079980         0.411639996         0.256850000
     0.951810017         0.419569991         0.379260000
     0.802079980         0.561559973         0.175639997
     0.933879978         0.555729970         0.296960001
     0.826740020         0.556569994         0.421609979
     0.677079942         0.744970013         0.135030006
     0.552079980         0.744970013         0.256850000
     0.700260015         0.761960031         0.377759984
     0.552079980         0.894890026         0.175639997
     0.672180006         0.900449993         0.287620004
     0.541170000         0.895850003         0.415569996
     0.927079942         0.744970013         0.135030006
     0.802079980         0.744970013         0.256850000
     0.976969991         0.704619973         0.394459973
     0.802079980         0.894890026         0.175639997
     0.928819984         0.880949992         0.298039995
     0.846609984         0.907419975         0.488440027
     0.336299994         0.436700001         0.507340011
     0.708479977         0.182720010         0.646319980
     0.836920048         0.291229984         0.559159986
     0.686770030         0.205230005         0.574819987
     0.721189964         0.456510011         0.572730010
     0.623420016         0.286249990         0.559050012
     0.616139995         0.377860000         0.664749977
     0.740809999         0.147909995         0.691529970
     0.896459980         0.261619981         0.521650020
     0.672770040         0.152300006         0.532959997
     0.712609985         0.528880018         0.541650001
     0.560999987         0.248379998         0.526449984
     0.547490014         0.402280020         0.697990018
