# Supplementary material for: Redox-mediated decoupled seawater direct splitting for H2 production
Source: Nat Commun. 2024 Oct 15;15:8874. doi: 10.1038/s41467-024-53335-w (PMC11473778; doi:10.1038/s41467-024-53335-w)
Supplement: Supplementary file 4 — Supplementary Data 1 [file 41467_2024_53335_MOESM4_ESM.zip › Supplementary Data file/Fe-CONTCAR]

NiFeHOCN
1.0
       12.5004997253         0.0000000000         0.0000000000
        0.0000000000        13.4202995300         0.0000000000
        0.0000000000         0.0000000000        22.2171993256
   Ni   Fe    H    O    C    N
   24   13   72   72    6    6
Direct
     0.177079999         0.153270003         0.216240009
     0.260619998         0.158280004         0.443280002
     0.427080018         0.153270003         0.216240009
     0.311870009         0.147770003         0.339179982
     0.177079999         0.486600002         0.216240009
     0.068250002         0.464960002         0.337110008
     0.427080018         0.486600002         0.216240009
     0.444029986         0.521520012         0.433520006
     0.177079999         0.819929984         0.216240009
     0.241559995         0.851499950         0.431209994
     0.427080018         0.819929984         0.216240009
     0.323070008         0.806659994         0.336650023
     0.677079942         0.153270003         0.216240009
     0.674870023         0.079220000         0.448559998
     0.927079942         0.153270003         0.216240009
     0.813220053         0.142029999         0.332830016
     0.677079942         0.486600002         0.216240009
     0.563550011         0.481609988         0.333050007
     0.927079942         0.486600002         0.216240009
     0.982809983         0.500729985         0.430399999
     0.677079942         0.819929984         0.216240009
     0.740930004         0.834480015         0.436060010
     0.927079942         0.819929984         0.216240009
     0.821269963         0.808570001         0.335599990
     0.067420000         0.147209998         0.341740011
     0.498880012         0.145140004         0.462449985
     0.162120003         0.482889994         0.442609985
     0.315349999         0.473380005         0.336800003
     0.070260005         0.815599959         0.339210008
     0.424549983         0.831589991         0.442580024
     0.557789972         0.155970007         0.334879987
     0.944960010         0.186090004         0.454560018
     0.701420018         0.494930005         0.457689983
     0.815190036         0.483929987         0.336719991
     0.568130020         0.815579990         0.337839991
     0.928010004         0.842320009         0.430440005
     0.692620015         0.306039978         0.600480022
     0.177079999         0.006290000         0.135030006
     0.052080004         0.006290000         0.256850000
     0.209700002         0.008800000         0.382750021
     0.052080004         0.300239998         0.175639997
     0.183599990         0.292050005         0.304909999
     0.102799998         0.297160008         0.414819967
     0.427080018         0.006290000         0.135030006
     0.302079999         0.006290000         0.256850000
     0.430130013         0.013319999         0.390309980
     0.302079999         0.300239998         0.175639997
     0.422690011         0.293989982         0.302069992
     0.379000008         0.260380002         0.515940001
     0.177079999         0.339630025         0.135030006
     0.052080004         0.339630025         0.256850000
     0.278019987         0.335130019         0.411020027
     0.052080004         0.633579999         0.175639997
     0.170489991         0.613859990         0.308840001
     0.061990000         0.640949989         0.470649999
     0.427080018         0.339630025         0.135030006
     0.302079999         0.339630025         0.256850000
     0.477189976         0.345999994         0.389750023
     0.302079999         0.633579999         0.175639997
     0.413970000         0.634509989         0.285329996
     0.294539979         0.607479965         0.474880005
     0.177079999         0.672959971         0.135030006
     0.052080004         0.672959971         0.256850000
     0.207489988         0.681749995         0.392180009
     0.052080004         0.966910016         0.175639997
     0.165499995         0.967869994         0.285059998
     0.062859998         0.964589982         0.424270002
     0.427080018         0.672959971         0.135030006
     0.302079999         0.672959971         0.256850000
     0.430269969         0.680220028         0.378060030
     0.302079999         0.966910016         0.175639997
     0.422570005         0.954029944         0.302240018
     0.325309985         0.992529955         0.486169979
     0.677079942         0.006290000         0.135030006
     0.552079980         0.006290000         0.256850000
     0.699419976         0.996399995         0.352230012
     0.552079980         0.300239998         0.175639997
     0.668749968         0.302100012         0.283309986
     0.614929983         0.272529982         0.423609986
     0.927079942         0.006290000         0.135030006
     0.802079980         0.006290000         0.256850000
     0.912679959         0.038100002         0.391209989
     0.802079980         0.300239998         0.175639997
     0.922919952         0.285259988         0.302379996
     0.790240014         0.279080004         0.405090018
     0.677079942         0.339630025         0.135030006
     0.552079980         0.339630025         0.256850000
     0.661400026         0.378820013         0.372920013
     0.552079980         0.633579999         0.175639997
     0.671439985         0.623580002         0.297710009
     0.565370006         0.623749983         0.407250006
     0.927079942         0.339630025         0.135030006
     0.802079980         0.339630025         0.256850000
     0.940930020         0.341369980         0.386429985
     0.802079980         0.633579999         0.175639997
     0.916629996         0.635189982         0.284139985
     0.833119999         0.628190012         0.439460017
     0.677079942         0.672959971         0.135030006
     0.552079980         0.672959971         0.256850000
     0.710799983         0.677789989         0.382209981
     0.552079980         0.966910016         0.175639997
     0.660099953         0.967639966         0.275499989
     0.578109975         0.959360026         0.430570025
     0.927079942         0.672959971         0.135030006
     0.802079980         0.672959971         0.256850000
     0.948140043         0.672190014         0.383079985
     0.802079980         0.966910016         0.175639997
     0.925480045         0.955599990         0.303400003
     0.832669959         0.914260055         0.525560019
     0.177079999         0.078309997         0.135030006
     0.052080004         0.078309997         0.256850000
     0.201340008         0.081910001         0.379680021
     0.052080004         0.228229992         0.175639997
     0.184770007         0.220190011         0.295980001
     0.076629994         0.228429996         0.419319971
     0.427080018         0.078309997         0.135030006
     0.302079999         0.078309997         0.256850000
     0.434899987         0.086030003         0.385690000
     0.302079999         0.228229992         0.175639997
     0.424679983         0.221149988         0.297359998
     0.366219986         0.198119996         0.492330024
     0.177079999         0.411639996         0.135030006
     0.052080004         0.411639996         0.256850000
     0.229459992         0.381599997         0.390240012
     0.052080004         0.561559973         0.175639997
     0.180080005         0.542320023         0.302040009
     0.064889998         0.570399989         0.482870030
     0.427080018         0.411639996         0.135030006
     0.302079999         0.411639996         0.256850000
     0.451279986         0.412800013         0.371619985
     0.302079999         0.561559973         0.175639997
     0.419460007         0.562229982         0.289480011
     0.297269991         0.550779999         0.447220007
     0.177079999         0.744970013         0.135030006
     0.052080004         0.744970013         0.256850000
     0.207770014         0.749480039         0.375420011
     0.052080004         0.894890026         0.175639997
     0.175119990         0.895860023         0.288960017
     0.080140000         0.892120026         0.427769981
     0.427080018         0.744970013         0.135030006
     0.302079999         0.744970013         0.256850000
     0.488739998         0.715409967         0.398550001
     0.302079999         0.894890026         0.175639997
     0.431360013         0.881760028         0.298260007
     0.327969982         0.919680030         0.482130003
     0.677079942         0.078309997         0.135030006
     0.552079980         0.078309997         0.256850000
     0.698869995         0.065980003         0.366530019
     0.552079980         0.228229992         0.175639997
     0.671060056         0.229920008         0.288300002
     0.545379999         0.250840007         0.408289994
     0.927079942         0.078309997         0.135030006
     0.802079980         0.078309997         0.256850000
     0.980639965         0.068460003         0.403559997
     0.802079980         0.228229992         0.175639997
     0.931610019         0.213049996         0.298009991
     0.824729984         0.211719998         0.405400022
     0.677079942         0.411639996         0.135030006
     0.552079980         0.411639996         0.256850000
     0.728149982         0.393770016         0.394970009
     0.552079980         0.561559973         0.175639997
     0.679510035         0.550849959         0.296429984
     0.586860007         0.548939988         0.409139996
     0.927079942         0.411639996         0.135030006
     0.802079980         0.411639996         0.256850000
     0.945269980         0.409709986         0.370299997
     0.802079980         0.561559973         0.175639997
     0.922670023         0.563009995         0.288839999
     0.827640024         0.559000033         0.425470014
     0.677079942         0.744970013         0.135030006
     0.552079980         0.744970013         0.256850000
     0.705060009         0.749000014         0.372719982
     0.552079980         0.894890026         0.175639997
     0.673910055         0.898899988         0.287759983
     0.561299963         0.887399941         0.421760002
     0.927079942         0.744970013         0.135030006
     0.802079980         0.744970013         0.256850000
     0.991979996         0.723090001         0.402790008
     0.802079980         0.894890026         0.175639997
     0.930739997         0.883289995         0.297660001
     0.835290017         0.905720028         0.481880007
     0.700609961         0.193639994         0.652800031
     0.819149991         0.283899985         0.552789995
     0.656449968         0.200609993         0.552460030
     0.708469983         0.435019987         0.568750042
     0.552139983         0.334320018         0.575010017
     0.647960012         0.366560029         0.672850020
     0.712769967         0.122560004         0.683120009
     0.887279973         0.267879999         0.517160017
     0.638459965         0.134279996         0.518019977
     0.708509959         0.512080020         0.542240006
     0.467699999         0.350410000         0.553560027
     0.631160032         0.413320010         0.716719975
