# Supplementary material for: Redox-mediated decoupled seawater direct splitting for H2 production
Source: Nat Commun. 2024 Oct 15;15:8874. doi: 10.1038/s41467-024-53335-w (PMC11473778; doi:10.1038/s41467-024-53335-w)
Supplement: Supplementary file 4 — Supplementary Data 1 [file 41467_2024_53335_MOESM4_ESM.zip › Supplementary Data file/OH-CONTCAR]

NiFeHO
1.0
       12.5004997253         0.0000000000         0.0000000000
        0.0000000000        13.4202995300         0.0000000000
        0.0000000000         0.0000000000        22.2171993256
   Ni   Fe    H    O
   24   12   73   73
Direct
     0.177079999         0.153270003         0.216240009
     0.237960000         0.171340005         0.430700002
     0.427080018         0.153270003         0.216240009
     0.315039991         0.140459998         0.333679996
     0.177079999         0.486600002         0.216240009
     0.069830001         0.471390018         0.335599990
     0.427080018         0.486600002         0.216240009
     0.414800006         0.466699992         0.451319992
     0.177079999         0.819929984         0.216240009
     0.236330007         0.853720000         0.424809999
     0.427080018         0.819929984         0.216240009
     0.318899986         0.806599947         0.334520018
     0.677079942         0.153270003         0.216240009
     0.742279972         0.177330005         0.427760023
     0.927079942         0.153270003         0.216240009
     0.819510008         0.138070003         0.334399999
     0.677079942         0.486600002         0.216240009
     0.561620004         0.477629979         0.334030007
     0.927079942         0.486600002         0.216240009
     0.999939959         0.506680013         0.435730002
     0.677079942         0.819929984         0.216240009
     0.737649954         0.838880036         0.430299983
     0.927079942         0.819929984         0.216240009
     0.817670024         0.802550048         0.335070016
     0.066359995         0.147580001         0.336660003
     0.426099985         0.175380008         0.425000028
     0.180769999         0.484320011         0.441320002
     0.312590004         0.482899978         0.333460005
     0.065430000         0.816680031         0.337309996
     0.417780005         0.824789990         0.440659986
     0.566240028         0.150490001         0.337260009
     0.926989995         0.175740008         0.437420004
     0.696260007         0.515510008         0.449929994
     0.817640042         0.488830001         0.337570014
     0.565709997         0.811789966         0.338059982
     0.928149998         0.832909969         0.425179970
     0.177079999         0.006290000         0.135030006
     0.052080004         0.006290000         0.256850000
     0.203589998         0.009450000         0.380029989
     0.052080004         0.300239998         0.175639997
     0.172180006         0.299360001         0.293810011
     0.086759999         0.298649984         0.410229992
     0.427080018         0.006290000         0.135030006
     0.302079999         0.006290000         0.256850000
     0.430540001         0.016839999         0.378669995
     0.302079999         0.300239998         0.175639997
     0.421840016         0.286080009         0.297870012
     0.337029983         0.309049990         0.495449988
     0.177079999         0.339630025         0.135030006
     0.052080004         0.339630025         0.256850000
     0.259419999         0.326360000         0.392949999
     0.052080004         0.633579999         0.175639997
     0.171890005         0.619390040         0.302179987
     0.087489998         0.643209976         0.481010002
     0.427080018         0.339630025         0.135030006
     0.302079999         0.339630025         0.256850000
     0.439980007         0.340169990         0.371939991
     0.302079999         0.633579999         0.175639997
     0.416339976         0.635850006         0.279110007
     0.326950011         0.621259968         0.426290011
     0.177079999         0.672959971         0.135030006
     0.052080004         0.672959971         0.256850000
     0.186959994         0.685610015         0.387110003
     0.052080004         0.966910016         0.175639997
     0.164130001         0.968439983         0.284480016
     0.057859997         0.961300021         0.417419980
     0.427080018         0.672959971         0.135030006
     0.302079999         0.672959971         0.256850000
     0.425039999         0.680159981         0.367789998
     0.302079999         0.966910016         0.175639997
     0.422830005         0.953600019         0.300780008
     0.332530003         0.993870043         0.472370006
     0.677079942         0.006290000         0.135030006
     0.552079980         0.006290000         0.256850000
     0.700390014         0.010970000         0.380339994
     0.552079980         0.300239998         0.175639997
     0.667460041         0.301749996         0.285479998
     0.576219983         0.293920004         0.428620026
     0.927079942         0.006290000         0.135030006
     0.802079980         0.006290000         0.256850000
     0.925580063         0.021470000         0.383899983
     0.802079980         0.300239998         0.175639997
     0.923080010         0.284280007         0.303209995
     0.807840019         0.327840010         0.455529995
     0.677079942         0.339630025         0.135030006
     0.552079980         0.339630025         0.256850000
     0.684409971         0.362919980         0.383590021
     0.552079980         0.633579999         0.175639997
     0.668959996         0.620320029         0.300190003
     0.538770003         0.617649943         0.406940001
     0.927079942         0.339630025         0.135030006
     0.802079980         0.339630025         0.256850000
     0.939949987         0.351829998         0.387039993
     0.802079980         0.633579999         0.175639997
     0.916880001         0.636659972         0.280880000
     0.837679982         0.643520020         0.431719987
     0.677079942         0.672959971         0.135030006
     0.552079980         0.672959971         0.256850000
     0.700410003         0.673770008         0.384219989
     0.552079980         0.966910016         0.175639997
     0.664540007         0.966969993         0.285690009
     0.553129971         0.953400050         0.422369967
     0.927079942         0.672959971         0.135030006
     0.802079980         0.672959971         0.256850000
     0.957770014         0.665390013         0.373619992
     0.802079980         0.966910016         0.175639997
     0.922749976         0.950770043         0.304280009
     0.835930021         0.979930010         0.487949995
     0.393049968         0.482490021         0.560220020
     0.177079999         0.078309997         0.135030006
     0.052080004         0.078309997         0.256850000
     0.199499986         0.081550001         0.370900003
     0.052080004         0.228229992         0.175639997
     0.170050003         0.226960006         0.289350013
     0.067420000         0.228110003         0.414459997
     0.427080018         0.078309997         0.135030006
     0.302079999         0.078309997         0.256850000
     0.489570005         0.057819998         0.393959982
     0.302079999         0.228229992         0.175639997
     0.431900000         0.213610000         0.298150012
     0.335589993         0.244689993         0.474350010
     0.177079999         0.411639996         0.135030006
     0.052080004         0.411639996         0.256850000
     0.221610003         0.387139996         0.379880009
     0.052080004         0.561559973         0.175639997
     0.180670000         0.547160026         0.298020014
     0.089380000         0.570999966         0.487430001
     0.427080018         0.411639996         0.135030006
     0.302079999         0.411639996         0.256850000
     0.441390016         0.413430014         0.369999994
     0.302079999         0.561559973         0.175639997
     0.419990000         0.564639981         0.287820014
     0.307550018         0.553279998         0.414380028
     0.177079999         0.744970013         0.135030006
     0.052080004         0.744970013         0.256850000
     0.198600001         0.751919955         0.369600018
     0.052080004         0.894890026         0.175639997
     0.168809989         0.896189964         0.288700020
     0.078120003         0.888510002         0.419510000
     0.427080018         0.744970013         0.135030006
     0.302079999         0.744970013         0.256850000
     0.478440002         0.707829989         0.395510006
     0.302079999         0.894890026         0.175639997
     0.429479977         0.881049976         0.297660001
     0.324149982         0.921309981         0.475770013
     0.677079942         0.078309997         0.135030006
     0.552079980         0.078309997         0.256850000
     0.699989945         0.082479999         0.370249989
     0.552079980         0.228229992         0.175639997
     0.670090017         0.229320013         0.289270022
     0.578559977         0.222110001         0.421810010
     0.927079942         0.078309997         0.135030006
     0.802079980         0.078309997         0.256850000
     0.988820027         0.059300004         0.396490028
     0.802079980         0.228229992         0.175639997
     0.932519940         0.212149994         0.298860014
     0.822969953         0.261720001         0.473379989
     0.677079942         0.411639996         0.135030006
     0.552079980         0.411639996         0.256850000
     0.739610019         0.406760021         0.400280009
     0.552079980         0.561559973         0.175639997
     0.679739976         0.547999979         0.298139989
     0.574230011         0.546259989         0.408509985
     0.927079942         0.411639996         0.135030006
     0.802079980         0.411639996         0.256850000
     0.948279961         0.421449973         0.373690003
     0.802079980         0.561559973         0.175639997
     0.923229998         0.565060029         0.288080011
     0.828000040         0.571439982         0.425369999
     0.677079942         0.744970013         0.135030006
     0.552079980         0.744970013         0.256850000
     0.700280003         0.744169996         0.372139979
     0.552079980         0.894890026         0.175639997
     0.673019969         0.894940053         0.289519996
     0.561559963         0.879789975         0.423899988
     0.927079942         0.744970013         0.135030006
     0.802079980         0.744970013         0.256850000
     0.998489974         0.718339998         0.393459991
     0.802079980         0.894890026         0.175639997
     0.931339949         0.878499985         0.299480002
     0.837549982         0.914260055         0.468969999
     0.444279991         0.488209985         0.527299986
