# Supplementary material for: Redox-mediated decoupled seawater direct splitting for H2 production
Source: Nat Commun. 2024 Oct 15;15:8874. doi: 10.1038/s41467-024-53335-w (PMC11473778; doi:10.1038/s41467-024-53335-w)
Supplement: Supplementary file 4 — Supplementary Data 1 [file 41467_2024_53335_MOESM4_ESM.zip › Supplementary Data file/OOH-CONTCAR]

NiFeHO
1.0
       12.5004997253         0.0000000000         0.0000000000
        0.0000000000        13.4202995300         0.0000000000
        0.0000000000         0.0000000000        22.2171993256
   Ni   Fe    H    O
   24   12   73   74
Direct
     0.177079999         0.153270003         0.216240009
     0.235100007         0.174700015         0.429720023
     0.427080018         0.153270003         0.216240009
     0.315930001         0.140540005         0.334500015
     0.177079999         0.486600002         0.216240009
     0.061449999         0.467660005         0.335839984
     0.427080018         0.486600002         0.216240009
     0.434689997         0.465249971         0.457929977
     0.177079999         0.819929984         0.216240009
     0.236899995         0.847390004         0.429890006
     0.427080018         0.819929984         0.216240009
     0.317840019         0.806429966         0.335720009
     0.677079942         0.153270003         0.216240009
     0.744650025         0.170870000         0.433129989
     0.927079942         0.153270003         0.216240009
     0.817629971         0.138759998         0.335170010
     0.677079942         0.486600002         0.216240009
     0.564369985         0.476809994         0.337370005
     0.927079942         0.486600002         0.216240009
     0.989649996         0.493800012         0.437050033
     0.677079942         0.819929984         0.216240009
     0.735129989         0.846809995         0.429690018
     0.927079942         0.819929984         0.216240009
     0.817659954         0.805850029         0.335940000
     0.065360003         0.150389999         0.336270007
     0.417869990         0.166320002         0.442250016
     0.172539985         0.491620005         0.443620012
     0.313190013         0.484390007         0.336430011
     0.066069999         0.813239987         0.338889981
     0.419829980         0.825979996         0.442460005
     0.564739996         0.149420002         0.337969990
     0.927690040         0.167779990         0.440200002
     0.697209981         0.502870020         0.454919987
     0.815460030         0.483809999         0.337739997
     0.564400006         0.812259970         0.338299997
     0.919080002         0.830560017         0.441519990
     0.177079999         0.006290000         0.135030006
     0.052080004         0.006290000         0.256850000
     0.198500003         0.011500000         0.378890029
     0.052080004         0.300239998         0.175639997
     0.166070002         0.302700025         0.282040006
     0.071209998         0.298430011         0.429080011
     0.427080018         0.006290000         0.135030006
     0.302079999         0.006290000         0.256850000
     0.426869989         0.015070000         0.382429971
     0.302079999         0.300239998         0.175639997
     0.419739995         0.287140007         0.298860014
     0.308810000         0.319539995         0.481219992
     0.177079999         0.339630025         0.135030006
     0.052080004         0.339630025         0.256850000
     0.192689993         0.336539998         0.376500005
     0.052080004         0.633579999         0.175639997
     0.165529996         0.618960044         0.303160009
     0.058019998         0.650290033         0.452419990
     0.427080018         0.339630025         0.135030006
     0.302079999         0.339630025         0.256850000
     0.435599994         0.340020014         0.377350007
     0.302079999         0.633579999         0.175639997
     0.416810005         0.637520036         0.281230010
     0.331839990         0.616249949         0.445709989
     0.177079999         0.672959971         0.135030006
     0.052080004         0.672959971         0.256850000
     0.199899998         0.678929967         0.388379984
     0.052080004         0.966910016         0.175639997
     0.164550001         0.967719982         0.284609993
     0.054449999         0.958760049         0.424000003
     0.427080018         0.672959971         0.135030006
     0.302079999         0.672959971         0.256850000
     0.425949997         0.675409978         0.374879971
     0.302079999         0.966910016         0.175639997
     0.422879975         0.953390030         0.302460009
     0.324950007         0.991989954         0.475289982
     0.677079942         0.006290000         0.135030006
     0.552079980         0.006290000         0.256850000
     0.702170033         0.009189999         0.381330017
     0.552079980         0.300239998         0.175639997
     0.667809987         0.301950000         0.284599991
     0.561750003         0.297160008         0.432559987
     0.927079942         0.006290000         0.135030006
     0.802079980         0.006290000         0.256850000
     0.932309988         0.015500000         0.381580013
     0.802079980         0.300239998         0.175639997
     0.920740016         0.285059984         0.300650010
     0.814379979         0.319889976         0.461840020
     0.677079942         0.339630025         0.135030006
     0.552079980         0.339630025         0.256850000
     0.685610027         0.348419977         0.387719968
     0.552079980         0.633579999         0.175639997
     0.673149969         0.621720023         0.300470004
     0.545270026         0.621070019         0.413289989
     0.927079942         0.339630025         0.135030006
     0.802079980         0.339630025         0.256850000
     0.937030029         0.337460003         0.381550008
     0.802079980         0.633579999         0.175639997
     0.916010056         0.634630012         0.284640019
     0.832119978         0.636500011         0.433399987
     0.677079942         0.672959971         0.135030006
     0.552079980         0.672959971         0.256850000
     0.700829984         0.677670037         0.386119980
     0.552079980         0.966910016         0.175639997
     0.663770003         0.967259997         0.285859992
     0.549969964         0.956089963         0.421780006
     0.927079942         0.672959971         0.135030006
     0.802079980         0.672959971         0.256850000
     0.947610050         0.666900011         0.379540000
     0.802079980         0.966910016         0.175639997
     0.921569984         0.953020010         0.302469989
     0.817830006         0.994059992         0.475430004
     0.380609975         0.488750021         0.606840012
     0.177079999         0.078309997         0.135030006
     0.052080004         0.078309997         0.256850000
     0.197980004         0.083520002         0.369949986
     0.052080004         0.228229992         0.175639997
     0.170489991         0.230810007         0.288320005
     0.066400000         0.226940002         0.420039996
     0.427080018         0.078309997         0.135030006
     0.302079999         0.078309997         0.256850000
     0.484919998         0.057519997         0.397000020
     0.302079999         0.228229992         0.175639997
     0.428820022         0.214719990         0.297809981
     0.314749990         0.246600000         0.482120001
     0.177079999         0.411639996         0.135030006
     0.052080004         0.411639996         0.256850000
     0.227840012         0.397000001         0.391249995
     0.052080004         0.561559973         0.175639997
     0.175100002         0.546599985         0.299569994
     0.079350003         0.585919981         0.472670009
     0.427080018         0.411639996         0.135030006
     0.302079999         0.411639996         0.256850000
     0.442760009         0.412969994         0.375650003
     0.302079999         0.561559973         0.175639997
     0.418790020         0.565570006         0.287829994
     0.317480003         0.548460000         0.431340014
     0.177079999         0.744970013         0.135030006
     0.052080004         0.744970013         0.256850000
     0.202099998         0.747850017         0.373580029
     0.052080004         0.894890026         0.175639997
     0.172299993         0.895750019         0.289009982
     0.065640005         0.885100017         0.426719992
     0.427080018         0.744970013         0.135030006
     0.302079999         0.744970013         0.256850000
     0.481489998         0.709960003         0.397949994
     0.302079999         0.894890026         0.175639997
     0.428289991         0.880810000         0.298479998
     0.322860017         0.919060014         0.479370008
     0.677079942         0.078309997         0.135030006
     0.552079980         0.078309997         0.256850000
     0.701190001         0.081490007         0.373299986
     0.552079980         0.228229992         0.175639997
     0.672069995         0.229739990         0.289200011
     0.556770039         0.226070007         0.423880028
     0.927079942         0.078309997         0.135030006
     0.802079980         0.078309997         0.256850000
     0.990739964         0.058950001         0.394609996
     0.802079980         0.228229992         0.175639997
     0.930949950         0.212740005         0.298729994
     0.825619993         0.253289996         0.479610002
     0.677079942         0.411639996         0.135030006
     0.552079980         0.411639996         0.256850000
     0.737270025         0.398370007         0.401350001
     0.552079980         0.561559973         0.175639997
     0.682150006         0.549279985         0.297899995
     0.577099960         0.548780028         0.416149999
     0.927079942         0.411639996         0.135030006
     0.802079980         0.411639996         0.256850000
     0.944239976         0.409289973         0.373390000
     0.802079980         0.561559973         0.175639997
     0.921899942         0.562449990         0.289499993
     0.822189955         0.565309990         0.425170011
     0.677079942         0.744970013         0.135030006
     0.552079980         0.744970013         0.256850000
     0.700400008         0.747420020         0.372949975
     0.552079980         0.894890026         0.175639997
     0.671150003         0.895120054         0.289640014
     0.563149979         0.882480029         0.424380019
     0.927079942         0.744970013         0.135030006
     0.802079980         0.744970013         0.256850000
     0.989269991         0.718799983         0.399490016
     0.802079980         0.894890026         0.175639997
     0.928260009         0.880550055         0.298709991
     0.819529996         0.920870036         0.478570014
     0.460279985         0.480970003         0.534009987
     0.379070005         0.440629982         0.573499956
