# Supplementary material for: Redox-mediated decoupled seawater direct splitting for H2 production
Source: Nat Commun. 2024 Oct 15;15:8874. doi: 10.1038/s41467-024-53335-w (PMC11473778; doi:10.1038/s41467-024-53335-w)
Supplement: Supplementary file 4 — Supplementary Data 1 [file 41467_2024_53335_MOESM4_ESM.zip › Supplementary Data file/O-CONTCAR]

NiFeHO
1.0
       12.5004997253         0.0000000000         0.0000000000
        0.0000000000        13.4202995300         0.0000000000
        0.0000000000         0.0000000000        22.2171993256
   Ni   Fe    H    O
   24   12   72   73
Direct
     0.177079999         0.153270003         0.216240009
     0.235920000         0.175589996         0.430170006
     0.427080018         0.153270003         0.216240009
     0.317009993         0.139929991         0.335079996
     0.177079999         0.486600002         0.216240009
     0.060660002         0.463990005         0.336939982
     0.427080018         0.486600002         0.216240009
     0.474249992         0.472970012         0.451940002
     0.177079999         0.819929984         0.216240009
     0.233759995         0.851140020         0.429850000
     0.427080018         0.819929984         0.216240009
     0.315210005         0.808589969         0.335789998
     0.677079942         0.153270003         0.216240009
     0.743269999         0.167449996         0.432160012
     0.927079942         0.153270003         0.216240009
     0.814050021         0.136099994         0.335110001
     0.677079942         0.486600002         0.216240009
     0.571010001         0.488050024         0.329660001
     0.927079942         0.486600002         0.216240009
     0.991150027         0.494979997         0.434469980
     0.677079942         0.819929984         0.216240009
     0.732880018         0.847620032         0.428530012
     0.927079942         0.819929984         0.216240009
     0.814619990         0.805340016         0.335929998
     0.065599999         0.151329991         0.337260009
     0.417270000         0.167099997         0.441870000
     0.178330006         0.491030012         0.437009984
     0.320579988         0.483709979         0.337980013
     0.063310000         0.812009974         0.339069987
     0.415960010         0.830490021         0.442730004
     0.564279962         0.149579998         0.337900022
     0.928040062         0.177899993         0.426409987
     0.665099982         0.493950024         0.450570006
     0.811689962         0.480549991         0.339100013
     0.562120014         0.814819981         0.338209983
     0.916629996         0.829810028         0.441529991
     0.177079999         0.006290000         0.135030006
     0.052080004         0.006290000         0.256850000
     0.198340002         0.011910000         0.380130005
     0.052080004         0.300239998         0.175639997
     0.165269997         0.302610025         0.282700000
     0.079979999         0.298180015         0.427199979
     0.427080018         0.006290000         0.135030006
     0.302079999         0.006290000         0.256850000
     0.424979997         0.017179999         0.381669983
     0.302079999         0.300239998         0.175639997
     0.417010001         0.287349995         0.300350007
     0.312720004         0.321509978         0.471309972
     0.177079999         0.339630025         0.135030006
     0.052080004         0.339630025         0.256850000
     0.202570008         0.335180012         0.373029987
     0.052080004         0.633579999         0.175639997
     0.164369993         0.614929971         0.306959992
     0.059400001         0.650540029         0.448199985
     0.427080018         0.339630025         0.135030006
     0.302079999         0.339630025         0.256850000
     0.460539984         0.349599999         0.373629993
     0.302079999         0.633579999         0.175639997
     0.417019995         0.638019958         0.280829992
     0.340079979         0.605869983         0.451170012
     0.177079999         0.672959971         0.135030006
     0.052080004         0.672959971         0.256850000
     0.200529989         0.680879982         0.390659991
     0.052080004         0.966910016         0.175639997
     0.165230001         0.967619998         0.285439992
     0.052590003         0.958239946         0.422980018
     0.427080018         0.672959971         0.135030006
     0.302079999         0.672959971         0.256850000
     0.414610004         0.681479959         0.375080002
     0.302079999         0.966910016         0.175639997
     0.421920007         0.954780005         0.301369991
     0.319790015         0.995910022         0.477519981
     0.677079942         0.006290000         0.135030006
     0.552079980         0.006290000         0.256850000
     0.700299991         0.004430000         0.379529998
     0.552079980         0.300239998         0.175639997
     0.668770032         0.302229985         0.283719985
     0.563579993         0.297690006         0.437469969
     0.927079942         0.006290000         0.135030006
     0.802079980         0.006290000         0.256850000
     0.931350019         0.018950001         0.380210017
     0.802079980         0.300239998         0.175639997
     0.920240005         0.284299993         0.303820024
     0.801380011         0.324499986         0.447000016
     0.677079942         0.339630025         0.135030006
     0.552079980         0.339630025         0.256850000
     0.678839973         0.340820031         0.379489992
     0.552079980         0.633579999         0.175639997
     0.677880004         0.623980011         0.295819998
     0.544780009         0.627720007         0.402709996
     0.927079942         0.339630025         0.135030006
     0.802079980         0.339630025         0.256850000
     0.933499973         0.336200001         0.385720005
     0.802079980         0.633579999         0.175639997
     0.917270000         0.632889987         0.287779986
     0.811559963         0.618940004         0.435000018
     0.677079942         0.672959971         0.135030006
     0.552079980         0.672959971         0.256850000
     0.681250002         0.677060040         0.382739976
     0.552079980         0.966910016         0.175639997
     0.664600048         0.968409995         0.284170011
     0.547760008         0.958289974         0.420920002
     0.927079942         0.672959971         0.135030006
     0.802079980         0.672959971         0.256850000
     0.940769961         0.664979985         0.382869996
     0.802079980         0.966910016         0.175639997
     0.920919986         0.952570045         0.302430004
     0.820599976         0.995529982         0.472169975
     0.177079999         0.078309997         0.135030006
     0.052080004         0.078309997         0.256850000
     0.198129992         0.083619995         0.370180022
     0.052080004         0.228229992         0.175639997
     0.169449994         0.230560010         0.288580002
     0.077979995         0.225579998         0.421109988
     0.427080018         0.078309997         0.135030006
     0.302079999         0.078309997         0.256850000
     0.484030027         0.058619997         0.396219986
     0.302079999         0.228229992         0.175639997
     0.428359988         0.215279995         0.297790000
     0.316380002         0.250220008         0.481070012
     0.177079999         0.411639996         0.135030006
     0.052080004         0.411639996         0.256850000
     0.243029988         0.389510023         0.391580003
     0.052080004         0.561559973         0.175639997
     0.176209996         0.543280001         0.301759987
     0.086049998         0.586290001         0.466760003
     0.427080018         0.411639996         0.135030006
     0.302079999         0.411639996         0.256850000
     0.456699996         0.422539994         0.370289996
     0.302079999         0.561559973         0.175639997
     0.420430008         0.566189987         0.287350006
     0.331800013         0.537599974         0.436640013
     0.177079999         0.744970013         0.135030006
     0.052080004         0.744970013         0.256850000
     0.200780013         0.748949987         0.374240001
     0.052080004         0.894890026         0.175639997
     0.170820007         0.895320022         0.289059990
     0.063050000         0.884710028         0.425660000
     0.427080018         0.744970013         0.135030006
     0.302079999         0.744970013         0.256850000
     0.472020009         0.714589982         0.397419999
     0.302079999         0.894890026         0.175639997
     0.426250011         0.882099989         0.297829984
     0.318940020         0.922690006         0.479730020
     0.677079942         0.078309997         0.135030006
     0.552079980         0.078309997         0.256850000
     0.698939953         0.077400003         0.373180010
     0.552079980         0.228229992         0.175639997
     0.672229977         0.230020010         0.288740005
     0.554499965         0.228679992         0.423790014
     0.927079942         0.078309997         0.135030006
     0.802079980         0.078309997         0.256850000
     0.991940019         0.059160003         0.394210021
     0.802079980         0.228229992         0.175639997
     0.930080005         0.212050010         0.299930006
     0.830409993         0.262120010         0.465900000
     0.677079942         0.411639996         0.135030006
     0.552079980         0.411639996         0.256850000
     0.725730035         0.392029990         0.396360008
     0.552079980         0.561559973         0.175639997
     0.685980037         0.551569996         0.292070001
     0.606160002         0.578360007         0.392200013
     0.927079942         0.411639996         0.135030006
     0.802079980         0.411639996         0.256850000
     0.941320019         0.406860006         0.373299986
     0.802079980         0.561559973         0.175639997
     0.920740016         0.560329960         0.290639996
     0.811039964         0.546850017         0.428999998
     0.677079942         0.744970013         0.135030006
     0.552079980         0.744970013         0.256850000
     0.696490024         0.749489987         0.372429981
     0.552079980         0.894890026         0.175639997
     0.670350017         0.896269980         0.288679996
     0.559360038         0.884419953         0.423339988
     0.927079942         0.744970013         0.135030006
     0.802079980         0.744970013         0.256850000
     0.985529982         0.717760061         0.399769973
     0.802079980         0.894890026         0.175639997
     0.926680025         0.880060011         0.298559989
     0.818220005         0.922580002         0.476769995
     0.573249978         0.491440005         0.506609985
