# Supplementary material for: Redox-mediated decoupled seawater direct splitting for H2 production
Source: Nat Commun. 2024 Oct 15;15:8874. doi: 10.1038/s41467-024-53335-w (PMC11473778; doi:10.1038/s41467-024-53335-w)
Supplement: Supplementary file 4 — Supplementary Data 1 [file 41467_2024_53335_MOESM4_ESM.zip › Supplementary Data file/Fe-O-O-H-CONTCAR]

NiFeHOCN
1.0
       12.5004997253         0.0000000000         0.0000000000
        0.0000000000        13.4202995300         0.0000000000
        0.0000000000         0.0000000000        22.2171993256
   Ni   Fe    H    O    C    N
   24   13   73   74    6    6
Direct
     0.177079999         0.153270003         0.216240009
     0.268629989         0.166679985         0.444779975
     0.427080018         0.153270003         0.216240009
     0.304850007         0.154139998         0.338959991
     0.177079999         0.486600002         0.216240009
     0.062410001         0.472990016         0.336600015
     0.427080018         0.486600002         0.216240009
     0.464970005         0.471159990         0.463110000
     0.177079999         0.819929984         0.216240009
     0.234889997         0.856570016         0.430919993
     0.427080018         0.819929984         0.216240009
     0.319709986         0.814110000         0.335350016
     0.677079942         0.153270003         0.216240009
     0.680300028         0.117230002         0.447449999
     0.927079942         0.153270003         0.216240009
     0.810249972         0.140020000         0.333979999
     0.677079942         0.486600002         0.216240009
     0.558830007         0.501569974         0.338419994
     0.927079942         0.486600002         0.216240009
     0.979199974         0.505949956         0.435770008
     0.677079942         0.819929984         0.216240009
     0.734769972         0.836709943         0.434779985
     0.927079942         0.819929984         0.216240009
     0.818619998         0.804999984         0.336809983
     0.058869998         0.152050009         0.341400001
     0.491240012         0.146210004         0.458869993
     0.158539995         0.488400005         0.440689991
     0.312430003         0.483339994         0.339830018
     0.069729998         0.814139988         0.339819995
     0.423909979         0.860360040         0.432249982
     0.554979987         0.158800000         0.333469985
     0.939429988         0.169800001         0.460759983
     0.691529971         0.494480005         0.460289996
     0.806550016         0.490810004         0.334949998
     0.566020005         0.818819994         0.338539991
     0.922930022         0.839450025         0.430819977
     0.705129968         0.292320005         0.613950031
     0.177079999         0.006290000         0.135030006
     0.052080004         0.006290000         0.256850000
     0.202380005         0.024130000         0.389940009
     0.052080004         0.300239998         0.175639997
     0.180440002         0.295549990         0.304190017
     0.097499993         0.278499995         0.426810005
     0.427080018         0.006290000         0.135030006
     0.302079999         0.006290000         0.256850000
     0.418280016         0.016350000         0.386750034
     0.302079999         0.300239998         0.175639997
     0.421340005         0.296330003         0.295879985
     0.379720003         0.274219998         0.512409974
     0.177079999         0.339630025         0.135030006
     0.052080004         0.339630025         0.256850000
     0.265709993         0.334249987         0.407939983
     0.052080004         0.633579999         0.175639997
     0.170870015         0.617150021         0.305849993
     0.067240001         0.645140022         0.475309985
     0.427080018         0.339630025         0.135030006
     0.302079999         0.339630025         0.256850000
     0.470159999         0.359100003         0.385369994
     0.302079999         0.633579999         0.175639997
     0.428720005         0.634239953         0.291629998
     0.321110019         0.588869981         0.443860006
     0.177079999         0.672959971         0.135030006
     0.052080004         0.672959971         0.256850000
     0.223599993         0.684899963         0.391759988
     0.052080004         0.966910016         0.175639997
     0.165999986         0.968509979         0.285259985
     0.056919998         0.963630004         0.424120022
     0.427080018         0.672959971         0.135030006
     0.302079999         0.672959971         0.256850000
     0.422280024         0.694289963         0.386949979
     0.302079999         0.966910016         0.175639997
     0.424650000         0.958419946         0.298570012
     0.320439994         0.950580023         0.518909985
     0.677079942         0.006290000         0.135030006
     0.552079980         0.006290000         0.256850000
     0.695480009         0.996339948         0.360620013
     0.552079980         0.300239998         0.175639997
     0.665229982         0.303380018         0.279819987
     0.593039989         0.282809999         0.429109972
     0.927079942         0.006290000         0.135030006
     0.802079980         0.006290000         0.256850000
     0.913500010         0.029489999         0.389869998
     0.802079980         0.300239998         0.175639997
     0.920710033         0.284469991         0.304909999
     0.805450054         0.273589997         0.413160012
     0.677079942         0.339630025         0.135030006
     0.552079980         0.339630025         0.256850000
     0.664150008         0.358519994         0.372680019
     0.552079980         0.633579999         0.175639997
     0.676460002         0.633629956         0.290340014
     0.548720014         0.635979979         0.444430007
     0.927079942         0.339630025         0.135030006
     0.802079980         0.339630025         0.256850000
     0.966170023         0.346310002         0.387730013
     0.802079980         0.633579999         0.175639997
     0.919539960         0.634940056         0.285749996
     0.817099979         0.633510003         0.431419984
     0.677079942         0.672959971         0.135030006
     0.552079980         0.672959971         0.256850000
     0.693490037         0.678139970         0.383419995
     0.552079980         0.966910016         0.175639997
     0.661739979         0.967869994         0.278580011
     0.588760032         0.967209969         0.433380027
     0.927079942         0.672959971         0.135030006
     0.802079980         0.672959971         0.256850000
     0.950059980         0.668050008         0.384330006
     0.802079980         0.966910016         0.175639997
     0.923910055         0.952849959         0.304899997
     0.826770002         0.915309997         0.524439976
     0.392749992         0.391719982         0.610990005
     0.177079999         0.078309997         0.135030006
     0.052080004         0.078309997         0.256850000
     0.195150012         0.097110001         0.384630009
     0.052080004         0.228229992         0.175639997
     0.179180001         0.223519997         0.295500013
     0.032490001         0.249439995         0.409419996
     0.427080018         0.078309997         0.135030006
     0.302079999         0.078309997         0.256850000
     0.428869993         0.089170005         0.382620001
     0.302079999         0.228229992         0.175639997
     0.421749993         0.223149995         0.295470008
     0.368070002         0.206259997         0.497339978
     0.177079999         0.411639996         0.135030006
     0.052080004         0.411639996         0.256850000
     0.222440009         0.386629983         0.388220002
     0.052080004         0.561559973         0.175639997
     0.177669994         0.545260003         0.299059980
     0.067620001         0.574020033         0.485900024
     0.427080018         0.411639996         0.135030006
     0.302079999         0.411639996         0.256850000
     0.450540002         0.432330003         0.380649999
     0.302079999         0.561559973         0.175639997
     0.433849996         0.561270004         0.293470002
     0.270639987         0.580089977         0.410300002
     0.177079999         0.744970013         0.135030006
     0.052080004         0.744970013         0.256850000
     0.208159994         0.755249995         0.375380005
     0.052080004         0.894890026         0.175639997
     0.173870002         0.896239992         0.288470006
     0.075159997         0.891559986         0.428959992
     0.427080018         0.744970013         0.135030006
     0.302079999         0.744970013         0.256850000
     0.479429991         0.736020029         0.403509990
     0.302079999         0.894890026         0.175639997
     0.431729986         0.885769990         0.296410002
     0.326810017         0.933390036         0.476399981
     0.677079942         0.078309997         0.135030006
     0.552079980         0.078309997         0.256850000
     0.695429962         0.068750003         0.367739990
     0.552079980         0.228229992         0.175639997
     0.671370026         0.232050004         0.288199986
     0.532920017         0.256540003         0.405660019
     0.927079942         0.078309997         0.135030006
     0.802079980         0.078309997         0.256850000
     0.978750010         0.064779996         0.401930005
     0.802079980         0.228229992         0.175639997
     0.926850001         0.212219991         0.298750018
     0.813619969         0.201079998         0.412889971
     0.677079942         0.411639996         0.135030006
     0.552079980         0.411639996         0.256850000
     0.678719967         0.429490007         0.378180005
     0.552079980         0.561559973         0.175639997
     0.675520022         0.560620000         0.293500006
     0.566169993         0.565100001         0.436640013
     0.927079942         0.411639996         0.135030006
     0.802079980         0.411639996         0.256850000
     0.941210007         0.415080005         0.373160007
     0.802079980         0.561559973         0.175639997
     0.922089983         0.562290029         0.289270022
     0.807210008         0.563660035         0.419469994
     0.677079942         0.744970013         0.135030006
     0.552079980         0.744970013         0.256850000
     0.697690003         0.749059991         0.372580004
     0.552079980         0.894890026         0.175639997
     0.673420038         0.897620017         0.288050006
     0.579079976         0.894219981         0.429269997
     0.927079942         0.744970013         0.135030006
     0.802079980         0.744970013         0.256850000
     0.990380023         0.722779957         0.402649986
     0.802079980         0.894890026         0.175639997
     0.928979966         0.880649968         0.298830009
     0.830520005         0.906349993         0.480859979
     0.431360013         0.420080003         0.530080027
     0.352790004         0.432390015         0.573739993
     0.717169968         0.182080007         0.666899964
     0.831859978         0.261849992         0.568809966
     0.644229998         0.218450003         0.555920004
     0.698310019         0.412539997         0.571959977
     0.562690022         0.321640022         0.640510032
     0.783419990         0.373699990         0.669179971
     0.723029948         0.109929999         0.697120013
     0.893809940         0.241970003         0.530319978
     0.611620026         0.170110009         0.513790015
     0.699460028         0.487610008         0.543429974
     0.471519998         0.340590003         0.646570018
     0.830630016         0.429300023         0.700559983
