# Supplementary material for: Redox-mediated decoupled seawater direct splitting for H2 production
Source: Nat Commun. 2024 Oct 15;15:8874. doi: 10.1038/s41467-024-53335-w (PMC11473778; doi:10.1038/s41467-024-53335-w)
Supplement: Supplementary file 4 — Supplementary Data 1 [file 41467_2024_53335_MOESM4_ESM.zip › Supplementary Data file/slab-CONTCAR]

NiFeHO
1.0
       12.5004997253         0.0000000000         0.0000000000
        0.0000000000        13.4202995300         0.0000000000
        0.0000000000         0.0000000000        22.2171993256
   Ni   Fe    H    O
   24   12   72   72
Direct
     0.177079999         0.153270003         0.216240009
     0.252330000         0.165510001         0.432299990
     0.427080018         0.153270003         0.216240009
     0.314449995         0.135730000         0.335410004
     0.177079999         0.486600002         0.216240009
     0.065350004         0.469399996         0.336409986
     0.427080018         0.486600002         0.216240009
     0.487050002         0.507160001         0.431969982
     0.177079999         0.819929984         0.216240009
     0.229729986         0.850499964         0.425629996
     0.427080018         0.819929984         0.216240009
     0.315580016         0.803449978         0.335429986
     0.677079942         0.153270003         0.216240009
     0.738919968         0.173640000         0.430849982
     0.927079942         0.153270003         0.216240009
     0.818960027         0.138300004         0.335420006
     0.677079942         0.486600002         0.216240009
     0.571980002         0.470419985         0.336629977
     0.927079942         0.486600002         0.216240009
     0.991229980         0.503030016         0.433899978
     0.677079942         0.819929984         0.216240009
     0.735279977         0.845950002         0.429900008
     0.927079942         0.819929984         0.216240009
     0.818029965         0.802290032         0.335770017
     0.066710003         0.150739998         0.338460000
     0.438899995         0.166370012         0.448209987
     0.175100002         0.504210002         0.432899996
     0.319209994         0.481680020         0.337999994
     0.063970002         0.816110042         0.337509983
     0.417580009         0.841229988         0.430639993
     0.568220005         0.149880005         0.337330020
     0.920360011         0.173989998         0.441229988
     0.667350030         0.501059997         0.441370010
     0.816569986         0.483749987         0.337969990
     0.566730006         0.815509994         0.338740001
     0.924370013         0.839429986         0.425390002
     0.177079999         0.006290000         0.135030006
     0.052080004         0.006290000         0.256850000
     0.202539987         0.004410000         0.381060019
     0.052080004         0.300239998         0.175639997
     0.166689999         0.302649997         0.282900009
     0.072089999         0.303729999         0.429050006
     0.427080018         0.006290000         0.135030006
     0.302079999         0.006290000         0.256850000
     0.429500003         0.019490000         0.386519999
     0.302079999         0.300239998         0.175639997
     0.419490027         0.284540005         0.303820024
     0.313950004         0.323320000         0.447550014
     0.177079999         0.339630025         0.135030006
     0.052080004         0.339630025         0.256850000
     0.199470003         0.337900019         0.377590001
     0.052080004         0.633579999         0.175639997
     0.168929995         0.618839949         0.305119988
     0.057500000         0.656949970         0.455539997
     0.427080018         0.339630025         0.135030006
     0.302079999         0.339630025         0.256850000
     0.453130002         0.342200021         0.386719986
     0.302079999         0.633579999         0.175639997
     0.416629996         0.635659986         0.284789999
     0.330279994         0.622809973         0.444359997
     0.177079999         0.672959971         0.135030006
     0.052080004         0.672959971         0.256850000
     0.189349997         0.682069987         0.389279993
     0.052080004         0.966910016         0.175639997
     0.163990007         0.967679974         0.285560010
     0.057339999         0.963419945         0.416949993
     0.427080018         0.672959971         0.135030006
     0.302079999         0.672959971         0.256850000
     0.442810018         0.672249990         0.381220000
     0.302079999         0.966910016         0.175639997
     0.418709991         0.953960019         0.302610010
     0.320090010         0.997590001         0.480530014
     0.677079942         0.006290000         0.135030006
     0.552079980         0.006290000         0.256850000
     0.704859974         0.007910000         0.380889992
     0.552079980         0.300239998         0.175639997
     0.666529979         0.302240004         0.284069996
     0.585719992         0.292819998         0.443050010
     0.927079942         0.006290000         0.135030006
     0.802079980         0.006290000         0.256850000
     0.925699992         0.023299999         0.384400016
     0.802079980         0.300239998         0.175639997
     0.918900032         0.286760002         0.301829998
     0.802749966         0.324010013         0.458279988
     0.677079942         0.339630025         0.135030006
     0.552079980         0.339630025         0.256850000
     0.699259994         0.338790000         0.380490017
     0.552079980         0.633579999         0.175639997
     0.668959996         0.620310010         0.302590007
     0.557210047         0.655080043         0.464999990
     0.927079942         0.339630025         0.135030006
     0.802079980         0.339630025         0.256850000
     0.943989971         0.341839985         0.385269978
     0.802079980         0.633579999         0.175639997
     0.917409994         0.636180018         0.282200009
     0.819109939         0.634019945         0.435070029
     0.677079942         0.672959971         0.135030006
     0.552079980         0.672959971         0.256850000
     0.695659979         0.677440009         0.388149991
     0.552079980         0.966910016         0.175639997
     0.665680022         0.968259983         0.284540004
     0.565579997         0.960910032         0.428629984
     0.927079942         0.672959971         0.135030006
     0.802079980         0.672959971         0.256850000
     0.947439998         0.668959958         0.376470000
     0.802079980         0.966910016         0.175639997
     0.922730064         0.950950043         0.304329995
     0.831759961         0.987209964         0.487629989
     0.177079999         0.078309997         0.135030006
     0.052080004         0.078309997         0.256850000
     0.201580000         0.077529993         0.374680026
     0.052080004         0.228229992         0.175639997
     0.173690013         0.230739993         0.288509991
     0.056690000         0.233519994         0.420769979
     0.427080018         0.078309997         0.135030006
     0.302079999         0.078309997         0.256850000
     0.487219978         0.066280000         0.396559995
     0.302079999         0.228229992         0.175639997
     0.429610015         0.212369985         0.300149997
     0.337390000         0.259629995         0.467720022
     0.177079999         0.411639996         0.135030006
     0.052080004         0.411639996         0.256850000
     0.244159989         0.388810026         0.396680014
     0.052080004         0.561559973         0.175639997
     0.178119996         0.546720045         0.300210006
     0.079439998         0.591380000         0.472440017
     0.427080018         0.411639996         0.135030006
     0.302079999         0.411639996         0.256850000
     0.454730013         0.411660000         0.372590005
     0.302079999         0.561559973         0.175639997
     0.423499991         0.563389999         0.288890006
     0.327169995         0.552190012         0.433360024
     0.177079999         0.744970013         0.135030006
     0.052080004         0.744970013         0.256850000
     0.195980000         0.748589986         0.370880000
     0.052080004         0.894890026         0.175639997
     0.168060012         0.895229987         0.288899986
     0.075560005         0.890189980         0.418980005
     0.427080018         0.744970013         0.135030006
     0.302079999         0.744970013         0.256850000
     0.486070007         0.724520054         0.399919996
     0.302079999         0.894890026         0.175639997
     0.426679987         0.881640005         0.298220001
     0.324270026         0.927450028         0.467700018
     0.677079942         0.078309997         0.135030006
     0.552079980         0.078309997         0.256850000
     0.702000057         0.079999995         0.371599982
     0.552079980         0.228229992         0.175639997
     0.672700005         0.230029994         0.288679996
     0.581780025         0.222550000         0.431340014
     0.927079942         0.078309997         0.135030006
     0.802079980         0.078309997         0.256850000
     0.987709995         0.061520001         0.398449985
     0.802079980         0.228229992         0.175639997
     0.929220054         0.214719990         0.297919998
     0.816059981         0.258170007         0.477599994
     0.677079942         0.411639996         0.135030006
     0.552079980         0.411639996         0.256850000
     0.740339971         0.393649993         0.397820017
     0.552079980         0.561559973         0.175639997
     0.679250036         0.548380019         0.298090003
     0.567450001         0.586679990         0.480470005
     0.927079942         0.411639996         0.135030006
     0.802079980         0.411639996         0.256850000
     0.948590007         0.412940006         0.373980004
     0.802079980         0.561559973         0.175639997
     0.923980014         0.564339993         0.288160002
     0.805729965         0.564180032         0.424799997
     0.677079942         0.744970013         0.135030006
     0.552079980         0.744970013         0.256850000
     0.700219962         0.746670031         0.373549981
     0.552079980         0.894890026         0.175639997
     0.673850014         0.896179945         0.288470006
     0.575640020         0.888120013         0.430329988
     0.927079942         0.744970013         0.135030006
     0.802079980         0.744970013         0.256850000
     0.991029945         0.721889975         0.394309993
     0.802079980         0.894890026         0.175639997
     0.931159979         0.878719993         0.299380008
     0.834549995         0.921400017         0.468849980
