# Supplementary material for: Redox-mediated decoupled seawater direct splitting for H2 production
Source: Nat Commun. 2024 Oct 15;15:8874. doi: 10.1038/s41467-024-53335-w (PMC11473778; doi:10.1038/s41467-024-53335-w)
Supplement: Supplementary file 6 — Source Data [file 41467_2024_53335_MOESM6_ESM.xlsx]

## Sheet: Figure 2b
Figure 2b
KOH		KOH+NaCl		KOH+Seawater		1		2		3		average		1		2		3		average		1		2		3		average
Potential/V	Current/mA	Potential/V	Current/mA	Potential/V	Current/mA	Potential/V	Current/mA	Potential/V	Current/mA	Potential/V	Current/mA	Potential/V	Current/mA	Potential/V	Current/mA	Potential/V	Current/mA	Potential/V	Current/mA	Potential/V	Current/mA	Potential/V	Current/mA	Potential/V	Current/mA	Potential/V	Current/mA	Potential/V	Current/mA
-1.553	-47.9864	-1.6011	-67.5122	-1.763	-131.133	1.0334	-2.17469	1.0334	-2.1533	1.0334	-2.17775	1.0334	-2.16858	1.0334	-2.21187	1.0334	-2.15789	1.0334	-2.17367	1.0334	-2.18114	1.0334	-2.1421	1.0334	-2.16145	1.0334	-2.15076	1.0334	-2.15144
-1.5506	-46.9637	-1.6017	-67.8688	-1.7637	-130.095	1.0344	-2.16858	1.0344	-2.14719	1.0344	-2.17164	1.0344	-2.16247	1.0344	-2.20576	1.0344	-2.15177	1.0344	-2.16756	1.0344	-2.17503	1.0344	-2.13497	1.0344	-2.15432	1.0344	-2.14414	1.0344	-2.14448
-1.5487	-46.0317	-1.6017	-68.1132	-1.7606	-127.706	1.0354	-2.16349	1.0354	-2.14261	1.0354	-2.16705	1.0354	-2.15772	1.0354	-2.20067	1.0354	-2.14617	1.0354	-2.16298	1.0354	-2.16994	1.0354	-2.13038	1.0354	-2.14974	1.0354	-2.13904	1.0354	-2.13972
-1.5475	-45.31	-1.603	-68.8161	-1.7593	-127.049	1.0364	-2.15941	1.0364	-2.13853	1.0364	-2.16247	1.0364	-2.15347	1.0364	-2.19608	1.0364	-2.1421	1.0364	-2.1584	1.0364	-2.16553	1.0364	-2.1258	1.0364	-2.14464	1.0364	-2.13344	1.0364	-2.13463
-1.5463	-44.8425	-1.6042	-69.2337	-1.7575	-125.725	1.0374	-2.15534	1.0374	-2.13395	1.0374	-2.15789	1.0374	-2.14906	1.0374	-2.19201	1.0374	-2.13802	1.0374	-2.15432	1.0374	-2.16145	1.0374	-2.12122	1.0374	-2.14057	1.0374	-2.12937	1.0374	-2.13039
-1.5438	-43.7287	-1.6042	-69.1064	-1.755	-123.779	1.0384	-2.15076	1.0384	-2.12988	1.0384	-2.15381	1.0384	-2.14482	1.0384	-2.18743	1.0384	-2.13395	1.0384	-2.15025	1.0384	-2.15721	1.0384	-2.11714	1.0384	-2.13599	1.0384	-2.12478	1.0384	-2.12597
-1.5426	-43.1292	-1.603	-68.6735	-1.7538	-122.832	1.0394	-2.14668	1.0394	-2.1258	1.0394	-2.14974	1.0394	-2.14074	1.0394	-2.18335	1.0394	-2.12988	1.0394	-2.14617	1.0394	-2.15313	1.0394	-2.11307	1.0394	-2.13191	1.0394	-2.12071	1.0394	-2.1219
-1.542	-42.6087	-1.6042	-69.3101	-1.752	-122.048	1.0404	-2.1421	1.0404	-2.12224	1.0404	-2.14515	1.0404	-2.1365	1.0404	-2.17928	1.0404	-2.1258	1.0404	-2.14261	1.0404	-2.14923	1.0404	-2.10899	1.0404	-2.12784	1.0404	-2.11663	1.0404	-2.11782
-1.5395	-41.6293	-1.6048	-69.7583	-1.7507	-121.105	1.0414	-2.13802	1.0414	-2.11816	1.0414	-2.14108	1.0414	-2.13242	1.0414	-2.17571	1.0414	-2.12274	1.0414	-2.13853	1.0414	-2.14566	1.0414	-2.10441	1.0414	-2.12325	1.0414	-2.11256	1.0414	-2.11341
-1.5383	-41.0396	-1.6042	-69.3355	-1.7495	-120.443	1.0424	-2.13395	1.0424	-2.11409	1.0424	-2.13701	1.0424	-2.12835	1.0424	-2.17164	1.0424	-2.11867	1.0424	-2.13446	1.0424	-2.14159	1.0424	-2.10034	1.0424	-2.11969	1.0424	-2.10848	1.0424	-2.1095
-1.5358	-40.0923	-1.6054	-70.0791	-1.7476	-118.152	1.0434	-2.12988	1.0434	-2.11052	1.0434	-2.13344	1.0434	-2.12461	1.0434	-2.16756	1.0434	-2.11511	1.0434	-2.13089	1.0434	-2.13785	1.0434	-2.09626	1.0434	-2.11561	1.0434	-2.10441	1.0434	-2.10543
-1.5352	-39.5682	-1.6042	-69.6971	-1.7458	-117.708	1.0444	-2.12631	1.0444	-2.10645	1.0444	-2.12886	1.0444	-2.12054	1.0444	-2.164	1.0444	-2.11154	1.0444	-2.12682	1.0444	-2.13412	1.0444	-2.0927	1.0444	-2.11154	1.0444	-2.10085	1.0444	-2.1017
-1.534	-39.1195	-1.6054	-70.237	-1.744	-116.42	1.0454	-2.12224	1.0454	-2.10288	1.0454	-2.12529	1.0454	-2.1168	1.0454	-2.15992	1.0454	-2.10747	1.0454	-2.12376	1.0454	-2.13038	1.0454	-2.08862	1.0454	-2.10747	1.0454	-2.09677	1.0454	-2.09762
-1.5321	-38.2313	-1.606	-70.4	-1.7421	-116.323	1.0464	-2.11816	1.0464	-2.09881	1.0464	-2.12122	1.0464	-2.11273	1.0464	-2.15585	1.0464	-2.1039	1.0464	-2.11969	1.0464	-2.12648	1.0464	-2.08455	1.0464	-2.10339	1.0464	-2.09321	1.0464	-2.09372
-1.5309	-37.6573	-1.6067	-70.4407	-1.7415	-115.569	1.0474	-2.1146	1.0474	-2.09473	1.0474	-2.11765	1.0474	-2.10899	1.0474	-2.15177	1.0474	-2.10034	1.0474	-2.11612	1.0474	-2.12274	1.0474	-2.08047	1.0474	-2.09932	1.0474	-2.08913	1.0474	-2.08964
-1.5284	-36.6815	-1.6067	-70.4865	-1.739	-114.597	1.0484	-2.11052	1.0484	-2.09117	1.0484	-2.11358	1.0484	-2.10509	1.0484	-2.1477	1.0484	-2.09677	1.0484	-2.11256	1.0484	-2.11901	1.0484	-2.0764	1.0484	-2.09575	1.0484	-2.08557	1.0484	-2.08591
-1.5272	-36.1452	-1.606	-70.4051	-1.7378	-114.627	1.0494	-2.10645	1.0494	-2.0876	1.0494	-2.1095	1.0494	-2.10118	1.0494	-2.14414	1.0494	-2.09321	1.0494	-2.10899	1.0494	-2.11545	1.0494	-2.07283	1.0494	-2.09219	1.0494	-2.08149	1.0494	-2.08217
-1.526	-35.7811	-1.606	-70.5477	-1.736	-113.308	1.0504	-2.10288	1.0504	-2.08404	1.0504	-2.10594	1.0504	-2.09762	1.0504	-2.14057	1.0504	-2.08964	1.0504	-2.10492	1.0504	-2.11171	1.0504	-2.06876	1.0504	-2.08811	1.0504	-2.07793	1.0504	-2.07827
-1.5241	-34.9871	-1.6073	-70.9042	-1.7353	-112.992	1.0514	-2.09932	1.0514	-2.08047	1.0514	-2.10186	1.0514	-2.09388	1.0514	-2.1365	1.0514	-2.08658	1.0514	-2.10135	1.0514	-2.10814	1.0514	-2.06519	1.0514	-2.08404	1.0514	-2.07436	1.0514	-2.07453
-1.5229	-34.4854	-1.6073	-70.9551	-1.7335	-112.33	1.0524	-2.09524	1.0524	-2.0764	1.0524	-2.0983	1.0524	-2.08998	1.0524	-2.13242	1.0524	-2.08251	1.0524	-2.0983	1.0524	-2.10441	1.0524	-2.06163	1.0524	-2.08047	1.0524	-2.07029	1.0524	-2.0708
-1.521	-33.613	-1.6085	-71.2759	-1.7316	-111.139	1.0534	-2.09168	1.0534	-2.07283	1.0534	-2.09422	1.0534	-2.08624	1.0534	-2.12937	1.0534	-2.07945	1.0534	-2.09473	1.0534	-2.10118	1.0534	-2.05756	1.0534	-2.0764	1.0534	-2.06672	1.0534	-2.06689
-1.5198	-33.1613	-1.6085	-71.3727	-1.7304	-110.415	1.0544	-2.08862	1.0544	-2.06927	1.0544	-2.09066	1.0544	-2.08285	1.0544	-2.1258	1.0544	-2.07589	1.0544	-2.09117	1.0544	-2.09762	1.0544	-2.0545	1.0544	-2.07334	1.0544	-2.06367	1.0544	-2.06384
-1.5179	-32.8099	-1.6079	-71.4797	-1.7286	-108.938	1.0554	-2.08404	1.0554	-2.0657	1.0554	-2.08709	1.0554	-2.07894	1.0554	-2.12224	1.0554	-2.07232	1.0554	-2.0876	1.0554	-2.09405	1.0554	-2.05093	1.0554	-2.06927	1.0554	-2.0601	1.0554	-2.0601
-1.5167	-32.2323	-1.6073	-71.4797	-1.7273	-107.553	1.0564	-2.08047	1.0564	-2.06214	1.0564	-2.08302	1.0564	-2.07521	1.0564	-2.11867	1.0564	-2.06876	1.0564	-2.08455	1.0564	-2.09066	1.0564	-2.04686	1.0564	-2.0657	1.0564	-2.05654	1.0564	-2.05637
-1.5155	-31.7337	-1.6079	-71.77	-1.7255	-106.83	1.0574	-2.0764	1.0574	-2.05908	1.0574	-2.07996	1.0574	-2.07181	1.0574	-2.11612	1.0574	-2.06672	1.0574	-2.082	1.0574	-2.08828	1.0574	-2.04329	1.0574	-2.06214	1.0574	-2.05297	1.0574	-2.0528
-1.5136	-31.2911	-1.6085	-71.882	-1.7236	-105.572	1.0584	-2.07334	1.0584	-2.05501	1.0584	-2.0764	1.0584	-2.06825	1.0584	-2.11154	1.0584	-2.06316	1.0584	-2.07742	1.0584	-2.08404	1.0584	-2.03973	1.0584	-2.05857	1.0584	-2.04941	1.0584	-2.04924
-1.5118	-30.6229	-1.6085	-71.9431	-1.7224	-104.63	1.0594	-2.06927	1.0594	-2.05195	1.0594	-2.07232	1.0594	-2.06451	1.0594	-2.10747	1.0594	-2.05908	1.0594	-2.07436	1.0594	-2.0803	1.0594	-2.03616	1.0594	-2.05501	1.0594	-2.04584	1.0594	-2.04567
-1.5112	-30.1493	-1.6079	-71.5	-1.7212	-104.126	1.0604	-2.0657	1.0604	-2.04839	1.0604	-2.06876	1.0604	-2.06095	1.0604	-2.10441	1.0604	-2.05603	1.0604	-2.0708	1.0604	-2.07708	1.0604	-2.0326	1.0604	-2.05144	1.0604	-2.04228	1.0604	-2.04211
-1.5093	-29.4617	-1.6079	-71.5306	-1.7193	-103.433	1.0614	-2.06265	1.0614	-2.04482	1.0614	-2.06519	1.0614	-2.05755	1.0614	-2.10034	1.0614	-2.05246	1.0614	-2.06723	1.0614	-2.07334	1.0614	-2.02903	1.0614	-2.04788	1.0614	-2.03922	1.0614	-2.03871
-1.5075	-28.9224	-1.6079	-71.6783	-1.7181	-104.314	1.0624	-2.05857	1.0624	-2.04177	1.0624	-2.06163	1.0624	-2.05399	1.0624	-2.09728	1.0624	-2.04941	1.0624	-2.06418	1.0624	-2.07029	1.0624	-2.02547	1.0624	-2.04431	1.0624	-2.03566	1.0624	-2.03515
-1.5062	-28.5959	-1.6079	-71.719	-1.7156	-104.192	1.0634	-2.05501	1.0634	-2.0382	1.0634	-2.05806	1.0634	-2.05042	1.0634	-2.09372	1.0634	-2.04584	1.0634	-2.06061	1.0634	-2.06672	1.0634	-2.0219	1.0634	-2.04075	1.0634	-2.03209	1.0634	-2.03158
-1.505	-27.9369	-1.6085	-72.1061	-1.715	-103.968	1.0644	-2.05144	1.0644	-2.03515	1.0644	-2.0545	1.0644	-2.04703	1.0644	-2.09066	1.0644	-2.04279	1.0644	-2.05756	1.0644	-2.06367	1.0644	-2.01834	1.0644	-2.03718	1.0644	-2.02853	1.0644	-2.02802
-1.5038	-27.5386	-1.6085	-72.1825	-1.7132	-103.433	1.0654	-2.04839	1.0654	-2.03158	1.0654	-2.05093	1.0654	-2.04363	1.0654	-2.08709	1.0654	-2.03973	1.0654	-2.0545	1.0654	-2.06044	1.0654	-2.01477	1.0654	-2.03413	1.0654	-2.02547	1.0654	-2.02479
-1.5019	-26.955	-1.6085	-72.3353	-1.7113	-102.053	1.0664	-2.04482	1.0664	-2.02802	1.0664	-2.04788	1.0664	-2.04024	1.0664	-2.08353	1.0664	-2.03616	1.0664	-2.05093	1.0664	-2.05687	1.0664	-2.01172	1.0664	-2.03056	1.0664	-2.0219	1.0664	-2.02139
-1.5001	-26.5033	-1.6091	-72.9261	-1.7101	-101.075	1.0674	-2.04126	1.0674	-2.02496	1.0674	-2.04431	1.0674	-2.03684	1.0674	-2.08047	1.0674	-2.03362	1.0674	-2.04788	1.0674	-2.05399	1.0674	-2.00815	1.0674	-2.027	1.0674	-2.01834	1.0674	-2.01783
-1.4995	-26.0983	-1.6091	-72.9974	-1.7113	-99.5062	1.0684	-2.0382	1.0684	-2.0214	1.0684	-2.04075	1.0684	-2.03345	1.0684	-2.07691	1.0684	-2.03056	1.0684	-2.04482	1.0684	-2.05076	1.0684	-2.00459	1.0684	-2.02343	1.0684	-2.01528	1.0684	-2.01443
-1.4976	-25.5336	-1.6091	-72.977	-1.707	-98.4673	1.0694	-2.03413	1.0694	-2.01783	1.0694	-2.03718	1.0694	-2.02971	1.0694	-2.07334	1.0694	-2.027	1.0694	-2.04177	1.0694	-2.04737	1.0694	-2.00153	1.0694	-2.01987	1.0694	-2.01172	1.0694	-2.01104
-1.4964	-25.1287	-1.6085	-73.2928	-1.7046	-97.4588	1.0704	-2.03107	1.0704	-2.01477	1.0704	-2.03362	1.0704	-2.02649	1.0704	-2.07029	1.0704	-2.02394	1.0704	-2.0382	1.0704	-2.04414	1.0704	-1.99797	1.0704	-2.0163	1.0704	-2.00866	1.0704	-2.00764
-1.4952	-24.7589	-1.6085	-73.2673	-1.7033	-96.5829	1.0714	-2.02751	1.0714	-2.01172	1.0714	-2.03056	1.0714	-2.02326	1.0714	-2.06672	1.0714	-2.02089	1.0714	-2.03515	1.0714	-2.04092	1.0714	-1.99491	1.0714	-2.01325	1.0714	-2.00561	1.0714	-2.00459
-1.4933	-24.2129	-1.6079	-73.2215	-1.7021	-95.9513	1.0724	-2.02445	1.0724	-2.00815	1.0724	-2.027	1.0724	-2.01987	1.0724	-2.06367	1.0724	-2.01732	1.0724	-2.03209	1.0724	-2.03769	1.0724	-1.99135	1.0724	-2.00968	1.0724	-2.00204	1.0724	-2.00102
-1.4921	-23.7734	-1.6085	-73.252	-1.7002	-95.1976	1.0734	-2.02038	1.0734	-2.0051	1.0734	-2.02343	1.0734	-2.0163	1.0734	-2.06061	1.0734	-2.01426	1.0734	-2.02903	1.0734	-2.03463	1.0734	-1.98829	1.0734	-2.00663	1.0734	-1.99899	1.0734	-1.99797
-1.4902	-23.2183	-1.6091	-73.8071	-1.6996	-95.1976	1.0744	-2.01681	1.0744	-2.00204	1.0744	-2.01987	1.0744	-2.01291	1.0744	-2.05705	1.0744	-2.01172	1.0744	-2.02598	1.0744	-2.03158	1.0744	-1.98473	1.0744	-2.00306	1.0744	-1.99593	1.0744	-1.99457
-1.4884	-22.8353	-1.6085	-73.3844	-1.6953	-93.7206	1.0754	-2.01426	1.0754	-1.99899	1.0754	-2.01681	1.0754	-2.01002	1.0754	-2.05399	1.0754	-2.00866	1.0754	-2.02241	1.0754	-2.02835	1.0754	-1.98167	1.0754	-2	1.0754	-1.99287	1.0754	-1.99151
-1.4853	-22.0352	-1.6073	-73.2928	-1.6929	-92.809	1.0764	-2.0107	1.0764	-1.99593	1.0764	-2.01325	1.0764	-2.00663	1.0764	-2.05093	1.0764	-2.00561	1.0764	-2.01936	1.0764	-2.0253	1.0764	-1.97861	1.0764	-1.99695	1.0764	-1.98982	1.0764	-1.98846
-1.4841	-21.7811	-1.6085	-74.5405	-1.691	-91.7089	1.0774	-2.00764	1.0774	-1.99237	1.0774	-2.01019	1.0774	-2.0034	1.0774	-2.04737	1.0774	-2.00255	1.0774	-2.01681	1.0774	-2.02224	1.0774	-1.97505	1.0774	-1.99338	1.0774	-1.98727	1.0774	-1.98523
-1.4829	-21.3512	-1.6079	-73.7715	-1.6898	-90.8278	1.0784	-2.00408	1.0784	-1.98931	1.0784	-2.00713	1.0784	-2.00017	1.0784	-2.04431	1.0784	-2	1.0784	-2.01426	1.0784	-2.01952	1.0784	-1.97199	1.0784	-1.99033	1.0784	-1.98473	1.0784	-1.98235
-1.481	-20.956	-1.6073	-73.4354	-1.6892	-90.3542	1.0794	-2.00102	1.0794	-1.98625	1.0794	-2.00357	1.0794	-1.99695	1.0794	-2.04075	1.0794	-1.99695	1.0794	-2.0107	1.0794	-2.01613	1.0794	-1.96894	1.0794	-1.98727	1.0794	-1.98167	1.0794	-1.97929
-1.4798	-20.5919	-1.6073	-73.308	-1.6873	-89.3814	1.0804	-1.99746	1.0804	-1.9832	1.0804	-2.00051	1.0804	-1.99372	1.0804	-2.0382	1.0804	-1.99389	1.0804	-2.00764	1.0804	-2.01324	1.0804	-1.96588	1.0804	-1.98371	1.0804	-1.97861	1.0804	-1.97607
-1.4779	-20.1182	-1.6073	-73.4965	-1.6861	-88.6888	1.0814	-1.9944	1.0814	-1.98014	1.0814	-1.99746	1.0814	-1.99067	1.0814	-2.03464	1.0814	-1.99135	1.0814	-2.00459	1.0814	-2.01019	1.0814	-1.96232	1.0814	-1.98065	1.0814	-1.97607	1.0814	-1.97301
-1.4767	-19.8075	-1.6073	-73.3743	-1.6848	-87.8739	1.0824	-1.99135	1.0824	-1.97709	1.0824	-1.99389	1.0824	-1.98744	1.0824	-2.03158	1.0824	-1.98829	1.0824	-2.00153	1.0824	-2.00713	1.0824	-1.95926	1.0824	-1.9776	1.0824	-1.9725	1.0824	-1.96979
-1.4755	-19.5127	-1.6067	-73.2724	-1.683	-87.8077	1.0834	-1.98829	1.0834	-1.97403	1.0834	-1.99084	1.0834	-1.98439	1.0834	-2.02853	1.0834	-1.98524	1.0834	-1.99848	1.0834	-2.00408	1.0834	-1.95621	1.0834	-1.97454	1.0834	-1.96996	1.0834	-1.9669
-1.4736	-19.0512	-1.6067	-73.1807	-1.6812	-87.9656	1.0844	-1.98524	1.0844	-1.97148	1.0844	-1.98778	1.0844	-1.9815	1.0844	-2.02547	1.0844	-1.98218	1.0844	-1.99542	1.0844	-2.00102	1.0844	-1.95315	1.0844	-1.97097	1.0844	-1.96639	1.0844	-1.9635
-1.4724	-18.7721	-1.6073	-73.6544	-1.6775	-86.8197	1.0854	-1.98167	1.0854	-1.96843	1.0854	-1.98473	1.0854	-1.97828	1.0854	-2.0219	1.0854	-1.97963	1.0854	-1.99287	1.0854	-1.99813	1.0854	-1.95009	1.0854	-1.96843	1.0854	-1.96334	1.0854	-1.96062
-1.4718	-18.493	-1.6067	-72.9515	-1.6762	-85.9437	1.0864	-1.97912	1.0864	-1.96486	1.0864	-1.98116	1.0864	-1.97505	1.0864	-2.01885	1.0864	-1.97658	1.0864	-1.98982	1.0864	-1.99508	1.0864	-1.94704	1.0864	-1.96486	1.0864	-1.95926	1.0864	-1.95705
-1.4699	-18.0566	-1.6054	-72.5899	-1.675	-85.689	1.0874	-1.97556	1.0874	-1.96232	1.0874	-1.9781	1.0874	-1.97199	1.0874	-2.01579	1.0874	-1.97403	1.0874	-1.98676	1.0874	-1.99219	1.0874	-1.94398	1.0874	-1.96232	1.0874	-1.95621	1.0874	-1.95417
-1.4687	-17.7209	-1.6036	-72.6561	-1.6738	-84.9556	1.0884	-1.9725	1.0884	-1.95926	1.0884	-1.97505	1.0884	-1.96894	1.0884	-2.01274	1.0884	-1.97097	1.0884	-1.98371	1.0884	-1.98914	1.0884	-1.94093	1.0884	-1.95926	1.0884	-1.95315	1.0884	-1.95111
-1.4668	-17.3476	-1.6054	-73.7053	-1.6713	-84.2783	1.0894	-1.96945	1.0894	-1.95671	1.0894	-1.97199	1.0894	-1.96605	1.0894	-2.00968	1.0894	-1.96843	1.0894	-1.98116	1.0894	-1.98642	1.0894	-1.93787	1.0894	-1.95621	1.0894	-1.9506	1.0894	-1.94823
-1.4656	-17.0558	-1.6054	-73.7817	-1.6707	-83.5754	1.0904	-1.96639	1.0904	-1.95366	1.0904	-1.96843	1.0904	-1.96283	1.0904	-2.00663	1.0904	-1.96588	1.0904	-1.97861	1.0904	-1.98371	1.0904	-1.93481	1.0904	-1.95264	1.0904	-1.94755	1.0904	-1.945
-1.4644	-16.7956	-1.606	-74.2044	-1.6682	-82.837	1.0914	-1.96334	1.0914	-1.9506	1.0914	-1.96588	1.0914	-1.95994	1.0914	-2.00357	1.0914	-1.96283	1.0914	-1.97556	1.0914	-1.98065	1.0914	-1.93176	1.0914	-1.94958	1.0914	-1.94449	1.0914	-1.94194
-1.4625	-16.4187	-1.6054	-74.0465	-1.667	-82.0119	1.0924	-1.96028	1.0924	-1.94755	1.0924	-1.96283	1.0924	-1.95689	1.0924	-2.00051	1.0924	-1.96028	1.0924	-1.97301	1.0924	-1.97793	1.0924	-1.9287	1.0924	-1.94704	1.0924	-1.94144	1.0924	-1.93906
-1.4613	-16.2058	-1.6048	-73.4252	-1.6658	-81.2429	1.0934	-1.95722	1.0934	-1.94449	1.0934	-1.95926	1.0934	-1.95366	1.0934	-1.99746	1.0934	-1.95722	1.0934	-1.96996	1.0934	-1.97488	1.0934	-1.92616	1.0934	-1.94347	1.0934	-1.93889	1.0934	-1.93617
-1.4601	-15.8697	-1.6042	-73.5729	-1.6645	-80.4687	1.0944	-1.95417	1.0944	-1.94194	1.0944	-1.95671	1.0944	-1.95094	1.0944	-1.99491	1.0944	-1.95468	1.0944	-1.96741	1.0944	-1.97233	1.0944	-1.9231	1.0944	-1.94093	1.0944	-1.93583	1.0944	-1.93329
-1.4588	-15.6155	-1.6036	-73.2113	-1.6633	-80.0256	1.0954	-1.95111	1.0954	-1.93889	1.0954	-1.95366	1.0954	-1.94789	1.0954	-1.99186	1.0954	-1.95213	1.0954	-1.96384	1.0954	-1.96928	1.0954	-1.92005	1.0954	-1.93787	1.0954	-1.93278	1.0954	-1.93023
-1.4576	-15.3711	-1.6042	-73.2826	-1.6621	-79.496	1.0964	-1.94806	1.0964	-1.93634	1.0964	-1.9506	1.0964	-1.945	1.0964	-1.9888	1.0964	-1.94908	1.0964	-1.9613	1.0964	-1.96639	1.0964	-1.91699	1.0964	-1.93532	1.0964	-1.93023	1.0964	-1.92751
-1.4558	-14.985	-1.6048	-73.3335	-1.659	-77.9426	1.0974	-1.945	1.0974	-1.93329	1.0974	-1.94755	1.0974	-1.94195	1.0974	-1.98574	1.0974	-1.94653	1.0974	-1.95875	1.0974	-1.96367	1.0974	-1.91393	1.0974	-1.93176	1.0974	-1.92718	1.0974	-1.92429
-1.4539	-14.7436	-1.6048	-73.3233	-1.6565	-77.0615	1.0984	-1.94245	1.0984	-1.93023	1.0984	-1.94449	1.0984	-1.93906	1.0984	-1.98269	1.0984	-1.94398	1.0984	-1.9557	1.0984	-1.96079	1.0984	-1.91139	1.0984	-1.9287	1.0984	-1.92412	1.0984	-1.9214
-1.4527	-14.4828	-1.6054	-73.9599	-1.6565	-76.4453	1.0994	-1.9394	1.0994	-1.92768	1.0994	-1.94144	1.0994	-1.93617	1.0994	-1.97963	1.0994	-1.94144	1.0994	-1.95315	1.0994	-1.95807	1.0994	-1.90833	1.0994	-1.92616	1.0994	-1.92157	1.0994	-1.91869
-1.4514	-14.2476	-1.606	-73.8021	-1.6547	-75.9717	1.1004	-1.93634	1.1004	-1.92463	1.1004	-1.93838	1.1004	-1.93312	1.1004	-1.97709	1.1004	-1.93889	1.1004	-1.95009	1.1004	-1.95536	1.1004	-1.90528	1.1004	-1.9231	1.1004	-1.91903	1.1004	-1.9158
-1.4514	-13.9965	-1.6054	-73.5881	-1.6528	-75.06	1.1014	-1.93329	1.1014	-1.92208	1.1014	-1.93583	1.1014	-1.9304	1.1014	-1.97403	1.1014	-1.93583	1.1014	-1.94755	1.1014	-1.95247	1.1014	-1.90324	1.1014	-1.92055	1.1014	-1.91597	1.1014	-1.91325
-1.4484	-13.7082	-1.6036	-72.6663	-1.6516	-74.2146	1.1024	-1.93023	1.1024	-1.91903	1.1024	-1.93227	1.1024	-1.92718	1.1024	-1.97148	1.1024	-1.9338	1.1024	-1.94449	1.1024	-1.94992	1.1024	-1.90018	1.1024	-1.9175	1.1024	-1.91342	1.1024	-1.91037
-1.4471	-13.4413	-1.6042	-73.0941	-1.6498	-73.5627	1.1034	-1.92718	1.1034	-1.91648	1.1034	-1.92972	1.1034	-1.92446	1.1034	-1.96843	1.1034	-1.93074	1.1034	-1.94194	1.1034	-1.94704	1.1034	-1.89662	1.1034	-1.91444	1.1034	-1.91037	1.1034	-1.90714
-1.4447	-13.1057	-1.603	-72.2793	-1.6485	-72.8853	1.1044	-1.92412	1.1044	-1.91342	1.1044	-1.92667	1.1044	-1.9214	1.1044	-1.96537	1.1044	-1.92819	1.1044	-1.9394	1.1044	-1.94432	1.1044	-1.89356	1.1044	-1.91139	1.1044	-1.90731	1.1044	-1.90409
-1.4434	-12.8984	-1.603	-72.6358	-1.6467	-72.5237	1.1054	-1.92157	1.1054	-1.91088	1.1054	-1.92361	1.1054	-1.91869	1.1054	-1.96232	1.1054	-1.92565	1.1054	-1.93685	1.1054	-1.94161	1.1054	-1.89102	1.1054	-1.90884	1.1054	-1.90477	1.1054	-1.90154
-1.4422	-12.6881	-1.6023	-72.4422	-1.6448	-71.8464	1.1064	-1.91852	1.1064	-1.90782	1.1064	-1.92055	1.1064	-1.91563	1.1064	-1.95926	1.1064	-1.9231	1.1064	-1.93431	1.1064	-1.93889	1.1064	-1.88796	1.1064	-1.90578	1.1064	-1.90222	1.1064	-1.89865
-1.441	-12.3932	-1.6023	-72.5441	-1.6442	-71.7343	1.1074	-1.91597	1.1074	-1.90528	1.1074	-1.9175	1.1074	-1.91292	1.1074	-1.95671	1.1074	-1.92055	1.1074	-1.93125	1.1074	-1.93617	1.1074	-1.8849	1.1074	-1.90273	1.1074	-1.89916	1.1074	-1.8956
-1.4398	-12.2394	-1.6017	-72.208	-1.6436	-71.2199	1.1084	-1.91292	1.1084	-1.90273	1.1084	-1.91495	1.1084	-1.9102	1.1084	-1.95366	1.1084	-1.9175	1.1084	-1.9287	1.1084	-1.93329	1.1084	-1.88236	1.1084	-1.90018	1.1084	-1.89611	1.1084	-1.89288
-1.4385	-12.0606	-1.603	-72.6409	-1.6411	-70.6954	1.1094	-1.90986	1.1094	-1.89967	1.1094	-1.9119	1.1094	-1.90714	1.1094	-1.95111	1.1094	-1.91546	1.1094	-1.92565	1.1094	-1.93074	1.1094	-1.8793	1.1094	-1.89713	1.1094	-1.89356	1.1094	-1.89
-1.4367	-11.7754	-1.6042	-73.0228	-1.6405	-70.0842	1.1104	-1.9068	1.1104	-1.89662	1.1104	-1.90884	1.1104	-1.90409	1.1104	-1.94806	1.1104	-1.91241	1.1104	-1.9231	1.1104	-1.92786	1.1104	-1.87726	1.1104	-1.89509	1.1104	-1.89203	1.1104	-1.88813
-1.4354	-11.6119	-1.6048	-73.5169	-1.6381	-69.9976	1.1114	-1.90426	1.1114	-1.89407	1.1114	-1.90578	1.1114	-1.90137	1.1114	-1.94551	1.1114	-1.90986	1.1114	-1.92055	1.1114	-1.92531	1.1114	-1.87421	1.1114	-1.89152	1.1114	-1.88847	1.1114	-1.88473
-1.433	-11.2794	-1.603	-73.2113	-1.6368	-69.4119	1.1124	-1.9012	1.1124	-1.89102	1.1124	-1.90324	1.1124	-1.89849	1.1124	-1.94245	1.1124	-1.90782	1.1124	-1.91801	1.1124	-1.92276	1.1124	-1.87064	1.1124	-1.88847	1.1124	-1.88541	1.1124	-1.88151
-1.4324	-11.0757	-1.6023	-73.252	-1.6356	-68.9332	1.1134	-1.89815	1.1134	-1.88847	1.1134	-1.90018	1.1134	-1.8956	1.1134	-1.93991	1.1134	-1.90528	1.1134	-1.91546	1.1134	-1.92022	1.1134	-1.8681	1.1134	-1.88541	1.1134	-1.88236	1.1134	-1.87862
-1.4317	-10.9468	-1.603	-73.3641	-1.6344	-68.1693	1.1144	-1.89509	1.1144	-1.88592	1.1144	-1.89713	1.1144	-1.89271	1.1144	-1.93685	1.1144	-1.90273	1.1144	-1.91241	1.1144	-1.91733	1.1144	-1.86504	1.1144	-1.88236	1.1144	-1.87981	1.1144	-1.87574
-1.4299	-10.7115	-1.6023	-72.9719	-1.6325	-67.5377	1.1154	-1.89203	1.1154	-1.88287	1.1154	-1.89407	1.1154	-1.88966	1.1154	-1.9338	1.1154	-1.89967	1.1154	-1.90986	1.1154	-1.91444	1.1154	-1.86249	1.1154	-1.87981	1.1154	-1.87726	1.1154	-1.87319
-1.4287	-10.5455	-1.603	-73.1247	-1.6319	-67.171	1.1164	-1.88949	1.1164	-1.88032	1.1164	-1.89102	1.1164	-1.88694	1.1164	-1.93125	1.1164	-1.89764	1.1164	-1.90731	1.1164	-1.91207	1.1164	-1.85944	1.1164	-1.87726	1.1164	-1.87421	1.1164	-1.8703
-1.4262	-10.3102	-1.6017	-72.2487	-1.6294	-66.1728	1.1174	-1.88643	1.1174	-1.87777	1.1174	-1.88847	1.1174	-1.88422	1.1174	-1.92819	1.1174	-1.89458	1.1174	-1.90477	1.1174	-1.90918	1.1174	-1.85638	1.1174	-1.87421	1.1174	-1.87166	1.1174	-1.86742
-1.425	-10.1436	-1.6017	-72.2895	-1.6288	-65.6177	1.1184	-1.88338	1.1184	-1.87472	1.1184	-1.88541	1.1184	-1.88117	1.1184	-1.92565	1.1184	-1.89254	1.1184	-1.90171	1.1184	-1.90663	1.1184	-1.85333	1.1184	-1.87115	1.1184	-1.86861	1.1184	-1.86436
-1.4237	-9.95215	-1.6005	-71.4389	-1.6264	-65.857	1.1194	-1.88083	1.1194	-1.87217	1.1194	-1.88236	1.1194	-1.87845	1.1194	-1.92259	1.1194	-1.89	1.1194	-1.89916	1.1194	-1.90392	1.1194	-1.85078	1.1194	-1.8681	1.1194	-1.86606	1.1194	-1.86165
-1.4219	-9.74232	-1.6005	-71.281	-1.6251	-65.3019	1.1204	-1.87777	1.1204	-1.86962	1.1204	-1.8793	1.1204	-1.87556	1.1204	-1.92005	1.1204	-1.88745	1.1204	-1.89662	1.1204	-1.90137	1.1204	-1.84823	1.1204	-1.86555	1.1204	-1.86351	1.1204	-1.8591
-1.4207	-9.61041	-1.6005	-71.2607	-1.6245	-64.869	1.1214	-1.87523	1.1214	-1.86657	1.1214	-1.87625	1.1214	-1.87268	1.1214	-1.9175	1.1214	-1.88439	1.1214	-1.89356	1.1214	-1.89848	1.1214	-1.84518	1.1214	-1.86249	1.1214	-1.86046	1.1214	-1.85604
-1.4194	-9.39702	-1.5999	-70.9958	-1.6214	-63.6416	1.1224	-1.87217	1.1224	-1.86351	1.1224	-1.8737	1.1224	-1.86979	1.1224	-1.91444	1.1224	-1.88185	1.1224	-1.89102	1.1224	-1.89577	1.1224	-1.84212	1.1224	-1.85995	1.1224	-1.85791	1.1224	-1.85333
-1.4176	-9.23353	-1.6011	-71.5	-1.6196	-62.8675	1.1234	-1.86912	1.1234	-1.86097	1.1234	-1.87064	1.1234	-1.86691	1.1234	-1.91139	1.1234	-1.87981	1.1234	-1.88847	1.1234	-1.89322	1.1234	-1.83958	1.1234	-1.85689	1.1234	-1.85536	1.1234	-1.85061
-1.417	-9.16172	-1.6005	-71.0773	-1.619	-62.3327	1.1244	-1.86606	1.1244	-1.85842	1.1244	-1.86759	1.1244	-1.86402	1.1244	-1.90884	1.1244	-1.87726	1.1244	-1.88592	1.1244	-1.89067	1.1244	-1.83652	1.1244	-1.85384	1.1244	-1.85231	1.1244	-1.84756
-1.4151	-8.95749	-1.6017	-71.8514	-1.6171	-61.8845	1.1254	-1.863	1.1254	-1.85536	1.1254	-1.86453	1.1254	-1.86096	1.1254	-1.90578	1.1254	-1.87472	1.1254	-1.88287	1.1254	-1.88779	1.1254	-1.83346	1.1254	-1.85078	1.1254	-1.84925	1.1254	-1.8445
-1.4139	-8.78179	-1.6011	-71.4135	-1.6159	-61.0849	1.1264	-1.86046	1.1264	-1.85231	1.1264	-1.86148	1.1264	-1.85808	1.1264	-1.90324	1.1264	-1.87217	1.1264	-1.88083	1.1264	-1.88541	1.1264	-1.83092	1.1264	-1.84823	1.1264	-1.84671	1.1264	-1.84195
-1.4108	-8.52154	-1.6017	-71.5713	-1.6147	-60.7335	1.1274	-1.8574	1.1274	-1.84976	1.1274	-1.85842	1.1274	-1.85519	1.1274	-1.90018	1.1274	-1.86912	1.1274	-1.87777	1.1274	-1.88236	1.1274	-1.82786	1.1274	-1.84569	1.1274	-1.84416	1.1274	-1.83924
-1.4096	-8.4044	-1.6011	-71.2861	-1.6134	-60.321	1.1284	-1.85435	1.1284	-1.84671	1.1284	-1.85536	1.1284	-1.85214	1.1284	-1.89764	1.1284	-1.86657	1.1284	-1.87472	1.1284	-1.87964	1.1284	-1.82481	1.1284	-1.84212	1.1284	-1.8411	1.1284	-1.83601
-1.4077	-8.19813	-1.5999	-70.5986	-1.6116	-59.6182	1.1294	-1.85129	1.1294	-1.84416	1.1294	-1.85282	1.1294	-1.84942	1.1294	-1.89407	1.1294	-1.86402	1.1294	-1.87217	1.1294	-1.87675	1.1294	-1.82175	1.1294	-1.83958	1.1294	-1.83856	1.1294	-1.8333
-1.4071	-8.11003	-1.6005	-70.7208	-1.6103	-59.2311	1.1304	-1.84823	1.1304	-1.8411	1.1304	-1.84976	1.1304	-1.84636	1.1304	-1.89152	1.1304	-1.86199	1.1304	-1.86962	1.1304	-1.87438	1.1304	-1.8192	1.1304	-1.83652	1.1304	-1.8355	1.1304	-1.83041
-1.4053	-7.96131	-1.5999	-70.6699	-1.6085	-58.5537	1.1314	-1.84518	1.1314	-1.83856	1.1314	-1.84671	1.1314	-1.84348	1.1314	-1.88898	1.1314	-1.85893	1.1314	-1.86657	1.1314	-1.87149	1.1314	-1.81615	1.1314	-1.83346	1.1314	-1.83296	1.1314	-1.82752
-1.404	-7.80241	-1.5999	-70.3032	-1.6073	-58.0597	1.1324	-1.84212	1.1324	-1.8355	1.1324	-1.84365	1.1324	-1.84042	1.1324	-1.88592	1.1324	-1.85638	1.1324	-1.86402	1.1324	-1.86877	1.1324	-1.81309	1.1324	-1.83041	1.1324	-1.8299	1.1324	-1.82447
-1.4022	-7.69546	-1.5999	-70.2013	-1.606	-57.6268	1.1334	-1.83958	1.1334	-1.83245	1.1334	-1.8406	1.1334	-1.83754	1.1334	-1.88287	1.1334	-1.85435	1.1334	-1.86148	1.1334	-1.86623	1.1334	-1.81055	1.1334	-1.82786	1.1334	-1.82735	1.1334	-1.82192
-1.4016	-7.55846	-1.5986	-69.6411	-1.6042	-57.1226	1.1344	-1.83601	1.1344	-1.8299	1.1344	-1.83754	1.1344	-1.83448	1.1344	-1.87981	1.1344	-1.85129	1.1344	-1.85893	1.1344	-1.86334	1.1344	-1.80749	1.1344	-1.82481	1.1344	-1.8243	1.1344	-1.81887
-1.3997	-7.38683	-1.598	-69.6564	-1.603	-56.7254	1.1354	-1.83296	1.1354	-1.82684	1.1354	-1.83397	1.1354	-1.83126	1.1354	-1.87726	1.1354	-1.84874	1.1354	-1.85587	1.1354	-1.86062	1.1354	-1.80444	1.1354	-1.82124	1.1354	-1.82124	1.1354	-1.81564
-1.3985	-7.18871	-1.5986	-69.7379	-1.6017	-56.3026	1.1364	-1.8299	1.1364	-1.82379	1.1364	-1.83092	1.1364	-1.8282	1.1364	-1.87421	1.1364	-1.8462	1.1364	-1.85282	1.1364	-1.85774	1.1364	-1.80189	1.1364	-1.8187	1.1364	-1.8192	1.1364	-1.81326
-1.3967	-7.09755	-1.5986	-70.3083	-1.6005	-55.6915	1.1374	-1.82684	1.1374	-1.82073	1.1374	-1.82786	1.1374	-1.82514	1.1374	-1.87166	1.1374	-1.84314	1.1374	-1.85078	1.1374	-1.85519	1.1374	-1.79832	1.1374	-1.81564	1.1374	-1.81717	1.1374	-1.81038
-1.3948	-7.00435	-1.5986	-70.9806	-1.5986	-55.5285	1.1384	-1.82379	1.1384	-1.81768	1.1384	-1.82481	1.1384	-1.82209	1.1384	-1.86861	1.1384	-1.8406	1.1384	-1.84773	1.1384	-1.85231	1.1384	-1.79578	1.1384	-1.81258	1.1384	-1.81411	1.1384	-1.80749
-1.3942	-6.88211	-1.5968	-71.5561	-1.5974	-55.2637	1.1394	-1.82073	1.1394	-1.81462	1.1394	-1.82175	1.1394	-1.81903	1.1394	-1.86555	1.1394	-1.83805	1.1394	-1.84467	1.1394	-1.84942	1.1394	-1.79221	1.1394	-1.80953	1.1394	-1.81157	1.1394	-1.80444
-1.3923	-6.75377	-1.5956	-70.6597	-1.5962	-55.0854	1.1404	-1.81768	1.1404	-1.81207	1.1404	-1.81819	1.1404	-1.81598	1.1404	-1.86249	1.1404	-1.8355	1.1404	-1.84212	1.1404	-1.8467	1.1404	-1.78967	1.1404	-1.80647	1.1404	-1.80851	1.1404	-1.80155
-1.3917	-6.6621	-1.5943	-70.3898	-1.595	-54.79	1.1414	-1.81411	1.1414	-1.80902	1.1414	-1.81513	1.1414	-1.81275	1.1414	-1.85944	1.1414	-1.83245	1.1414	-1.83907	1.1414	-1.84365	1.1414	-1.7861	1.1414	-1.80342	1.1414	-1.80545	1.1414	-1.79832
-1.3893	-6.50167	-1.5931	-69.4832	-1.5931	-54.0974	1.1424	-1.81106	1.1424	-1.80545	1.1424	-1.81207	1.1424	-1.80953	1.1424	-1.85638	1.1424	-1.83092	1.1424	-1.83601	1.1424	-1.8411	1.1424	-1.78355	1.1424	-1.80036	1.1424	-1.8024	1.1424	-1.79544
-1.388	-6.39574	-1.5937	-69.5291	-1.5919	-53.6136	1.1434	-1.808	1.1434	-1.80291	1.1434	-1.80902	1.1434	-1.80664	1.1434	-1.85333	1.1434	-1.82735	1.1434	-1.83296	1.1434	-1.83788	1.1434	-1.7805	1.1434	-1.7973	1.1434	-1.79934	1.1434	-1.79238
-1.3868	-6.32596	-1.5919	-68.592	-1.5894	-52.7783	1.1444	-1.80444	1.1444	-1.79934	1.1444	-1.80545	1.1444	-1.80308	1.1444	-1.85027	1.1444	-1.82481	1.1444	-1.83041	1.1444	-1.83516	1.1444	-1.77693	1.1444	-1.79425	1.1444	-1.79578	1.1444	-1.78899
-1.3856	-6.17267	-1.5906	-68.3017	-1.5882	-52.2588	1.1454	-1.80138	1.1454	-1.7968	1.1454	-1.8024	1.1454	-1.80019	1.1454	-1.84722	1.1454	-1.82124	1.1454	-1.82735	1.1454	-1.83194	1.1454	-1.77388	1.1454	-1.79119	1.1454	-1.79221	1.1454	-1.78576
-1.3831	-6.00714	-1.5925	-69.2286	-1.5869	-51.8667	1.1464	-1.79781	1.1464	-1.79323	1.1464	-1.79883	1.1464	-1.79662	1.1464	-1.84467	1.1464	-1.8187	1.1464	-1.8243	1.1464	-1.82922	1.1464	-1.77082	1.1464	-1.78763	1.1464	-1.78865	1.1464	-1.78237
-1.3813	-5.90172	-1.5931	-69.2388	-1.5851	-51.4796	1.1474	-1.79476	1.1474	-1.78967	1.1474	-1.79527	1.1474	-1.79323	1.1474	-1.8411	1.1474	-1.81615	1.1474	-1.82124	1.1474	-1.82616	1.1474	-1.76777	1.1474	-1.78457	1.1474	-1.7861	1.1474	-1.77948
-1.38	-5.8075	-1.5919	-68.8313	-1.5845	-50.9907	1.1484	-1.79119	1.1484	-1.78712	1.1484	-1.7917	1.1484	-1.79	1.1484	-1.83805	1.1484	-1.8136	1.1484	-1.81819	1.1484	-1.82328	1.1484	-1.7642	1.1484	-1.78152	1.1484	-1.78254	1.1484	-1.77609
-1.3782	-5.66795	-1.5919	-68.9026	-1.5833	-50.5308	1.1494	-1.78763	1.1494	-1.78304	1.1494	-1.78814	1.1494	-1.78627	1.1494	-1.83448	1.1494	-1.81106	1.1494	-1.81513	1.1494	-1.82022	1.1494	-1.76114	1.1494	-1.77795	1.1494	-1.77948	1.1494	-1.77286
-1.3769	-5.58188	-1.5925	-69.4374	-1.582	-49.8626	1.1504	-1.78457	1.1504	-1.77999	1.1504	-1.78508	1.1504	-1.78321	1.1504	-1.83143	1.1504	-1.80749	1.1504	-1.81258	1.1504	-1.81717	1.1504	-1.75809	1.1504	-1.7749	1.1504	-1.77642	1.1504	-1.7698
-1.3763	-5.50447	-1.5931	-69.7124	-1.5802	-49.4516	1.1514	-1.7805	1.1514	-1.77693	1.1514	-1.78101	1.1514	-1.77948	1.1514	-1.82837	1.1514	-1.80494	1.1514	-1.80953	1.1514	-1.81428	1.1514	-1.75452	1.1514	-1.77133	1.1514	-1.77286	1.1514	-1.76624
-1.3739	-5.37867	-1.5937	-70.293	-1.5789	-48.6831	1.1524	-1.77744	1.1524	-1.77337	1.1524	-1.77795	1.1524	-1.77625	1.1524	-1.82481	1.1524	-1.80189	1.1524	-1.80596	1.1524	-1.81089	1.1524	-1.75147	1.1524	-1.76828	1.1524	-1.7698	1.1524	-1.76318
-1.3726	-5.30992	-1.5919	-68.979	-1.5771	-48.322	1.1534	-1.77388	1.1534	-1.7698	1.1534	-1.77388	1.1534	-1.77252	1.1534	-1.82175	1.1534	-1.79883	1.1534	-1.80342	1.1534	-1.808	1.1534	-1.7479	1.1534	-1.76471	1.1534	-1.76675	1.1534	-1.75979
-1.3708	-5.17852	-1.5919	-68.6938	-1.5759	-48.0083	1.1544	-1.7698	1.1544	-1.76624	1.1544	-1.77031	1.1544	-1.76878	1.1544	-1.8187	1.1544	-1.79578	1.1544	-1.79985	1.1544	-1.80478	1.1544	-1.74434	1.1544	-1.76165	1.1544	-1.76318	1.1544	-1.75639
-1.3696	-5.09958	-1.5906	-67.8739	-1.5728	-46.954	1.1554	-1.76624	1.1554	-1.76267	1.1554	-1.76675	1.1554	-1.76522	1.1554	-1.81513	1.1554	-1.79272	1.1554	-1.7968	1.1554	-1.80155	1.1554	-1.74128	1.1554	-1.75758	1.1554	-1.76013	1.1554	-1.753
-1.3689	-5.0402	-1.5894	-67.5581	-1.5716	-46.4142	1.1564	-1.76267	1.1564	-1.75911	1.1564	-1.76267	1.1564	-1.76148	1.1564	-1.81207	1.1564	-1.79017	1.1564	-1.79374	1.1564	-1.79866	1.1564	-1.73772	1.1564	-1.75401	1.1564	-1.75656	1.1564	-1.74943
-1.3671	-4.93416	-1.5894	-67.5581	-1.5703	-46.022	1.1574	-1.75911	1.1574	-1.75554	1.1574	-1.75911	1.1574	-1.75792	1.1574	-1.80851	1.1574	-1.78661	1.1574	-1.79017	1.1574	-1.7951	1.1574	-1.73415	1.1574	-1.75096	1.1574	-1.753	1.1574	-1.74604
-1.3659	-4.89902	-1.5888	-67.6039	-1.5685	-45.7113	1.1584	-1.75503	1.1584	-1.75198	1.1584	-1.75554	1.1584	-1.75418	1.1584	-1.80494	1.1584	-1.78355	1.1584	-1.78712	1.1584	-1.79187	1.1584	-1.73059	1.1584	-1.74739	1.1584	-1.74994	1.1584	-1.74264
-1.3634	-4.79609	-1.5882	-67.2271	-1.5672	-45.1939	1.1594	-1.75096	1.1594	-1.7479	1.1594	-1.75147	1.1594	-1.75011	1.1594	-1.80138	1.1594	-1.77999	1.1594	-1.78355	1.1594	-1.78831	1.1594	-1.72702	1.1594	-1.74332	1.1594	-1.74587	1.1594	-1.73874
-1.3628	-4.73772	-1.5869	-66.8094	-1.566	-45.0401	1.1604	-1.74688	1.1604	-1.74434	1.1604	-1.74739	1.1604	-1.7462	1.1604	-1.79781	1.1604	-1.77693	1.1604	-1.7805	1.1604	-1.78508	1.1604	-1.72346	1.1604	-1.73975	1.1604	-1.7423	1.1604	-1.73517
-1.3622	-4.67493	-1.5863	-65.8672	-1.5642	-44.4126	1.1614	-1.74281	1.1614	-1.74026	1.1614	-1.74332	1.1614	-1.74213	1.1614	-1.79425	1.1614	-1.77337	1.1614	-1.77693	1.1614	-1.78152	1.1614	-1.71938	1.1614	-1.73619	1.1614	-1.73925	1.1614	-1.73161
-1.3597	-4.57796	-1.5863	-66.1575	-1.5629	-44.1743	1.1624	-1.73874	1.1624	-1.7367	1.1624	-1.73925	1.1624	-1.73823	1.1624	-1.79068	1.1624	-1.77031	1.1624	-1.77337	1.1624	-1.77812	1.1624	-1.71582	1.1624	-1.73212	1.1624	-1.73517	1.1624	-1.7277
-1.3591	-4.51175	-1.5876	-66.5293	-1.5617	-43.8387	1.1634	-1.73466	1.1634	-1.73212	1.1634	-1.73466	1.1634	-1.73381	1.1634	-1.78712	1.1634	-1.76726	1.1634	-1.76929	1.1634	-1.77456	1.1634	-1.71174	1.1634	-1.72804	1.1634	-1.73161	1.1634	-1.7238
-1.3572	-4.43678	-1.5876	-66.4937	-1.5605	-43.2015	1.1644	-1.73059	1.1644	-1.72804	1.1644	-1.73059	1.1644	-1.72974	1.1644	-1.78304	1.1644	-1.76318	1.1644	-1.76573	1.1644	-1.77065	1.1644	-1.70818	1.1644	-1.72448	1.1644	-1.72753	1.1644	-1.72006
-1.356	-4.35112	-1.5876	-67.0182	-1.5592	-42.734	1.1654	-1.726	1.1654	-1.72397	1.1654	-1.726	1.1654	-1.72532	1.1654	-1.77948	1.1654	-1.76013	1.1654	-1.76216	1.1654	-1.76726	1.1654	-1.7041	1.1654	-1.7204	1.1654	-1.72448	1.1654	-1.71633
-1.3548	-4.29021	-1.5876	-66.6515	-1.5568	-42.1442	1.1664	-1.72193	1.1664	-1.71989	1.1664	-1.72193	1.1664	-1.72125	1.1664	-1.77591	1.1664	-1.75656	1.1664	-1.7586	1.1664	-1.76369	1.1664	-1.70003	1.1664	-1.71684	1.1664	-1.72142	1.1664	-1.71276
-1.3529	-4.21458	-1.5919	-66.8756	-1.5555	-41.7898	1.1674	-1.71735	1.1674	-1.71582	1.1674	-1.71735	1.1674	-1.71684	1.1674	-1.77133	1.1674	-1.753	1.1674	-1.75503	1.1674	-1.75979	1.1674	-1.69596	1.1674	-1.71225	1.1674	-1.71735	1.1674	-1.70852
-1.3517	-4.14022	-1.5863	-66.2696	-1.5549	-41.4445	1.1684	-1.71276	1.1684	-1.71123	1.1684	-1.71276	1.1684	-1.71225	1.1684	-1.76777	1.1684	-1.74892	1.1684	-1.75096	1.1684	-1.75588	1.1684	-1.69137	1.1684	-1.70818	1.1684	-1.71378	1.1684	-1.70444
-1.3505	-4.11261	-1.5851	-65.4904	-1.5531	-41.0803	1.1694	-1.70818	1.1694	-1.70716	1.1694	-1.70818	1.1694	-1.70784	1.1694	-1.76369	1.1694	-1.74587	1.1694	-1.74739	1.1694	-1.75232	1.1694	-1.68781	1.1694	-1.7041	1.1694	-1.70971	1.1694	-1.70054
-1.3486	-4.02379	-1.5851	-65.4089	-1.5519	-40.7951	1.1704	-1.70359	1.1704	-1.70207	1.1704	-1.70309	1.1704	-1.70292	1.1704	-1.75962	1.1704	-1.74179	1.1704	-1.74332	1.1704	-1.74824	1.1704	-1.68322	1.1704	-1.69952	1.1704	-1.70512	1.1704	-1.69595
-1.3474	-3.97612	-1.5851	-65.4241	-1.5506	-40.4218	1.1714	-1.6985	1.1714	-1.69748	1.1714	-1.6985	1.1714	-1.69816	1.1714	-1.75554	1.1714	-1.73772	1.1714	-1.73925	1.1714	-1.74417	1.1714	-1.67915	1.1714	-1.69545	1.1714	-1.70105	1.1714	-1.69188
-1.3455	-3.88353	-1.5845	-65.1287	-1.5488	-39.9008	1.1724	-1.69341	1.1724	-1.6929	1.1724	-1.69341	1.1724	-1.69324	1.1724	-1.75147	1.1724	-1.73415	1.1724	-1.73517	1.1724	-1.74026	1.1724	-1.67456	1.1724	-1.69086	1.1724	-1.69646	1.1724	-1.68729
-1.3443	-3.82578	-1.5845	-65.1186	-1.5482	-39.5025	1.1734	-1.68882	1.1734	-1.68781	1.1734	-1.68832	1.1734	-1.68832	1.1734	-1.74688	1.1734	-1.73008	1.1734	-1.73059	1.1734	-1.73585	1.1734	-1.66947	1.1734	-1.68628	1.1734	-1.69239	1.1734	-1.68271
-1.3431	-3.79222	-1.5839	-64.375	-1.5463	-39.1037	1.1744	-1.68322	1.1744	-1.68271	1.1744	-1.68322	1.1744	-1.68305	1.1744	-1.7423	1.1744	-1.726	1.1744	-1.72651	1.1744	-1.7316	1.1744	-1.6654	1.1744	-1.68169	1.1744	-1.68679	1.1744	-1.67796
-1.3412	-3.73512	-1.5845	-64.594	-1.5451	-38.7335	1.1754	-1.67813	1.1754	-1.67762	1.1754	-1.67762	1.1754	-1.67779	1.1754	-1.73772	1.1754	-1.72193	1.1754	-1.72193	1.1754	-1.72719	1.1754	-1.6603	1.1754	-1.6766	1.1754	-1.68169	1.1754	-1.67286
-1.3406	-3.6708	-1.5845	-64.5482	-1.5439	-38.376	1.1764	-1.67253	1.1764	-1.67253	1.1764	-1.67253	1.1764	-1.67253	1.1764	-1.73364	1.1764	-1.71785	1.1764	-1.71785	1.1764	-1.72311	1.1764	-1.65572	1.1764	-1.67202	1.1764	-1.67711	1.1764	-1.66828
-1.3382	-3.58891	-1.5845	-64.8792	-1.542	-37.7953	1.1774	-1.66743	1.1774	-1.66693	1.1774	-1.66642	1.1774	-1.66693	1.1774	-1.72855	1.1774	-1.71327	1.1774	-1.71378	1.1774	-1.71853	1.1774	-1.65114	1.1774	-1.66693	1.1774	-1.67202	1.1774	-1.66336
-1.3375	-3.48908	-1.5839	-64.1153	-1.5402	-37.447	1.1784	-1.66132	1.1784	-1.66132	1.1784	-1.66081	1.1784	-1.66115	1.1784	-1.72397	1.1784	-1.70869	1.1784	-1.70869	1.1784	-1.71378	1.1784	-1.64553	1.1784	-1.66183	1.1784	-1.66693	1.1784	-1.6581
-1.3363	-3.49194	-1.566	-55.1058	-1.5383	-36.8572	1.1794	-1.65572	1.1794	-1.65623	1.1794	-1.65521	1.1794	-1.65572	1.1794	-1.71938	1.1794	-1.70461	1.1794	-1.7041	1.1794	-1.70936	1.1794	-1.64095	1.1794	-1.65674	1.1794	-1.66234	1.1794	-1.65334
-1.3332	-3.42007	-1.5586	-50.7442	-1.5377	-36.6031	1.1804	-1.65012	1.1804	-1.64961	1.1804	-1.6491	1.1804	-1.64961	1.1804	-1.71429	1.1804	-1.70003	1.1804	-1.69901	1.1804	-1.70444	1.1804	-1.63535	1.1804	-1.65165	1.1804	-1.65725	1.1804	-1.64808
-1.3314	-3.35763	-1.5537	-49.4267	-1.5365	-36.2955	1.1814	-1.6435	1.1814	-1.64401	1.1814	-1.64299	1.1814	-1.6435	1.1814	-1.7092	1.1814	-1.69494	1.1814	-1.69443	1.1814	-1.69952	1.1814	-1.63026	1.1814	-1.64604	1.1814	-1.65165	1.1814	-1.64265
-1.3302	-3.31715	-1.5525	-48.6861	-1.5346	-35.7027	1.1824	-1.6379	1.1824	-1.6379	1.1824	-1.63688	1.1824	-1.63756	1.1824	-1.70461	1.1824	-1.69035	1.1824	-1.68933	1.1824	-1.69476	1.1824	-1.62465	1.1824	-1.64095	1.1824	-1.64655	1.1824	-1.63738
-1.3289	-3.25185	-1.5506	-47.8045	-1.5334	-35.4078	1.1834	-1.63077	1.1834	-1.63178	1.1834	-1.63077	1.1834	-1.63111	1.1834	-1.69901	1.1834	-1.68526	1.1834	-1.68424	1.1834	-1.6895	1.1834	-1.61905	1.1834	-1.63484	1.1834	-1.64095	1.1834	-1.63161
-1.3258	-3.16461	-1.5488	-47.117	-1.5315	-34.8649	1.1844	-1.62465	1.1844	-1.62567	1.1844	-1.62364	1.1844	-1.62465	1.1844	-1.69341	1.1844	-1.68017	1.1844	-1.67915	1.1844	-1.68424	1.1844	-1.61294	1.1844	-1.62924	1.1844	-1.63535	1.1844	-1.62584
-1.3246	-3.10467	-1.5482	-46.7187	-1.5303	-34.4977	1.1854	-1.61752	1.1854	-1.61854	1.1854	-1.61701	1.1854	-1.61769	1.1854	-1.68781	1.1854	-1.67507	1.1854	-1.67355	1.1854	-1.67881	1.1854	-1.60734	1.1854	-1.62364	1.1854	-1.62975	1.1854	-1.62024
-1.3234	-3.08934	-1.5463	-45.9594	-1.5291	-34.2155	1.1864	-1.61039	1.1864	-1.61192	1.1864	-1.60988	1.1864	-1.61073	1.1864	-1.68271	1.1864	-1.66998	1.1864	-1.66794	1.1864	-1.67354	1.1864	-1.60123	1.1864	-1.61701	1.1864	-1.62364	1.1864	-1.61396
-1.3222	-3.03815	-1.5457	-45.4231	-1.5272	-33.861	1.1874	-1.60377	1.1874	-1.60479	1.1874	-1.60275	1.1874	-1.60377	1.1874	-1.6766	1.1874	-1.66438	1.1874	-1.66234	1.1874	-1.66777	1.1874	-1.59511	1.1874	-1.6109	1.1874	-1.61701	1.1874	-1.60767
-1.3203	-2.99237	-1.5439	-44.4692	-1.5266	-33.5753	1.1884	-1.59613	1.1884	-1.59766	1.1884	-1.59562	1.1884	-1.59647	1.1884	-1.67049	1.1884	-1.65878	1.1884	-1.65674	1.1884	-1.662	1.1884	-1.58849	1.1884	-1.60479	1.1884	-1.6109	1.1884	-1.60139
-1.3191	-2.96064	-1.542	-43.9201	-1.5254	-33.312	1.1894	-1.589	1.1894	-1.59053	1.1894	-1.58798	1.1894	-1.58917	1.1894	-1.66438	1.1894	-1.65317	1.1894	-1.65063	1.1894	-1.65606	1.1894	-1.58238	1.1894	-1.59766	1.1894	-1.60479	1.1894	-1.59494
-1.3172	-2.90166	-1.5414	-43.421	-1.5235	-32.8817	1.1904	-1.58136	1.1904	-1.58289	1.1904	-1.58034	1.1904	-1.58153	1.1904	-1.65827	1.1904	-1.64757	1.1904	-1.64452	1.1904	-1.65012	1.1904	-1.57576	1.1904	-1.59155	1.1904	-1.59817	1.1904	-1.58849
-1.316	-2.88847	-1.5389	-42.7997	-1.5223	-32.5557	1.1914	-1.57372	1.1914	-1.57525	1.1914	-1.5722	1.1914	-1.57372	1.1914	-1.65216	1.1914	-1.64146	1.1914	-1.6384	1.1914	-1.64401	1.1914	-1.56914	1.1914	-1.58493	1.1914	-1.59155	1.1914	-1.58187
-1.3154	-2.85053	-1.5383	-42.4294	-1.5198	-31.9624	1.1924	-1.56558	1.1924	-1.56761	1.1924	-1.56456	1.1924	-1.56592	1.1924	-1.64553	1.1924	-1.63484	1.1924	-1.63229	1.1924	-1.63755	1.1924	-1.56252	1.1924	-1.5778	1.1924	-1.58493	1.1924	-1.57508
-1.3135	-2.78997	-1.5371	-41.9904	-1.5186	-31.6522	1.1934	-1.55743	1.1934	-1.55946	1.1934	-1.55641	1.1934	-1.55777	1.1934	-1.63891	1.1934	-1.62873	1.1934	-1.62516	1.1934	-1.63093	1.1934	-1.55539	1.1934	-1.57067	1.1934	-1.5778	1.1934	-1.56795
-1.3117	-2.76171	-1.5352	-41.3563	-1.518	-31.3696	1.1944	-1.54928	1.1944	-1.55081	1.1944	-1.54775	1.1944	-1.54928	1.1944	-1.63178	1.1944	-1.62211	1.1944	-1.61803	1.1944	-1.62397	1.1944	-1.54826	1.1944	-1.56354	1.1944	-1.57016	1.1944	-1.56065
-1.3105	-2.70711	-1.5346	-41.2092	-1.5168	-30.9647	1.1954	-1.54011	1.1954	-1.54266	1.1954	-1.53909	1.1954	-1.54062	1.1954	-1.62516	1.1954	-1.61498	1.1954	-1.61141	1.1954	-1.61718	1.1954	-1.54011	1.1954	-1.55641	1.1954	-1.56354	1.1954	-1.55335
-1.3092	-2.68923	-1.5334	-40.9112	-1.5149	-30.6886	1.1964	-1.53145	1.1964	-1.53349	1.1964	-1.53043	1.1964	-1.53179	1.1964	-1.61752	1.1964	-1.60836	1.1964	-1.60428	1.1964	-1.61005	1.1964	-1.53298	1.1964	-1.54826	1.1964	-1.5559	1.1964	-1.54571
-1.3074	-2.65002	-1.5309	-40.1452	-1.5137	-30.5007	1.1974	-1.52229	1.1974	-1.52483	1.1974	-1.52076	1.1974	-1.52263	1.1974	-1.60988	1.1974	-1.60123	1.1974	-1.59715	1.1974	-1.60275	1.1974	-1.52483	1.1974	-1.54011	1.1974	-1.54775	1.1974	-1.53756
-1.3061	-2.60199	-1.5303	-39.719	-1.5118	-30.1554	1.1984	-1.51312	1.1984	-1.51566	1.1984	-1.51159	1.1984	-1.51346	1.1984	-1.60275	1.1984	-1.5941	1.1984	-1.59002	1.1984	-1.59562	1.1984	-1.51719	1.1984	-1.53247	1.1984	-1.54011	1.1984	-1.52992
-1.3049	-2.58534	-1.5285	-39.449	-1.5106	-29.8952	1.1994	-1.50293	1.1994	-1.50599	1.1994	-1.50191	1.1994	-1.50361	1.1994	-1.59511	1.1994	-1.58646	1.1994	-1.58187	1.1994	-1.58781	1.1994	-1.50853	1.1994	-1.52381	1.1994	-1.53196	1.1994	-1.52143
-1.3025	-2.53578	-1.5272	-38.897	-1.51	-29.6283	1.2004	-1.49326	1.2004	-1.49631	1.2004	-1.49173	1.2004	-1.49377	1.2004	-1.58748	1.2004	-1.57933	1.2004	-1.57372	1.2004	-1.58018	1.2004	-1.49988	1.2004	-1.51566	1.2004	-1.5233	1.2004	-1.51295
-1.3012	-2.4846	-1.526	-38.3352	-1.5081	-29.1923	1.2014	-1.48307	1.2014	-1.48613	1.2014	-1.48154	1.2014	-1.48358	1.2014	-1.57984	1.2014	-1.57118	1.2014	-1.56608	1.2014	-1.57237	1.2014	-1.49173	1.2014	-1.50701	1.2014	-1.51516	1.2014	-1.50463
-1.3006	-2.50314	-1.5248	-37.695	-1.5069	-28.9789	1.2024	-1.47186	1.2024	-1.47543	1.2024	-1.47085	1.2024	-1.47271	1.2024	-1.57118	1.2024	-1.56303	1.2024	-1.55794	1.2024	-1.56405	1.2024	-1.48256	1.2024	-1.49835	1.2024	-1.50599	1.2024	-1.49563
-1.2994	-2.47426	-1.5235	-37.0548	-1.5057	-28.4987	1.2034	-1.46168	1.2034	-1.46524	1.2034	-1.46015	1.2034	-1.46236	1.2034	-1.56303	1.2034	-1.55488	1.2034	-1.54928	1.2034	-1.55573	1.2034	-1.47339	1.2034	-1.48867	1.2034	-1.49733	1.2034	-1.48646
-1.2981	-2.44635	-1.5211	-36.2955	-1.5044	-28.2542	1.2044	-1.45047	1.2044	-1.45404	1.2044	-1.44895	1.2044	-1.45115	1.2044	-1.55386	1.2044	-1.54622	1.2044	-1.54062	1.2044	-1.5469	1.2044	-1.46423	1.2044	-1.4795	1.2044	-1.48765	1.2044	-1.47713
-1.2957	-2.3996	-1.5198	-35.806	-1.5032	-27.9588	1.2054	-1.43876	1.2054	-1.44233	1.2054	-1.43723	1.2054	-1.43944	1.2054	-1.5452	1.2054	-1.53756	1.2054	-1.53145	1.2054	-1.53807	1.2054	-1.45404	1.2054	-1.46932	1.2054	-1.47849	1.2054	-1.46728
-1.2944	-2.38137	-1.5192	-35.367	-1.5008	-27.5137	1.2064	-1.42705	1.2064	-1.43112	1.2064	-1.42552	1.2064	-1.4279	1.2064	-1.53553	1.2064	-1.5284	1.2064	-1.52229	1.2064	-1.52874	1.2064	-1.44436	1.2064	-1.45964	1.2064	-1.4683	1.2064	-1.45743
-1.2938	-2.3588	-1.518	-34.6326	-1.5001	-27.2438	1.2074	-1.41482	1.2074	-1.4189	1.2074	-1.4133	1.2074	-1.41567	1.2074	-1.52585	1.2074	-1.51923	1.2074	-1.51261	1.2074	-1.51923	1.2074	-1.43418	1.2074	-1.44895	1.2074	-1.45811	1.2074	-1.44708
-1.292	-2.31893	-1.5161	-34.3062	-1.4989	-26.8705	1.2084	-1.40311	1.2084	-1.40718	1.2084	-1.40107	1.2084	-1.40379	1.2084	-1.51617	1.2084	-1.51006	1.2084	-1.50344	1.2084	-1.50989	1.2084	-1.42348	1.2084	-1.43876	1.2084	-1.44793	1.2084	-1.43672
-1.2908	-2.30293	-1.5149	-33.9395	-1.4971	-26.6066	1.2094	-1.38987	1.2094	-1.39445	1.2094	-1.38834	1.2094	-1.39089	1.2094	-1.5065	1.2094	-1.50039	1.2094	-1.49326	1.2094	-1.50005	1.2094	-1.4133	1.2094	-1.42807	1.2094	-1.43723	1.2094	-1.4262
-1.2889	-2.24773	-1.5137	-33.4465	-1.4952	-26.3556	1.2104	-1.37663	1.2104	-1.38121	1.2104	-1.3751	1.2104	-1.37765	1.2104	-1.4958	1.2104	-1.4902	1.2104	-1.48307	1.2104	-1.48969	1.2104	-1.40209	1.2104	-1.41686	1.2104	-1.42603	1.2104	-1.41499
-1.2877	-2.24773	-1.5125	-32.9479	-1.494	-25.97	1.2114	-1.36338	1.2114	-1.36797	1.2114	-1.36186	1.2114	-1.3644	1.2114	-1.48562	1.2114	-1.4795	1.2114	-1.47237	1.2114	-1.47916	1.2114	-1.39089	1.2114	-1.40566	1.2114	-1.41482	1.2114	-1.40379
-1.2871	-2.2245	-1.5106	-32.543	-1.4921	-25.7062	1.2124	-1.34912	1.2124	-1.35371	1.2124	-1.34709	1.2124	-1.34997	1.2124	-1.4739	1.2124	-1.46881	1.2124	-1.46117	1.2124	-1.46796	1.2124	-1.37917	1.2124	-1.39394	1.2124	-1.40362	1.2124	-1.39224
-1.2852	-2.18651	-1.5094	-32.107	-1.4915	-25.4928	1.2134	-1.33436	1.2134	-1.33945	1.2134	-1.33283	1.2134	-1.33555	1.2134	-1.46219	1.2134	-1.4576	1.2134	-1.44946	1.2134	-1.45642	1.2134	-1.36695	1.2134	-1.38172	1.2134	-1.3914	1.2134	-1.38002
-1.2834	-2.17143	-1.5081	-31.4857	-1.4897	-25.1225	1.2144	-1.32009	1.2144	-1.32468	1.2144	-1.31806	1.2144	-1.32094	1.2144	-1.45098	1.2144	-1.44691	1.2144	-1.43876	1.2144	-1.44555	1.2144	-1.35473	1.2144	-1.3695	1.2144	-1.37917	1.2144	-1.3678
-1.2809	-2.11526	-1.5063	-31.0339	-1.4878	-24.8623	1.2154	-1.30431	1.2154	-1.30991	1.2154	-1.30278	1.2154	-1.30567	1.2154	-1.43774	1.2154	-1.43469	1.2154	-1.42654	1.2154	-1.43299	1.2154	-1.34149	1.2154	-1.35625	1.2154	-1.36695	1.2154	-1.3549
-1.2797	-2.09361	-1.5051	-30.6387	-1.4854	-24.269	1.2164	-1.28903	1.2164	-1.29463	1.2164	-1.28699	1.2164	-1.29022	1.2164	-1.42552	1.2164	-1.42297	1.2164	-1.41482	1.2164	-1.4211	1.2164	-1.32824	1.2164	-1.34301	1.2164	-1.35422	1.2164	-1.34182
-1.2784	-2.08516	-1.5026	-30.0612	-1.4847	-24.0184	1.2174	-1.27273	1.2174	-1.27833	1.2174	-1.27069	1.2174	-1.27392	1.2174	-1.4133	1.2174	-1.41126	1.2174	-1.4026	1.2174	-1.40905	1.2174	-1.315	1.2174	-1.32977	1.2174	-1.34098	1.2174	-1.32858
-1.2766	-2.07385	-1.5001	-29.3456	-1.4835	-23.7892	1.2184	-1.25592	1.2184	-1.26153	1.2184	-1.25389	1.2184	-1.25711	1.2184	-1.40005	1.2184	-1.39802	1.2184	-1.38936	1.2184	-1.39581	1.2184	-1.30125	1.2184	-1.31602	1.2184	-1.32722	1.2184	-1.31483
-1.2754	-2.0434	-1.4989	-28.8562	-1.4817	-23.4689	1.2194	-1.23912	1.2194	-1.24472	1.2194	-1.23708	1.2194	-1.24031	1.2194	-1.38681	1.2194	-1.38528	1.2194	-1.37663	1.2194	-1.38291	1.2194	-1.28699	1.2194	-1.30176	1.2194	-1.31347	1.2194	-1.30074
-1.2735	-2.0271	-1.4977	-28.4141	-1.4804	-23.2712	1.2204	-1.22078	1.2204	-1.22689	1.2204	-1.21874	1.2204	-1.22214	1.2204	-1.37306	1.2204	-1.37204	1.2204	-1.36237	1.2204	-1.36916	1.2204	-1.27222	1.2204	-1.28699	1.2204	-1.2987	1.2204	-1.28597
-1.2729	-2.00199	-1.4964	-27.7928	-1.4786	-22.8669	1.2214	-1.20296	1.2214	-1.20856	1.2214	-1.20041	1.2214	-1.20398	1.2214	-1.35931	1.2214	-1.35778	1.2214	-1.34862	1.2214	-1.35524	1.2214	-1.25694	1.2214	-1.27171	1.2214	-1.28343	1.2214	-1.27069
-1.2717	-1.98192	-1.4946	-27.4006	-1.4774	-22.6657	1.2224	-1.18411	1.2224	-1.19073	1.2224	-1.18208	1.2224	-1.18564	1.2224	-1.34454	1.2224	-1.34352	1.2224	-1.33385	1.2224	-1.34064	1.2224	-1.24166	1.2224	-1.25643	1.2224	-1.26866	1.2224	-1.25558
-1.2698	-1.95366	-1.494	-27.0242	-1.4761	-22.4212	1.2234	-1.16476	1.2234	-1.17138	1.2234	-1.16272	1.2234	-1.16629	1.2234	-1.32926	1.2234	-1.32926	1.2234	-1.31908	1.2234	-1.32587	1.2234	-1.22537	1.2234	-1.24014	1.2234	-1.25185	1.2234	-1.23912
-1.2686	-1.93043	-1.4915	-26.4437	-1.4749	-22.1574	1.2244	-1.14541	1.2244	-1.15203	1.2244	-1.14286	1.2244	-1.14677	1.2244	-1.31449	1.2244	-1.31449	1.2244	-1.3038	1.2244	-1.31093	1.2244	-1.20856	1.2244	-1.22333	1.2244	-1.23606	1.2244	-1.22265
-1.2661	-1.88714	-1.4909	-26.0856	-1.4737	-21.916	1.2254	-1.12503	1.2254	-1.13166	1.2254	-1.12249	1.2254	-1.12639	1.2254	-1.2987	1.2254	-1.2982	1.2254	-1.28801	1.2254	-1.29497	1.2254	-1.19175	1.2254	-1.20601	1.2254	-1.21824	1.2254	-1.20533
-1.2649	-1.90095	-1.4891	-25.5178	-1.4724	-21.7154	1.2264	-1.10364	1.2264	-1.11077	1.2264	-1.10161	1.2264	-1.10534	1.2264	-1.2819	1.2264	-1.2819	1.2264	-1.2712	1.2264	-1.27833	1.2264	-1.17393	1.2264	-1.1887	1.2264	-1.20041	1.2264	-1.18768
-1.2649	-1.91037	-1.4878	-25.2137	-1.4694	-21.1847	1.2274	-1.08276	1.2274	-1.08989	1.2274	-1.08073	1.2274	-1.08446	1.2274	-1.26509	1.2274	-1.26611	1.2274	-1.2549	1.2274	-1.26203	1.2274	-1.15661	1.2274	-1.17087	1.2274	-1.18309	1.2274	-1.17019
-1.2624	-1.89	-1.4866	-24.8465	-1.4675	-20.7895	1.2284	-1.06086	1.2284	-1.06799	1.2284	-1.05832	1.2284	-1.06239	1.2284	-1.24777	1.2284	-1.24879	1.2284	-1.23759	1.2284	-1.24472	1.2284	-1.13777	1.2284	-1.15203	1.2284	-1.16425	1.2284	-1.15135
-1.2612	-1.86738	-1.4854	-24.4258	-1.4663	-20.6015	1.2294	-1.03845	1.2294	-1.04508	1.2294	-1.03591	1.2294	-1.03981	1.2294	-1.22995	1.2294	-1.23097	1.2294	-1.21925	1.2294	-1.22672	1.2294	-1.11943	1.2294	-1.13369	1.2294	-1.14592	1.2294	-1.13301
-1.26	-1.83005	-1.4841	-24.1248	-1.465	-20.3	1.2304	-1.01503	1.2304	-1.02267	1.2304	-1.01299	1.2304	-1.0169	1.2304	-1.21111	1.2304	-1.21314	1.2304	-1.20143	1.2304	-1.20856	1.2304	-1.10008	1.2304	-1.11434	1.2304	-1.12656	1.2304	-1.11366
-1.2581	-1.8219	-1.4823	-23.8518	-1.4638	-20.0586	1.2314	-0.99109	1.2314	-0.99822	1.2314	-0.98854	1.2314	-0.99262	1.2314	-1.19226	1.2314	-1.1943	1.2314	-1.18208	1.2314	-1.18955	1.2314	-1.08022	1.2314	-1.09397	1.2314	-1.1067	1.2314	-1.09363
-1.2575	-1.81747	-1.4804	-23.3874	-1.4626	-19.7607	1.2324	-0.96664	1.2324	-0.97428	1.2324	-0.9641	1.2324	-0.96834	1.2324	-1.17291	1.2324	-1.17545	1.2324	-1.16323	1.2324	-1.17053	1.2324	-1.05984	1.2324	-1.0736	1.2324	-1.08633	1.2324	-1.07326
-1.2557	-1.79303	-1.4798	-22.9672	-1.4607	-19.4653	1.2334	-0.94169	1.2334	-0.94933	1.2334	-0.93863	1.2334	-0.94322	1.2334	-1.15305	1.2334	-1.15559	1.2334	-1.14286	1.2334	-1.1505	1.2334	-1.03896	1.2334	-1.05271	1.2334	-1.06545	1.2334	-1.05237
-1.2544	-1.77169	-1.4774	-22.4523	-1.4595	-19.2397	1.2344	-0.91571	1.2344	-0.92335	1.2344	-0.91317	1.2344	-0.91741	1.2344	-1.13267	1.2344	-1.13522	1.2344	-1.123	1.2344	-1.1303	1.2344	-1.01706	1.2344	-1.03132	1.2344	-1.04406	1.2344	-1.03081
-1.2526	-1.75442	-1.4767	-22.189	-1.4577	-19.0578	1.2354	-0.88974	1.2354	-0.89738	1.2354	-0.88668	1.2354	-0.89127	1.2354	-1.1123	1.2354	-1.11536	1.2354	-1.10263	1.2354	-1.1101	1.2354	-0.99516	1.2354	-1.00892	1.2354	-1.02216	1.2354	-1.00875
-1.2507	-1.74281	-1.4755	-21.8503	-1.4564	-18.7752	1.2364	-0.86224	1.2364	-0.87039	1.2364	-0.85969	1.2364	-0.86411	1.2364	-1.08989	1.2364	-1.09346	1.2364	-1.08073	1.2364	-1.08803	1.2364	-0.97225	1.2364	-0.98651	1.2364	-0.99924	1.2364	-0.986
-1.2501	-1.73308	-1.4743	-21.5738	-1.4552	-18.6092	1.2374	-0.83423	1.2374	-0.84238	1.2374	-0.83168	1.2374	-0.8361	1.2374	-1.06799	1.2374	-1.07207	1.2374	-1.05832	1.2374	-1.06613	1.2374	-0.94882	1.2374	-0.96257	1.2374	-0.97581	1.2374	-0.9624
-1.2489	-1.71113	-1.473	-21.4139	-1.4533	-18.2353	1.2384	-0.80367	1.2384	-0.81182	1.2384	-0.80112	1.2384	-0.80554	1.2384	-1.04355	1.2384	-1.04864	1.2384	-1.03438	1.2384	-1.04219	1.2384	-0.92386	1.2384	-0.93761	1.2384	-0.95086	1.2384	-0.937443
-1.2477	-1.6901	-1.4706	-20.9621	-1.4521	-18.0535	1.2394	-0.77413	1.2394	-0.78228	1.2394	-0.77158	1.2394	-0.776	1.2394	-1.01961	1.2394	-1.0247	1.2394	-1.01095	1.2394	-1.01842	1.2394	-0.89891	1.2394	-0.91266	1.2394	-0.9259	1.2394	-0.91249
-1.2452	-1.68475	-1.4694	-20.6733	-1.4509	-17.8778	1.2404	-0.74459	1.2404	-0.75274	1.2404	-0.74204	1.2404	-0.74646	1.2404	-0.99669	1.2404	-1.00178	1.2404	-0.98752	1.2404	-0.99533	1.2404	-0.87395	1.2404	-0.8877	1.2404	-0.90145	1.2404	-0.8877
-1.244	-1.67095	-1.4681	-20.3754	-1.449	-17.5768	1.2414	-0.71403	1.2414	-0.72269	1.2414	-0.712	1.2414	-0.71624	1.2414	-0.97225	1.2414	-0.97785	1.2414	-0.96308	1.2414	-0.97106	1.2414	-0.84849	1.2414	-0.86224	1.2414	-0.87599	1.2414	-0.86224
-1.244	-1.6656	-1.4669	-20.024	-1.4478	-17.3914	1.2424	-0.68297	1.2424	-0.69162	1.2424	-0.67991	1.2424	-0.68483	1.2424	-0.94627	1.2424	-0.95289	1.2424	-0.93761	1.2424	-0.94559	1.2424	-0.82149	1.2424	-0.83525	1.2424	-0.84951	1.2424	-0.835417
-1.2415	-1.65277	-1.4657	-19.6822	-1.446	-17.1439	1.2434	-0.65088	1.2434	-0.65954	1.2434	-0.64833	1.2434	-0.65292	1.2434	-0.92081	1.2434	-0.92743	1.2434	-0.91215	1.2434	-0.92013	1.2434	-0.7945	1.2434	-0.80825	1.2434	-0.82251	1.2434	-0.80842
-1.2403	-1.64049	-1.4638	-19.2616	-1.4447	-16.9962	1.2444	-0.61778	1.2444	-0.62694	1.2444	-0.61523	1.2444	-0.61998	1.2444	-0.89381	1.2444	-0.90094	1.2444	-0.88567	1.2444	-0.893473	1.2444	-0.76649	1.2444	-0.77973	1.2444	-0.79399	1.2444	-0.78007
-1.2384	-1.61258	-1.4626	-18.9697	-1.4441	-16.739	1.2454	-0.58416	1.2454	-0.59333	1.2454	-0.58162	1.2454	-0.58637	1.2454	-0.86682	1.2454	-0.87395	1.2454	-0.85816	1.2454	-0.86631	1.2454	-0.73746	1.2454	-0.75121	1.2454	-0.76598	1.2454	-0.75155
-1.2372	-1.61477	-1.4613	-18.7406	-1.4423	-16.5633	1.2464	-0.55055	1.2464	-0.55921	1.2464	-0.54749	1.2464	-0.55242	1.2464	-0.83881	1.2464	-0.84696	1.2464	-0.83066	1.2464	-0.83881	1.2464	-0.70894	1.2464	-0.72218	1.2464	-0.73695	1.2464	-0.72269
-1.2366	-1.60036	-1.4601	-18.4676	-1.441	-16.3183	1.2474	-0.51439	1.2474	-0.52407	1.2474	-0.51235	1.2474	-0.51694	1.2474	-0.80927	1.2474	-0.81793	1.2474	-0.80112	1.2474	-0.80944	1.2474	-0.67838	1.2474	-0.69213	1.2474	-0.70639	1.2474	-0.6923
-1.2347	-1.59028	-1.4583	-18.1885	-1.4392	-16.0265	1.2484	-0.47915	1.2484	-0.48841	1.2484	-0.4766	1.2484	-0.48139	1.2484	-0.78024	1.2484	-0.78839	1.2484	-0.7726	1.2484	-0.78041	1.2484	-0.64884	1.2484	-0.66208	1.2484	-0.67736	1.2484	-0.66276
-1.2335	-1.56894	-1.4577	-17.9624	-1.438	-15.8763	1.2494	-0.44212	1.2494	-0.45185	1.2494	-0.43901	1.2494	-0.44433	1.2494	-0.75019	1.2494	-0.75885	1.2494	-0.74204	1.2494	-0.75036	1.2494	-0.61727	1.2494	-0.63	1.2494	-0.64528	1.2494	-0.63085
-1.2323	-1.56802	-1.4558	-17.5957	-1.4367	-15.6563	1.2504	-0.40352	1.2504	-0.41324	1.2504	-0.40087	1.2504	-0.40588	1.2504	-0.71862	1.2504	-0.72778	1.2504	-0.71098	1.2504	-0.719127	1.2504	-0.58518	1.2504	-0.59893	1.2504	-0.6137	1.2504	-0.59927
-1.2304	-1.54826	-1.4546	-17.423	-1.4349	-15.3991	1.2514	-0.36517	1.2514	-0.37515	1.2514	-0.36247	1.2514	-0.3676	1.2514	-0.68755	1.2514	-0.69672	1.2514	-0.67991	1.2514	-0.68806	1.2514	-0.55259	1.2514	-0.56583	1.2514	-0.58111	1.2514	-0.56651
-1.2292	-1.53476	-1.4533	-17.0089	-1.4336	-15.2488	1.2524	-0.32549	1.2524	-0.33496	1.2524	-0.32264	1.2524	-0.3277	1.2524	-0.65495	1.2524	-0.66463	1.2524	-0.64731	1.2524	-0.65563	1.2524	-0.51897	1.2524	-0.53221	1.2524	-0.54749	1.2524	-0.53289
-1.2273	-1.52066	-1.4515	-16.7701	-1.433	-15.0196	1.2534	-0.28571	1.2534	-0.29565	1.2534	-0.28286	1.2534	-0.28807	1.2534	-0.62185	1.2534	-0.63153	1.2534	-0.61472	1.2534	-0.6227	1.2534	-0.48465	1.2534	-0.49804	1.2534	-0.51286	1.2534	-0.498517
-1.2261	-1.50904	-1.4503	-16.4879	-1.4312	-14.7905	1.2544	-0.24477	1.2544	-0.25506	1.2544	-0.24248	1.2544	-0.24744	1.2544	-0.58926	1.2544	-0.59944	1.2544	-0.58162	1.2544	-0.590107	1.2544	-0.44981	1.2544	-0.46315	1.2544	-0.47884	1.2544	-0.463933
-1.2255	-1.50339	-1.449	-16.2211	-1.4299	-14.599	1.2554	-0.20306	1.2554	-0.21299	1.2554	-0.2001	1.2554	-0.20538	1.2554	-0.55411	1.2554	-0.56481	1.2554	-0.54698	1.2554	-0.5553	1.2554	-0.41365	1.2554	-0.42694	1.2554	-0.44258	1.2554	-0.427723
-1.2236	-1.49585	-1.4478	-16.0897	-1.4275	-14.3229	1.2564	-0.16073	1.2564	-0.17087	1.2564	-0.15773	1.2564	-0.16311	1.2564	-0.51897	1.2564	-0.53018	1.2564	-0.51133	1.2564	-0.52016	1.2564	-0.37698	1.2564	-0.39002	1.2564	-0.40591	1.2564	-0.39097
-1.2224	-1.48862	-1.4466	-15.8447	-1.4269	-14.1472	1.2574	-0.11719	1.2574	-0.12732	1.2574	-0.11439	1.2574	-0.11963	1.2574	-0.48235	1.2574	-0.49381	1.2574	-0.47578	1.2574	-0.48398	1.2574	-0.3397	1.2574	-0.35253	1.2574	-0.36883	1.2574	-0.353687
-1.2212	-1.47798	-1.4447	-15.5656	-1.4256	-13.9842	1.2584	-0.07263	1.2584	-0.08286	1.2584	-0.07008	1.2584	-0.07519	1.2584	-0.44553	1.2584	-0.45709	1.2584	-0.43835	1.2584	-0.44699	1.2584	-0.3011	1.2584	-0.31434	1.2584	-0.33038	1.2584	-0.315273
-1.2193	-1.46509	-1.4441	-15.3303	-1.4238	-13.7989	1.2594	-0.02787	1.2594	-0.03844	1.2594	-0.02513	1.2594	-0.03048	1.2594	-0.40764	1.2594	-0.41986	1.2594	-0.40061	1.2594	-0.40937	1.2594	-0.26295	1.2594	-0.27466	1.2594	-0.29228	1.2594	-0.27663
-1.2187	-1.41925	-1.4416	-14.9692	-1.4232	-13.6736	1.2604	0.01821	1.2604	0.00757	1.2604	0.0211	1.2604	0.01563	1.2604	-0.36858	1.2604	-0.3808	1.2604	-0.36145	1.2604	-0.370277	1.2604	-0.22277	1.2604	-0.2358	1.2604	-0.2519	1.2604	-0.236823
-1.2169	-1.46229	-1.4404	-14.7874	-1.4213	-13.5101	1.2614	0.06524	1.2614	0.05449	1.2614	0.06789	1.2614	0.06254	1.2614	-0.32951	1.2614	-0.34199	1.2614	-0.32203	1.2614	-0.331177	1.2614	-0.18223	1.2614	-0.19516	1.2614	-0.21192	1.2614	-0.196437
-1.215	-1.46102	-1.4398	-14.5867	-1.4201	-13.2972	1.2624	0.11148	1.2624	0.10099	1.2624	0.11418	1.2624	0.10888	1.2624	-0.28943	1.2624	-0.30237	1.2624	-0.28302	1.2624	-0.291607	1.2624	-0.14184	1.2624	-0.15427	1.2624	-0.17097	1.2624	-0.155693
-1.2138	-1.44594	-1.438	-14.301	-1.4189	-13.1179	1.2634	0.16068	1.2634	0.14989	1.2634	0.16308	1.2634	0.15788	1.2634	-0.24787	1.2634	-0.26147	1.2634	-0.24105	1.2634	-0.25013	1.2634	-0.09814	1.2634	-0.11133	1.2634	-0.12819	1.2634	-0.112553
-1.2126	-1.43871	-1.4367	-14.2195	-1.4195	-12.9173	1.2644	0.20876	1.2644	0.19776	1.2644	0.2111	1.2644	0.20587	1.2644	-0.20611	1.2644	-0.21976	1.2644	-0.19975	1.2644	-0.20854	1.2644	-0.05663	1.2644	-0.06886	1.2644	-0.08556	1.2644	-0.07035
-1.2113	-1.4271	-1.4361	-14.0123	-1.4152	-12.6916	1.2654	0.25847	1.2654	0.24731	1.2654	0.26086	1.2654	0.25555	1.2654	-0.16394	1.2654	-0.17764	1.2654	-0.15707	1.2654	-0.166217	1.2654	-0.01271	1.2654	-0.02498	1.2654	-0.04224	1.2654	-0.0266433
-1.2095	-1.4243	-1.433	-13.5763	-1.4139	-12.5531	1.2664	0.30914	1.2664	0.2986	1.2664	0.3124	1.2664	0.30671	1.2664	-0.11994	1.2664	-0.13415	1.2664	-0.11332	1.2664	-0.12247	1.2664	0.03244	1.2664	0.02025	1.2664	0.0029	1.2664	0.01853
-1.2082	-1.40484	-1.4318	-13.4255	-1.4127	-12.2868	1.2674	0.35931	1.2674	0.34846	1.2674	0.36231	1.2674	0.35669	1.2674	-0.07629	1.2674	-0.09081	1.2674	-0.06993	1.2674	-0.07901	1.2674	0.0766	1.2674	0.06437	1.2674	0.0475	1.2674	0.0628233
-1.207	-1.40265	-1.4306	-13.1903	-1.4115	-12.1768	1.2684	0.41248	1.2684	0.40183	1.2684	0.41528	1.2684	0.40986	1.2684	-0.03102	1.2684	-0.04599	1.2684	-0.02401	1.2684	-0.0336733	1.2684	0.12335	1.2684	0.11082	1.2684	0.09315	1.2684	0.109107
-1.2052	-1.39231	-1.4306	-12.9988	-1.4102	-12.0077	1.2694	0.46478	1.2694	0.45409	1.2694	0.46784	1.2694	0.46224	1.2694	0.01558	1.2694	-5.2101e-05	1.2694	0.0219	1.2694	0.012476	1.2694	0.1696	1.2694	0.15742	1.2694	0.14031	1.2694	0.155777
-1.2046	-1.39007	-1.4275	-12.7069	-1.4084	-11.8223	1.2704	0.51846	1.2704	0.507	1.2704	0.52101	1.2704	0.51549	1.2704	0.06137	1.2704	0.04605	1.2704	0.0686	1.2704	0.0586733	1.2704	0.2162	1.2704	0.20418	1.2704	0.18701	1.2704	0.202463
-1.2021	-1.3722	-1.4256	-12.5531	-1.4078	-11.6247	1.2714	0.57347	1.2714	0.56175	1.2714	0.57601	1.2714	0.57041	1.2714	0.10991	1.2714	0.09346	1.2714	0.11581	1.2714	0.106393	1.2714	0.26483	1.2714	0.25287	1.2714	0.23545	1.2714	0.25105
-1.2015	-1.36216	-1.4244	-12.3998	-1.4059	-11.5086	1.2724	0.62745	1.2724	0.61625	1.2724	0.63	1.2724	0.62457	1.2724	0.15737	1.2724	0.14082	1.2724	0.16328	1.2724	0.153823	1.2724	0.31291	1.2724	0.30094	1.2724	0.28332	1.2724	0.299057
-1.2002	-1.35651	-1.4238	-12.1548	-1.4047	-11.2483	1.2734	0.68297	1.2734	0.67176	1.2734	0.68551	1.2734	0.68008	1.2734	0.2056	1.2734	0.18925	1.2734	0.21171	1.2734	0.202187	1.2734	0.36272	1.2734	0.3509	1.2734	0.33206	1.2734	0.34856
-1.1984	-1.33705	-1.4219	-12.0357	-1.4035	-11.1541	1.2744	0.73899	1.2744	0.72727	1.2744	0.74153	1.2744	0.73593	1.2744	0.25592	1.2744	0.23881	1.2744	0.26142	1.2744	0.25205	1.2744	0.41396	1.2744	0.40127	1.2744	0.38431	1.2744	0.399847
-1.1972	-1.33675	-1.4201	-11.8253	-1.4016	-10.9346	1.2754	0.79552	1.2754	0.78432	1.2754	0.79807	1.2754	0.79264	1.2754	0.30481	1.2754	0.28801	1.2754	0.31128	1.2754	0.301367	1.2754	0.46412	1.2754	0.45246	1.2754	0.43499	1.2754	0.450523
-1.1947	-1.32514	-1.4189	-11.6624	-1.4004	-10.7461	1.2764	0.85307	1.2764	0.84187	1.2764	0.85562	1.2764	0.85019	1.2764	0.35727	1.2764	0.34026	1.2764	0.36359	1.2764	0.353707	1.2764	0.51592	1.2764	0.50446	1.2764	0.48582	1.2764	0.502067
-1.1941	-1.32167	-1.4176	-11.5244	-1.3992	-10.63	1.2774	0.91215	1.2774	0.89993	1.2774	0.91622	1.2774	0.90943	1.2774	0.40963	1.2774	0.39231	1.2774	0.41615	1.2774	0.40603	1.2774	0.56939	1.2774	0.55717	1.2774	0.53833	1.2774	0.554963
-1.1935	-1.31541	-1.4164	-11.2952	-1.3961	-10.2944	1.2784	0.96919	1.2784	0.95799	1.2784	0.97326	1.2784	0.96681	1.2784	0.46249	1.2784	0.4437	1.2784	0.4683	1.2784	0.458163	1.2784	0.62134	1.2784	0.60963	1.2784	0.59027	1.2784	0.60708
-1.1922	-1.30695	-1.4152	-11.1164	-1.3949	-10.1345	1.2794	1.02827	1.2794	1.01655	1.2794	1.0298	1.2794	1.02487	1.2794	0.51592	1.2794	0.49743	1.2794	0.52203	1.2794	0.511793	1.2794	0.67533	1.2794	0.66412	1.2794	0.64528	1.2794	0.661577
-1.1904	-1.29687	-1.4127	-10.878	-1.3936	-10.0184	1.2804	1.08735	1.2804	1.07563	1.2804	1.08887	1.2804	1.08395	1.2804	0.56888	1.2804	0.55055	1.2804	0.5755	1.2804	0.564977	1.2804	0.72931	1.2804	0.7176	1.2804	0.69875	1.2804	0.71522
-1.1885	-1.2931	-1.4121	-10.7461	-1.3924	-9.87372	1.2814	1.14744	1.2814	1.13471	1.2814	1.14846	1.2814	1.14354	1.2814	0.62389	1.2814	0.60504	1.2814	0.63	1.2814	0.619643	1.2814	0.78432	1.2814	0.7726	1.2814	0.75376	1.2814	0.770227
-1.1873	-1.29127	-1.4109	-10.6331	-1.3912	-9.7138	1.2824	1.20907	1.2824	1.19685	1.2824	1.21111	1.2824	1.20568	1.2824	0.67991	1.2824	0.66056	1.2824	0.68602	1.2824	0.675497	1.2824	0.84034	1.2824	0.82913	1.2824	0.80927	1.2824	0.826247
-1.1861	-1.27212	-1.409	-10.4263	-1.3893	-9.58189	1.2834	1.26815	1.2834	1.25694	1.2834	1.2712	1.2834	1.26543	1.2834	0.73491	1.2834	0.71556	1.2834	0.74103	1.2834	0.7305	1.2834	0.89534	1.2834	0.88414	1.2834	0.86478	1.2834	0.88142
-1.1849	-1.26957	-1.4078	-10.2817	-1.3881	-9.43776	1.2844	1.33079	1.2844	1.31806	1.2844	1.33283	1.2844	1.32723	1.2844	0.79145	1.2844	0.77209	1.2844	0.79807	1.2844	0.787203	1.2844	0.95238	1.2844	0.94169	1.2844	0.92183	1.2844	0.938633
-1.1836	-1.2658	-1.4059	-10.0591	-1.3875	-9.259	1.2854	1.39241	1.2854	1.38019	1.2854	1.39445	1.2854	1.38902	1.2854	0.85001	1.2854	0.82964	1.2854	0.85562	1.2854	0.84509	1.2854	1.00942	1.2854	0.99771	1.2854	0.97836	1.2854	0.995163
-1.183	-1.27115	-1.4047	-9.93331	-1.3856	-9.04866	1.2864	1.45353	1.2864	1.4408	1.2864	1.45557	1.2864	1.44997	1.2864	0.90604	1.2864	0.88617	1.2864	0.91215	1.2864	0.901453	1.2864	1.06545	1.2864	1.05424	1.2864	1.03438	1.2864	1.05136
-1.1799	-1.24604	-1.4041	-9.86455	-1.3838	-8.92337	1.2874	1.51668	1.2874	1.50446	1.2874	1.51872	1.2874	1.51329	1.2874	0.96512	1.2874	0.94423	1.2874	0.97123	1.2874	0.960193	1.2874	1.12453	1.2874	1.11332	1.2874	1.09295	1.2874	1.11027
-1.1793	-1.24263	-1.401	-9.58189	-1.3825	-8.78535	1.2884	1.57882	1.2884	1.56558	1.2884	1.58034	1.2884	1.57491	1.2884	1.02318	1.2884	1.00178	1.2884	1.02827	1.2884	1.01774	1.2884	1.18208	1.2884	1.17087	1.2884	1.15101	1.2884	1.16799
-1.1781	-1.24227	-1.4004	-9.40924	-1.3801	-8.54547	1.2894	1.64299	1.2894	1.63026	1.2894	1.64401	1.2894	1.63909	1.2894	1.08225	1.2894	1.06137	1.2894	1.08837	1.2894	1.07733	1.2894	1.24166	1.2894	1.23148	1.2894	1.2106	1.2894	1.22791
-1.1762	-1.2382	-1.3985	-9.31553	-1.3795	-8.47876	1.2904	1.70614	1.2904	1.69341	1.2904	1.70767	1.2904	1.70241	1.2904	1.14286	1.2904	1.12147	1.2904	1.14897	1.2904	1.13777	1.2904	1.30227	1.2904	1.29106	1.2904	1.27069	1.2904	1.28801
-1.1756	-1.23321	-1.3973	-9.19279	-1.3782	-8.36977	1.2914	1.76828	1.2914	1.75554	1.2914	1.7698	1.2914	1.76454	1.2914	1.20296	1.2914	1.18055	1.2914	1.20856	1.2914	1.19736	1.2914	1.36084	1.2914	1.35014	1.2914	1.32875	1.2914	1.34658
-1.1732	-1.22659	-1.3961	-9.02981	-1.3764	-8.2129	1.2924	1.83143	1.2924	1.8187	1.2924	1.83346	1.2924	1.82786	1.2924	1.26356	1.2924	1.24115	1.2924	1.27018	1.2924	1.2583	1.2924	1.42144	1.2924	1.41024	1.2924	1.38885	1.2924	1.40684
-1.1725	-1.1946	-1.3942	-8.95444	-1.3751	-8.06776	1.2934	1.89407	1.2934	1.88032	1.2934	1.89611	1.2934	1.89017	1.2934	1.32417	1.2934	1.30176	1.2934	1.32977	1.2934	1.31857	1.2934	1.48103	1.2934	1.46983	1.2934	1.44997	1.2934	1.46694
-1.1701	-1.20999	-1.393	-8.8261	-1.3733	-7.87117	1.2944	1.95722	1.2944	1.94347	1.2944	1.95875	1.2944	1.95315	1.2944	1.38478	1.2944	1.36237	1.2944	1.39089	1.2944	1.37935	1.2944	1.54113	1.2944	1.53043	1.2944	1.50955	1.2944	1.52704
-1.1688	-1.21156	-1.3918	-8.69113	-1.3721	-7.78917	1.2954	2.0214	1.2954	2.00866	1.2954	2.02343	1.2954	2.01783	1.2954	1.44793	1.2954	1.4245	1.2954	1.45251	1.2954	1.44165	1.2954	1.60224	1.2954	1.59155	1.2954	1.57067	1.2954	1.58815
-1.1682	-1.2216	-1.3893	-8.57247	-1.3708	-7.6649	1.2964	2.08506	1.2964	2.07131	1.2964	2.08658	1.2964	2.08098	1.2964	1.50853	1.2964	1.4846	1.2964	1.51414	1.2964	1.50242	1.2964	1.66285	1.2964	1.65266	1.2964	1.63178	1.2964	1.6491
-1.1658	-1.20245	-1.3881	-8.3713	-1.3684	-7.45049	1.2974	2.1477	1.2974	2.13446	1.2974	2.14974	1.2974	2.14397	1.2974	1.57118	1.2974	1.54724	1.2974	1.57678	1.2974	1.56507	1.2974	1.72397	1.2974	1.71327	1.2974	1.69239	1.2974	1.70988
-1.1651	-1.19175	-1.3868	-8.2786	-1.3659	-7.31502	1.2984	2.21187	1.2984	2.19812	1.2984	2.21289	1.2984	2.20763	1.2984	1.63382	1.2984	1.60988	1.2984	1.63942	1.2984	1.62771	1.2984	1.78559	1.2984	1.7749	1.2984	1.75351	1.2984	1.77133
-1.1633	-1.19175	-1.3856	-8.20272	-1.3647	-7.15306	1.2994	2.2735	1.2994	2.26025	1.2994	2.27502	1.2994	2.26959	1.2994	1.69494	1.2994	1.671	1.2994	1.70105	1.2994	1.689	1.2994	1.84518	1.2994	1.83448	1.2994	1.81258	1.2994	1.83075
-1.1621	-1.18987	-1.3838	-8.03822	-1.3641	-7.06903	1.3004	2.33614	1.3004	2.3229	1.3004	2.33818	1.3004	2.33241	1.3004	1.7586	1.3004	1.73415	1.3004	1.76369	1.3004	1.75215	1.3004	1.9068	1.3004	1.89662	1.3004	1.87472	1.3004	1.89271
-1.1608	-1.18391	-1.3832	-7.94145	-1.3622	-6.95494	1.3014	2.39929	1.3014	2.38605	1.3014	2.40184	1.3014	2.39573	1.3014	1.82022	1.3014	1.79527	1.3014	1.82633	1.3014	1.81394	1.3014	1.96843	1.3014	1.95773	1.3014	1.93532	1.3014	1.95383
-1.159	-1.17107	-1.3807	-7.81718	-1.361	-6.85003	1.3024	2.46143	1.3024	2.4492	1.3024	2.46346	1.3024	2.45803	1.3024	1.88338	1.3024	1.85791	1.3024	1.88796	1.3024	1.87642	1.3024	2.02903	1.3024	2.01885	1.3024	1.99644	1.3024	2.01477
-1.1578	-1.16196	-1.3795	-7.68476	-1.3591	-6.72882	1.3034	2.52458	1.3034	2.51134	1.3034	2.52662	1.3034	2.52085	1.3034	1.94602	1.3034	1.92055	1.3034	1.95213	1.3034	1.93957	1.3034	2.09117	1.3034	2.08149	1.3034	2.05908	1.3034	2.07725
-1.1571	-1.16822	-1.3795	-7.60735	-1.3579	-6.5638	1.3044	2.58417	1.3044	2.57143	1.3044	2.58722	1.3044	2.58094	1.3044	2.00917	1.3044	1.98269	1.3044	2.01477	1.3044	2.00221	1.3044	2.15127	1.3044	2.14108	1.3044	2.11918	1.3044	2.13718
-1.1553	-1.17138	-1.3776	-7.50957	-1.3567	-6.49098	1.3054	2.6463	1.3054	2.63204	1.3054	2.64681	1.3054	2.64172	1.3054	2.0708	1.3054	2.04431	1.3054	2.0764	1.3054	2.06384	1.3054	2.21187	1.3054	2.2027	1.3054	2.17979	1.3054	2.19812
-1.1541	-1.16354	-1.3758	-7.39956	-1.3554	-6.37995	1.3064	2.70742	1.3064	2.69265	1.3064	2.70844	1.3064	2.70284	1.3064	2.13446	1.3064	2.10747	1.3064	2.13955	1.3064	2.12716	1.3064	2.2735	1.3064	2.26331	1.3064	2.24039	1.3064	2.25907
-1.1522	-1.14031	-1.3745	-7.28751	-1.3542	-6.31068	1.3074	2.76548	1.3074	2.75173	1.3074	2.76751	1.3074	2.76157	1.3074	2.19557	1.3074	2.16858	1.3074	2.20067	1.3074	2.18827	1.3074	2.33257	1.3074	2.3229	1.3074	2.29998	1.3074	2.31848
-1.151	-1.14092	-1.3733	-7.17903	-1.3524	-6.20322	1.3084	2.82608	1.3084	2.81284	1.3084	2.82863	1.3084	2.82252	1.3084	2.25822	1.3084	2.23072	1.3084	2.26382	1.3084	2.25092	1.3084	2.3942	1.3084	2.38401	1.3084	2.36059	1.3084	2.3796
-1.1498	-1.12773	-1.3715	-7.02166	-1.3511	-6.10442	1.3094	2.88465	1.3094	2.87141	1.3094	2.88669	1.3094	2.88092	1.3094	2.32035	1.3094	2.29285	1.3094	2.32494	1.3094	2.31271	1.3094	2.45379	1.3094	2.44411	1.3094	2.42119	1.3094	2.4397
-1.1485	-1.1284	-1.3696	-6.93304	-1.3499	-6.03312	1.3104	2.94322	1.3104	2.92896	1.3104	2.94628	1.3104	2.93949	1.3104	2.38096	1.3104	2.35244	1.3104	2.38656	1.3104	2.37332	1.3104	2.51236	1.3104	2.50319	1.3104	2.47976	1.3104	2.49844
-1.1473	-1.12274	-1.369	-6.85767	-1.3481	-5.89612	1.3114	3.00077	1.3114	2.98651	1.3114	3.00332	1.3114	2.99687	1.3114	2.44411	1.3114	2.41559	1.3114	2.44869	1.3114	2.43613	1.3114	2.57194	1.3114	2.56176	1.3114	2.53935	1.3114	2.55768
-1.1461	-1.11958	-1.3678	-6.77414	-1.3468	-5.80495	1.3124	3.05679	1.3124	3.04253	1.3124	3.05832	1.3124	3.05255	1.3124	2.50268	1.3124	2.47416	1.3124	2.50879	1.3124	2.49521	1.3124	2.62899	1.3124	2.61931	1.3124	2.59639	1.3124	2.6149
-1.1442	-1.11424	-1.3665	-6.67992	-1.345	-5.68425	1.3134	3.11282	1.3134	3.09907	1.3134	3.11485	1.3134	3.10891	1.3134	2.5638	1.3134	2.53426	1.3134	2.5694	1.3134	2.55582	1.3134	2.68704	1.3134	2.67686	1.3134	2.65394	1.3134	2.67261
-1.143	-1.11016	-1.3653	-6.5801	-1.3444	-5.62212	1.3144	3.16884	1.3144	3.15458	1.3144	3.17088	1.3144	3.16477	1.3144	2.62338	1.3144	2.59333	1.3144	2.62848	1.3144	2.61506	1.3144	2.7451	1.3144	2.73492	1.3144	2.712	1.3144	2.73067
-1.1411	-1.09921	-1.3628	-6.48996	-1.3431	-5.53248	1.3154	3.22282	1.3154	3.20907	1.3154	3.22537	1.3154	3.21909	1.3154	2.68144	1.3154	2.65139	1.3154	2.68755	1.3154	2.67346	1.3154	2.80215	1.3154	2.79196	1.3154	2.76802	1.3154	2.78738
-1.1399	-1.09825	-1.3616	-6.36874	-1.3413	-5.41687	1.3164	3.27681	1.3164	3.26255	1.3164	3.27885	1.3164	3.27274	1.3164	2.74103	1.3164	2.71149	1.3164	2.74663	1.3164	2.73305	1.3164	2.85868	1.3164	2.84849	1.3164	2.82506	1.3164	2.84408
-1.1393	-1.09921	-1.3598	-6.26638	-1.3401	-5.36288	1.3174	3.32927	1.3174	3.3145	1.3174	3.33181	1.3174	3.32519	1.3174	2.7996	1.3174	2.76853	1.3174	2.80622	1.3174	2.79145	1.3174	2.9147	1.3174	2.90502	1.3174	2.88058	1.3174	2.9001
-1.1368	-1.0901	-1.3585	-6.16655	-1.3388	-5.29922	1.3184	3.37969	1.3184	3.36492	1.3184	3.38121	1.3184	3.37527	1.3184	2.85715	1.3184	2.82659	1.3184	2.86224	1.3184	2.84866	1.3184	2.96818	1.3184	2.9585	1.3184	2.93405	1.3184	2.95358
-1.1356	-1.08694	-1.3579	-6.13956	-1.337	-5.17495	1.3194	3.4296	1.3194	3.41483	1.3194	3.43214	1.3194	3.42552	1.3194	2.91368	1.3194	2.88211	1.3194	2.91928	1.3194	2.90502	1.3194	3.02267	1.3194	3.0135	1.3194	2.98855	1.3194	3.00824
-1.1344	-1.07721	-1.3554	-5.91445	-1.3357	-5.10518	1.3204	3.48053	1.3204	3.46576	1.3204	3.48256	1.3204	3.47628	1.3204	2.96869	1.3204	2.93762	1.3204	2.9748	1.3204	2.96037	1.3204	3.07462	1.3204	3.06545	1.3204	3.04101	1.3204	3.06036
-1.1331	-1.07787	-1.353	-5.82431	-1.3339	-4.98152	1.3214	3.52738	1.3214	3.5121	1.3214	3.5284	1.3214	3.52263	1.3214	3.02471	1.3214	2.99262	1.3214	3.0298	1.3214	3.01571	1.3214	3.12759	1.3214	3.11791	1.3214	3.09346	1.3214	3.11299
-1.1319	-1.06718	-1.3524	-5.76115	-1.3333	-4.89836	1.3224	3.57373	1.3224	3.55845	1.3224	3.57628	1.3224	3.56949	1.3224	3.07971	1.3224	3.04661	1.3224	3.0848	1.3224	3.07037	1.3224	3.18004	1.3224	3.17088	1.3224	3.1449	1.3224	3.16527
-1.1294	-1.06657	-1.3511	-5.7199	-1.332	-4.84188	1.3234	3.61855	1.3234	3.60276	1.3234	3.62109	1.3234	3.61413	1.3234	3.13268	1.3234	3.09907	1.3234	3.13726	1.3234	3.123	1.3234	3.22944	1.3234	3.22028	1.3234	3.19481	1.3234	3.21484
-1.1288	-1.05934	-1.3499	-5.62976	-1.3302	-4.73548	1.3244	3.66387	1.3244	3.64758	1.3244	3.66693	1.3244	3.65946	1.3244	3.18463	1.3244	3.15152	1.3244	3.19125	1.3244	3.1758	1.3244	3.27885	1.3244	3.27019	1.3244	3.24523	1.3244	3.26476
-1.1276	-1.05872	-1.3481	-5.56457	-1.329	-4.68277	1.3254	3.70665	1.3254	3.69087	1.3254	3.7092	1.3254	3.70224	1.3254	3.23708	1.3254	3.20296	1.3254	3.24167	1.3254	3.22724	1.3254	3.32723	1.3254	3.31806	1.3254	3.29311	1.3254	3.3128
-1.1264	-1.04304	-1.3462	-5.43928	-1.3271	-4.56604	1.3264	3.74689	1.3264	3.73161	1.3264	3.74995	1.3264	3.74282	1.3264	3.28649	1.3264	3.25185	1.3264	3.29158	1.3264	3.27664	1.3264	3.37358	1.3264	3.36492	1.3264	3.33945	1.3264	3.35932
-1.1251	-1.04176	-1.3456	-5.36645	-1.3253	-4.48791	1.3274	3.78865	1.3274	3.77286	1.3274	3.7912	1.3274	3.78424	1.3274	3.33589	1.3274	3.30176	1.3274	3.342	1.3274	3.32655	1.3274	3.41992	1.3274	3.41177	1.3274	3.3858	1.3274	3.40583
-1.1239	-1.04803	-1.3444	-5.29515	-1.3247	-4.43867	1.3284	3.82685	1.3284	3.81055	1.3284	3.8299	1.3284	3.82243	1.3284	3.38376	1.3284	3.34964	1.3284	3.38987	1.3284	3.37442	1.3284	3.46474	1.3284	3.45608	1.3284	3.43062	1.3284	3.45048
-1.122	-1.04365	-1.3431	-5.22945	-1.3234	-4.33981	1.3294	3.86505	1.3294	3.84824	1.3294	3.86759	1.3294	3.86029	1.3294	3.43011	1.3294	3.39548	1.3294	3.43571	1.3294	3.42043	1.3294	3.50854	1.3294	3.49988	1.3294	3.47391	1.3294	3.49411
-1.1208	-1.03642	-1.3413	-5.15255	-1.3216	-4.29683	1.3304	3.9007	1.3304	3.8844	1.3304	3.90273	1.3304	3.89594	1.3304	3.47645	1.3304	3.4408	1.3304	3.48256	1.3304	3.4666	1.3304	3.55132	1.3304	3.54317	1.3304	3.51669	1.3304	3.53706
-1.119	-1.02109	-1.3394	-5.07849	-1.3197	-4.13991	1.3314	3.9338	1.3314	3.91648	1.3314	3.93686	1.3314	3.92905	1.3314	3.51974	1.3314	3.48358	1.3314	3.52585	1.3314	3.50972	1.3314	3.59257	1.3314	3.58341	1.3314	3.55641	1.3314	3.57746
-1.1177	-1.00224	-1.3382	-5.03077	-1.3191	-4.07498	1.3324	3.96691	1.3324	3.9501	1.3324	3.96996	1.3324	3.96232	1.3324	3.56405	1.3324	3.52738	1.3324	3.56965	1.3324	3.55369	1.3324	3.63281	1.3324	3.62415	1.3324	3.59716	1.3324	3.61804
-1.1171	-1.01508	-1.337	-4.92377	-1.3179	-4.04829	1.3334	3.99746	1.3334	3.98167	1.3334	4.00154	1.3334	3.99356	1.3334	3.60581	1.3334	3.56864	1.3334	3.61142	1.3334	3.59529	1.3334	3.671	1.3334	3.66235	1.3334	3.63586	1.3334	3.6564
-1.1153	-1.02358	-1.3357	-4.84437	-1.316	-3.97704	1.3344	4.027	1.3344	4.0107	1.3344	4.03108	1.3344	4.02293	1.3344	3.64656	1.3344	3.60887	1.3344	3.65216	1.3344	3.63586	1.3344	3.70716	1.3344	3.70003	1.3344	3.67202	1.3344	3.69307
-1.114	-1.02924	-1.3345	-4.81585	-1.3148	-3.93059	1.3354	4.05552	1.3354	4.03872	1.3354	4.0596	1.3354	4.05128	1.3354	3.68628	1.3354	3.64809	1.3354	3.69138	1.3354	3.67525	1.3354	3.74383	1.3354	3.73518	1.3354	3.7092	1.3354	3.7294
-1.1122	-1.03988	-1.332	-4.71384	-1.313	-3.84493	1.3364	4.0815	1.3364	4.06469	1.3364	4.08557	1.3364	4.07725	1.3364	3.72244	1.3364	3.68476	1.3364	3.72855	1.3364	3.71192	1.3364	3.77796	1.3364	3.76981	1.3364	3.74231	1.3364	3.76336
-1.111	-1.02358	-1.3308	-4.63918	-1.3117	-3.78595	1.3374	4.10594	1.3374	4.08812	1.3374	4.10951	1.3374	4.10119	1.3374	3.75911	1.3374	3.72041	1.3374	3.76522	1.3374	3.74825	1.3374	3.81004	1.3374	3.8024	1.3374	3.77541	1.3374	3.79595
-1.1091	-1.0079	-1.3296	-4.61626	-1.3111	-3.74832	1.3384	4.12937	1.3384	4.11205	1.3384	4.13344	1.3384	4.12495	1.3384	3.79425	1.3384	3.75504	1.3384	3.80037	1.3384	3.78322	1.3384	3.84213	1.3384	3.83449	1.3384	3.80648	1.3384	3.8277
-1.1079	-1.01386	-1.3284	-4.51206	-1.308	-3.61524	1.3394	4.14974	1.3394	4.13243	1.3394	4.15331	1.3394	4.14516	1.3394	3.82685	1.3394	3.78661	1.3394	3.83194	1.3394	3.81513	1.3394	3.87116	1.3394	3.86352	1.3394	3.835	1.3394	3.85656
-1.1073	-0.99532	-1.3277	-4.47381	-1.3068	-3.56441	1.3404	4.1696	1.3404	4.15178	1.3404	4.17368	1.3404	4.16502	1.3404	3.85893	1.3404	3.8187	1.3404	3.86454	1.3404	3.84739	1.3404	3.90019	1.3404	3.89204	1.3404	3.86403	1.3404	3.88542
-1.1054	-1.00978	-1.3253	-4.39441	-1.3056	-3.48939	1.3414	4.18794	1.3414	4.17011	1.3414	4.1915	1.3414	4.18318	1.3414	3.88949	1.3414	3.84824	1.3414	3.89509	1.3414	3.87761	1.3414	3.92667	1.3414	3.91954	1.3414	3.89102	1.3414	3.91241
-1.1036	-0.99659	-1.324	-4.32789	-1.3043	-3.44518	1.3424	4.20271	1.3424	4.18488	1.3424	4.20678	1.3424	4.19812	1.3424	3.91699	1.3424	3.87625	1.3424	3.9226	1.3424	3.90528	1.3424	3.95112	1.3424	3.94399	1.3424	3.91547	1.3424	3.93686
-1.103	-0.98905	-1.3234	-4.3147	-1.3025	-3.37989	1.3434	4.21799	1.3434	4.19965	1.3434	4.22206	1.3434	4.21323	1.3434	3.9445	1.3434	3.90324	1.3434	3.95061	1.3434	3.93278	1.3434	3.97556	1.3434	3.96843	1.3434	3.93889	1.3434	3.96096
-1.1011	-0.99221	-1.3216	-4.22619	-1.3006	-3.32748	1.3444	4.22919	1.3444	4.21086	1.3444	4.23429	1.3444	4.22478	1.3444	3.96945	1.3444	3.92667	1.3444	3.97505	1.3444	3.95706	1.3444	3.99695	1.3444	3.98931	1.3444	3.96079	1.3444	3.98235
-1.0999	-0.98218	-1.3204	-4.14648	-1.2988	-3.24839	1.3454	4.2404	1.3454	4.22206	1.3454	4.24549	1.3454	4.23598	1.3454	3.99288	1.3454	3.95061	1.3454	3.99848	1.3454	3.98066	1.3454	4.01783	1.3454	4.0107	1.3454	3.98066	1.3454	4.00306
-1.098	-0.97902	-1.3185	-4.09097	-1.2976	-3.21799	1.3464	4.25058	1.3464	4.23174	1.3464	4.25568	1.3464	4.246	1.3464	4.01631	1.3464	3.97149	1.3464	4.02089	1.3464	4.0029	1.3464	4.03668	1.3464	4.02955	1.3464	4.00001	1.3464	4.02208
-1.0968	-0.97306	-1.3173	-4.06775	-1.297	-3.17093	1.3474	4.2572	1.3474	4.23734	1.3474	4.2623	1.3474	4.25228	1.3474	4.03464	1.3474	3.99084	1.3474	4.04024	1.3474	4.02191	1.3474	4.05247	1.3474	4.04534	1.3474	4.01631	1.3474	4.03804
-1.0962	-0.97057	-1.3167	-4.02822	-1.2945	-3.10844	1.3484	4.26332	1.3484	4.24447	1.3484	4.26841	1.3484	4.25873	1.3484	4.05399	1.3484	4.00969	1.3484	4.06011	1.3484	4.04126	1.3484	4.06876	1.3484	4.06163	1.3484	4.0326	1.3484	4.05433
-1.0943	-0.96552	-1.3148	-3.94475	-1.2939	-3.05572	1.3494	4.26688	1.3494	4.24753	1.3494	4.27299	1.3494	4.26247	1.3494	4.07131	1.3494	4.02649	1.3494	4.0764	1.3494	4.05807	1.3494	4.08252	1.3494	4.07539	1.3494	4.04585	1.3494	4.06792
-1.0931	-0.9558	-1.313	-3.9121	-1.292	-2.98671	1.3504	4.26943	1.3504	4.24956	1.3504	4.27452	1.3504	4.2645	1.3504	4.08557	1.3504	4.04024	1.3504	4.09066	1.3504	4.07216	1.3504	4.09423	1.3504	4.08761	1.3504	4.05705	1.3504	4.07963
-1.0919	-0.96272	-1.3111	-3.83709	-1.2908	-2.94118	1.3514	4.27045	1.3514	4.25058	1.3514	4.27707	1.3514	4.26603	1.3514	4.09983	1.3514	4.05399	1.3514	4.10441	1.3514	4.08608	1.3514	4.10492	1.3514	4.09779	1.3514	4.06825	1.3514	4.09032
-1.09	-0.95264	-1.3105	-3.79537	-1.289	-2.89978	1.3524	4.26994	1.3524	4.24956	1.3524	4.27554	1.3524	4.26501	1.3524	4.11053	1.3524	4.06469	1.3524	4.11562	1.3524	4.09695	1.3524	4.11358	1.3524	4.10645	1.3524	4.0764	1.3524	4.09881
-1.0888	-0.94953	-1.3087	-3.74984	-1.2877	-2.85083	1.3534	4.2679	1.3534	4.24753	1.3534	4.27401	1.3534	4.26315	1.3534	4.12122	1.3534	4.07437	1.3534	4.12733	1.3534	4.10764	1.3534	4.12071	1.3534	4.11409	1.3534	4.08404	1.3534	4.10628
-1.087	-0.94449	-1.3074	-3.71501	-1.2859	-2.79593	1.3544	4.26433	1.3544	4.24447	1.3544	4.27095	1.3544	4.25992	1.3544	4.1309	1.3544	4.08404	1.3544	4.1365	1.3544	4.11715	1.3544	4.12682	1.3544	4.12071	1.3544	4.09066	1.3544	4.11273
-1.0857	-0.94887	-1.3062	-3.67391	-1.2846	-2.73252	1.3554	4.25822	1.3554	4.23887	1.3554	4.26433	1.3554	4.25381	1.3554	4.1365	1.3554	4.08914	1.3554	4.14261	1.3554	4.12275	1.3554	4.1309	1.3554	4.12428	1.3554	4.09372	1.3554	4.1163
-1.0851	-0.94103	-1.3043	-3.59675	-1.2828	-2.70553	1.3564	4.25211	1.3564	4.23123	1.3564	4.25924	1.3564	4.24753	1.3564	4.14261	1.3564	4.09474	1.3564	4.14821	1.3564	4.12852	1.3564	4.13344	1.3564	4.12682	1.3564	4.09678	1.3564	4.11901
-1.0826	-0.94607	-1.3025	-3.53334	-1.2809	-2.65939	1.3574	4.24396	1.3574	4.22308	1.3574	4.25058	1.3574	4.23921	1.3574	4.14618	1.3574	4.09779	1.3574	4.15127	1.3574	4.13175	1.3574	4.13497	1.3574	4.12835	1.3574	4.09678	1.3574	4.12003
-1.0808	-0.92692	-1.3013	-3.47656	-1.2803	-2.60072	1.3584	4.23378	1.3584	4.21239	1.3584	4.24091	1.3584	4.22903	1.3584	4.14821	1.3584	4.0983	1.3584	4.15382	1.3584	4.13344	1.3584	4.13344	1.3584	4.12733	1.3584	4.09576	1.3584	4.11884
-1.079	-0.91627	-1.3	-3.44707	-1.2791	-2.5778	1.3594	4.22359	1.3594	4.2022	1.3594	4.23072	1.3594	4.21884	1.3594	4.14923	1.3594	4.09932	1.3594	4.15382	1.3594	4.13412	1.3594	4.13243	1.3594	4.12682	1.3594	4.09474	1.3594	4.118
-1.0777	-0.91032	-1.2988	-3.42165	-1.2773	-2.53202	1.3604	4.21086	1.3604	4.18998	1.3604	4.2185	1.3604	4.20645	1.3604	4.14771	1.3604	4.09728	1.3604	4.1528	1.3604	4.1326	1.3604	4.12886	1.3604	4.12326	1.3604	4.09066	1.3604	4.11426
-1.0759	-0.9175	-1.2963	-3.34694	-1.2766	-2.50691	1.3614	4.19711	1.3614	4.17674	1.3614	4.20526	1.3614	4.19304	1.3614	4.14516	1.3614	4.09474	1.3614	4.15025	1.3614	4.13005	1.3614	4.12377	1.3614	4.11868	1.3614	4.08659	1.3614	4.10968
-1.0746	-0.91281	-1.2957	-3.29927	-1.2748	-2.45608	1.3624	4.18387	1.3624	4.16247	1.3624	4.1915	1.3624	4.17928	1.3624	4.14159	1.3624	4.09015	1.3624	4.1472	1.3624	4.12631	1.3624	4.11817	1.3624	4.11256	1.3624	4.08048	1.3624	4.10374
-1.074	-0.90777	-1.2939	-3.27416	-1.2729	-2.42812	1.3634	4.16706	1.3634	4.14567	1.3634	4.17521	1.3634	4.16265	1.3634	4.13599	1.3634	4.08353	1.3634	4.14058	1.3634	4.12003	1.3634	4.11002	1.3634	4.10441	1.3634	4.07182	1.3634	4.09542
-1.0709	-0.94169	-1.2926	-3.23836	-1.2723	-2.38544	1.3644	4.15076	1.3644	4.12886	1.3644	4.15891	1.3644	4.14618	1.3644	4.12937	1.3644	4.07691	1.3644	4.13395	1.3644	4.11341	1.3644	4.10238	1.3644	4.09678	1.3644	4.06367	1.3644	4.08761
-1.0691	-0.92065	-1.2914	-3.2076	-1.2705	-2.37011	1.3654	4.13243	1.3654	4.11053	1.3654	4.1421	1.3654	4.12835	1.3654	4.12122	1.3654	4.06825	1.3654	4.12631	1.3654	4.10526	1.3654	4.09168	1.3654	4.08608	1.3654	4.05349	1.3654	4.07708
-1.0685	-0.92315	-1.2896	-3.18284	-1.2699	-2.29071	1.3664	4.11358	1.3664	4.09168	1.3664	4.12224	1.3664	4.10917	1.3664	4.11155	1.3664	4.05807	1.3664	4.11613	1.3664	4.09525	1.3664	4.08048	1.3664	4.07539	1.3664	4.04228	1.3664	4.06605
-1.0666	-0.89993	-1.2883	-3.08868	-1.2686	-2.25302	1.3674	4.09423	1.3674	4.07131	1.3674	4.1034	1.3674	4.08965	1.3674	4.10187	1.3674	4.04737	1.3674	4.10645	1.3674	4.08523	1.3674	4.06876	1.3674	4.06367	1.3674	4.03006	1.3674	4.05416
-1.0654	-0.89366	-1.2871	-3.07049	-1.2668	-2.21854	1.3684	4.07284	1.3684	4.05043	1.3684	4.08252	1.3684	4.0686	1.3684	4.08965	1.3684	4.03515	1.3684	4.09372	1.3684	4.07284	1.3684	4.05501	1.3684	4.04992	1.3684	4.01631	1.3684	4.04041
-1.0636	-0.88424	-1.2853	-3.04539	-1.2649	-2.19624	1.3694	4.05094	1.3694	4.02853	1.3694	4.06062	1.3694	4.0467	1.3694	4.0764	1.3694	4.02089	1.3694	4.08099	1.3694	4.05943	1.3694	4.04024	1.3694	4.03515	1.3694	4.00103	1.3694	4.02547
-1.0617	-0.89712	-1.284	-2.98076	-1.2637	-2.16991	1.3704	4.02904	1.3704	4.00612	1.3704	4.03923	1.3704	4.0248	1.3704	4.06316	1.3704	4.00612	1.3704	4.06673	1.3704	4.04534	1.3704	4.02446	1.3704	4.01987	1.3704	3.98524	1.3704	4.00986
-1.0605	-0.89366	-1.2828	-2.96945	-1.2619	-2.13884	1.3714	4.0051	1.3714	3.98167	1.3714	4.01478	1.3714	4.00052	1.3714	4.04686	1.3714	3.98982	1.3714	4.05043	1.3714	4.02904	1.3714	4.00765	1.3714	4.00307	1.3714	3.96792	1.3714	3.99288
-1.0599	-0.89616	-1.2809	-2.93899	-1.2612	-2.131	1.3724	3.98066	1.3724	3.95774	1.3724	3.99186	1.3724	3.97675	1.3724	4.03108	1.3724	3.97302	1.3724	4.03515	1.3724	4.01308	1.3724	3.98982	1.3724	3.98524	1.3724	3.95061	1.3724	3.97522
-1.058	-0.88454	-1.2791	-2.88379	-1.2594	-2.10523	1.3734	3.95621	1.3734	3.93278	1.3734	3.9664	1.3734	3.9518	1.3734	4.01376	1.3734	3.95519	1.3734	4.01783	1.3734	3.99559	1.3734	3.97149	1.3734	3.96691	1.3734	3.93227	1.3734	3.95689
-1.0568	-0.88485	-1.2779	-2.83041	-1.2582	-2.07355	1.3744	3.93075	1.3744	3.90732	1.3744	3.94144	1.3744	3.9265	1.3744	3.99492	1.3744	3.93584	1.3744	3.99899	1.3744	3.97658	1.3744	3.95163	1.3744	3.94704	1.3744	3.9119	1.3744	3.93686
-1.0549	-0.90308	-1.2766	-2.82634	-1.2563	-2.03117	1.3754	3.90528	1.3754	3.88134	1.3754	3.91598	1.3754	3.90087	1.3754	3.97556	1.3754	3.91699	1.3754	3.97964	1.3754	3.9574	1.3754	3.93176	1.3754	3.92769	1.3754	3.89255	1.3754	3.91733
-1.0537	-0.88302	-1.2748	-2.8022	-1.2551	-2.00764	1.3764	3.87829	1.3764	3.85486	1.3764	3.88949	1.3764	3.87421	1.3764	3.95519	1.3764	3.89611	1.3764	3.95927	1.3764	3.93686	1.3764	3.91037	1.3764	3.9063	1.3764	3.87065	1.3764	3.89577
-1.0531	-0.87736	-1.2742	-2.7642	-1.2539	-1.99323	1.3774	3.85129	1.3774	3.82787	1.3774	3.86301	1.3774	3.84739	1.3774	3.93431	1.3774	3.87472	1.3774	3.93788	1.3774	3.91564	1.3774	3.88898	1.3774	3.8844	1.3774	3.84926	1.3774	3.87421
-1.0512	-0.86417	-1.2723	-2.73533	-1.2526	-1.94271	1.3784	3.82481	1.3784	3.80087	1.3784	3.83653	1.3784	3.82074	1.3784	3.91292	1.3784	3.85282	1.3784	3.91699	1.3784	3.89424	1.3784	3.86708	1.3784	3.86301	1.3784	3.82685	1.3784	3.85231
-1.0494	-0.87512	-1.2717	-2.69142	-1.2514	-1.91663	1.3794	3.7968	1.3794	3.77286	1.3794	3.80902	1.3794	3.79289	1.3794	3.89051	1.3794	3.8299	1.3794	3.89408	1.3794	3.8715	1.3794	3.84315	1.3794	3.83958	1.3794	3.80342	1.3794	3.82872
-1.0476	-0.85862	-1.2699	-2.66881	-1.2508	-1.89626	1.3804	3.7693	1.3804	3.74485	1.3804	3.78101	1.3804	3.76505	1.3804	3.8681	1.3804	3.80699	1.3804	3.87167	1.3804	3.84892	1.3804	3.82074	1.3804	3.81666	1.3804	3.77999	1.3804	3.8058
-1.0469	-0.85414	-1.2686	-2.62084	-1.2483	-1.88338	1.3814	3.74129	1.3814	3.71684	1.3814	3.75351	1.3814	3.73721	1.3814	3.84467	1.3814	3.78254	1.3814	3.84773	1.3814	3.82498	1.3814	3.79629	1.3814	3.79273	1.3814	3.75555	1.3814	3.78152
-1.0457	-0.85648	-1.2674	-2.59415	-1.2477	-1.86143	1.3824	3.71175	1.3824	3.6873	1.3824	3.72448	1.3824	3.70784	1.3824	3.81972	1.3824	3.75758	1.3824	3.82277	1.3824	3.80002	1.3824	3.77134	1.3824	3.76726	1.3824	3.7311	1.3824	3.75657
-1.0439	-0.8709	-1.2656	-2.58223	-1.2452	-1.8244	1.3834	3.68374	1.3834	3.6598	1.3834	3.69647	1.3834	3.68	1.3834	3.79578	1.3834	3.73263	1.3834	3.79884	1.3834	3.77575	1.3834	3.74689	1.3834	3.74281	1.3834	3.70615	1.3834	3.73195
-1.0426	-0.8654	-1.2643	-2.54959	-1.244	-1.79771	1.3844	3.65471	1.3844	3.62975	1.3844	3.66744	1.3844	3.65063	1.3844	3.77032	1.3844	3.70665	1.3844	3.77286	1.3844	3.74994	1.3844	3.72092	1.3844	3.71735	1.3844	3.68017	1.3844	3.70615
-1.042	-0.86107	-1.2637	-2.53329	-1.2434	-1.78172	1.3854	3.62568	1.3854	3.60072	1.3854	3.63841	1.3854	3.6216	1.3854	3.74434	1.3854	3.68068	1.3854	3.7474	1.3854	3.72414	1.3854	3.69545	1.3854	3.69189	1.3854	3.65471	1.3854	3.68068
-1.0395	-0.86825	-1.2619	-2.50971	-1.2415	-1.74154	1.3864	3.59716	1.3864	3.57169	1.3864	3.6104	1.3864	3.59308	1.3864	3.71939	1.3864	3.65471	1.3864	3.72142	1.3864	3.69851	1.3864	3.66999	1.3864	3.66591	1.3864	3.62873	1.3864	3.65488
-1.0383	-0.8494	-1.2606	-2.48053	-1.2403	-1.72682	1.3874	3.5666	1.3874	3.54215	1.3874	3.58035	1.3874	3.56303	1.3874	3.69239	1.3874	3.6272	1.3874	3.69443	1.3874	3.67134	1.3874	3.64299	1.3874	3.63943	1.3874	3.60123	1.3874	3.62788
-1.0365	-0.81885	-1.2588	-2.44009	-1.2397	-1.69667	1.3884	3.53757	1.3884	3.51312	1.3884	3.55132	1.3884	3.534	1.3884	3.6654	1.3884	3.60021	1.3884	3.66795	1.3884	3.64452	1.3884	3.61651	1.3884	3.61294	1.3884	3.57424	1.3884	3.60123
-1.0352	-0.81839	-1.2576	-2.40902	-1.2372	-1.68444	1.3894	3.50803	1.3894	3.48358	1.3894	3.52229	1.3894	3.50463	1.3894	3.63892	1.3894	3.57271	1.3894	3.64147	1.3894	3.6177	1.3894	3.58901	1.3894	3.58544	1.3894	3.54725	1.3894	3.5739
-1.0334	-0.85679	-1.2563	-2.40617	-1.236	-1.67095	1.3904	3.479	1.3904	3.45404	1.3904	3.49275	1.3904	3.47526	1.3904	3.61142	1.3904	3.5447	1.3904	3.61345	1.3904	3.58986	1.3904	3.56201	1.3904	3.55845	1.3904	3.51974	1.3904	3.54673
-1.0322	-0.82496	-1.2539	-2.36003	-1.2342	-1.63204	1.3914	3.44997	1.3914	3.42501	1.3914	3.46423	1.3914	3.4464	1.3914	3.58442	1.3914	3.5172	1.3914	3.58595	1.3914	3.56252	1.3914	3.53502	1.3914	3.53146	1.3914	3.49326	1.3914	3.51991
-1.0309	-0.85317	-1.252	-2.32993	-1.2335	-1.61162	1.3924	3.42043	1.3924	3.39598	1.3924	3.4352	1.3924	3.4172	1.3924	3.55641	1.3924	3.48919	1.3924	3.55845	1.3924	3.53468	1.3924	3.50752	1.3924	3.50446	1.3924	3.46576	1.3924	3.49258
-1.0291	-0.83703	-1.2508	-2.29825	-1.2323	-1.59939	1.3934	3.39191	1.3934	3.36746	1.3934	3.40617	1.3934	3.38851	1.3934	3.52891	1.3934	3.46117	1.3934	3.53044	1.3934	3.50684	1.3934	3.48002	1.3934	3.47747	1.3934	3.43775	1.3934	3.46508
-1.0278	-0.80632	-1.2495	-2.28786	-1.2311	-1.56802	1.3944	3.36339	1.3944	3.33843	1.3944	3.37867	1.3944	3.36016	1.3944	3.5009	1.3944	3.43316	1.3944	3.50294	1.3944	3.479	1.3944	3.45303	1.3944	3.44997	1.3944	3.41075	1.3944	3.43792
-1.0266	-0.82368	-1.2483	-2.25302	-1.2298	-1.54699	1.3954	3.33436	1.3954	3.30889	1.3954	3.34913	1.3954	3.33079	1.3954	3.47289	1.3954	3.40413	1.3954	3.47442	1.3954	3.45048	1.3954	3.42451	1.3954	3.42196	1.3954	3.38325	1.3954	3.40991
-1.0248	-0.84064	-1.2465	-2.24207	-1.2274	-1.52473	1.3964	3.30584	1.3964	3.27987	1.3964	3.32112	1.3964	3.30228	1.3964	3.44539	1.3964	3.37714	1.3964	3.4464	1.3964	3.42298	1.3964	3.39802	1.3964	3.39497	1.3964	3.35575	1.3964	3.38291
-1.0242	-0.81997	-1.2452	-2.20535	-1.2261	-1.50619	1.3974	3.27732	1.3974	3.25185	1.3974	3.2926	1.3974	3.27392	1.3974	3.41687	1.3974	3.34862	1.3974	3.4189	1.3974	3.3948	1.3974	3.37052	1.3974	3.36848	1.3974	3.32825	1.3974	3.35575
-1.0223	-0.81752	-1.2434	-2.19496	-1.2249	-1.49112	1.3984	3.24829	1.3984	3.22282	1.3984	3.26408	1.3984	3.24506	1.3984	3.38987	1.3984	3.31959	1.3984	3.39038	1.3984	3.36661	1.3984	3.34302	1.3984	3.34047	1.3984	3.30024	1.3984	3.32791
-1.0205	-0.83214	-1.2415	-2.17082	-1.2237	-1.48394	1.3994	3.22028	1.3994	3.19481	1.3994	3.23607	1.3994	3.21705	1.3994	3.36186	1.3994	3.29209	1.3994	3.36339	1.3994	3.33911	1.3994	3.31552	1.3994	3.31297	1.3994	3.27273	1.3994	3.30041
-1.0186	-0.8024	-1.2403	-2.15009	-1.2225	-1.46041	1.4004	3.19176	1.4004	3.16629	1.4004	3.20805	1.4004	3.1887	1.4004	3.33385	1.4004	3.26306	1.4004	3.33487	1.4004	3.31059	1.4004	3.28801	1.4004	3.28598	1.4004	3.24523	1.4004	3.27307
-1.018	-0.80693	-1.2391	-2.12814	-1.2212	-1.45317	1.4014	3.16324	1.4014	3.13777	1.4014	3.18004	1.4014	3.16035	1.4014	3.30584	1.4014	3.23505	1.4014	3.30686	1.4014	3.28258	1.4014	3.26051	1.4014	3.25847	1.4014	3.21773	1.4014	3.24557
-1.0161	-0.82093	-1.2378	-2.09209	-1.2194	-1.42491	1.4024	3.13573	1.4024	3.11078	1.4024	3.15254	1.4024	3.13302	1.4024	3.27834	1.4024	3.20704	1.4024	3.27936	1.4024	3.25491	1.4024	3.23352	1.4024	3.23148	1.4024	3.19023	1.4024	3.21841
-1.0149	-0.80973	-1.2366	-2.08358	-1.2188	-1.41141	1.4034	3.10823	1.4034	3.08277	1.4034	3.12453	1.4034	3.10518	1.4034	3.25084	1.4034	3.17801	1.4034	3.25134	1.4034	3.22673	1.4034	3.20602	1.4034	3.20398	1.4034	3.16273	1.4034	3.19091
-1.0143	-0.79771	-1.2348	-2.05944	-1.2163	-1.40138	1.4044	3.08124	1.4044	3.05628	1.4044	3.09805	1.4044	3.07852	1.4044	3.22333	1.4044	3.1505	1.4044	3.22384	1.4044	3.19922	1.4044	3.17953	1.4044	3.17699	1.4044	3.13573	1.4044	3.16408
-1.0125	-0.79577	-1.2335	-2.0409	-1.2151	-1.37439	1.4054	3.05425	1.4054	3.02878	1.4054	3.07156	1.4054	3.05153	1.4054	3.19583	1.4054	3.12249	1.4054	3.19634	1.4054	3.17155	1.4054	3.15254	1.4054	3.1505	1.4054	3.10874	1.4054	3.13726
-1.0112	-0.76731	-1.2329	-2.02959	-1.2138	-1.36563	1.4064	3.02725	1.4064	3.00179	1.4064	3.04457	1.4064	3.02454	1.4064	3.16782	1.4064	3.09499	1.4064	3.16833	1.4064	3.14371	1.4064	3.12555	1.4064	3.12351	1.4064	3.08226	1.4064	3.11044
-1.0094	-0.77907	-1.2311	-2.01956	-1.212	-1.34709	1.4074	3.00128	1.4074	2.97582	1.4074	3.0186	1.4074	2.99857	1.4074	3.14134	1.4074	3.06749	1.4074	3.14134	1.4074	3.11672	1.4074	3.09907	1.4074	3.09754	1.4074	3.05527	1.4074	3.08396
-1.0075	-0.79409	-1.2305	-2.01202	-1.2114	-1.33991	1.4084	2.9748	1.4084	2.94882	1.4084	2.99211	1.4084	2.97191	1.4084	3.11383	1.4084	3.03999	1.4084	3.11383	1.4084	3.08922	1.4084	3.07258	1.4084	3.07105	1.4084	3.02878	1.4084	3.05747
-1.0063	-0.79939	-1.228	-1.95177	-1.2089	-1.31602	1.4094	2.94882	1.4094	2.92336	1.4094	2.96614	1.4094	2.94611	1.4094	3.08735	1.4094	3.01299	1.4094	3.08735	1.4094	3.06256	1.4094	3.04661	1.4094	3.04508	1.4094	3.00281	1.4094	3.0315
-1.0045	-0.78279	-1.2268	-1.93675	-1.2083	-1.30507	1.4104	2.92285	1.4104	2.89738	1.4104	2.94067	1.4104	2.9203	1.4104	3.06087	1.4104	2.986	1.4104	3.06087	1.4104	3.03591	1.4104	3.02063	1.4104	3.01911	1.4104	2.97734	1.4104	3.00569
-1.0032	-0.76491	-1.2255	-1.93268	-1.2071	-1.29657	1.4114	2.89789	1.4114	2.87192	1.4114	2.91521	1.4114	2.89501	1.4114	3.03438	1.4114	2.95901	1.4114	3.03438	1.4114	3.00926	1.4114	2.99517	1.4114	2.99364	1.4114	2.95086	1.4114	2.97989
-1.0032	-0.75768	-1.2237	-1.92356	-1.2052	-1.28154	1.4124	2.87243	1.4124	2.84696	1.4124	2.89076	1.4124	2.87005	1.4124	3.00841	1.4124	2.93253	1.4124	3.0079	1.4124	2.98295	1.4124	2.9697	1.4124	2.96818	1.4124	2.9254	1.4124	2.95443
-1.0014	-0.75849	-1.2231	-1.90161	-1.204	-1.27273	1.4134	2.84798	1.4134	2.82201	1.4134	2.86632	1.4134	2.84544	1.4134	2.98244	1.4134	2.90655	1.4134	2.98193	1.4134	2.95697	1.4134	2.94475	1.4134	2.94322	1.4134	2.90044	1.4134	2.92947
-0.9995	-0.76873	-1.2212	-1.87019	-1.2021	-1.2492	1.4144	2.82303	1.4144	2.79756	1.4144	2.84187	1.4144	2.82082	1.4144	2.95646	1.4144	2.88007	1.4144	2.95595	1.4144	2.93083	1.4144	2.91928	1.4144	2.91827	1.4144	2.87497	1.4144	2.90417
-0.9977	-0.74866	-1.22	-1.85608	-1.2009	-1.24105	1.4154	2.79909	1.4154	2.77261	1.4154	2.81742	1.4154	2.79637	1.4154	2.931	1.4154	2.8546	1.4154	2.93049	1.4154	2.90536	1.4154	2.89484	1.4154	2.89331	1.4154	2.85053	1.4154	2.87956
-0.9958	-0.76191	-1.2188	-1.85139	-1.1997	-1.23102	1.4164	2.77464	1.4164	2.74867	1.4164	2.79349	1.4164	2.77227	1.4164	2.90604	1.4164	2.82914	1.4164	2.90553	1.4164	2.88024	1.4164	2.87039	1.4164	2.86886	1.4164	2.82557	1.4164	2.85494
-0.9952	-0.77036	-1.2175	-1.80617	-1.1972	-1.20932	1.4174	2.75071	1.4174	2.72524	1.4174	2.76955	1.4174	2.7485	1.4174	2.88109	1.4174	2.80367	1.4174	2.88058	1.4174	2.85511	1.4174	2.84595	1.4174	2.84493	1.4174	2.80164	1.4174	2.83084
-0.994	-0.75223	-1.2163	-1.80209	-1.1966	-1.18579	1.4184	2.72779	1.4184	2.70181	1.4184	2.74612	1.4184	2.72524	1.4184	2.85664	1.4184	2.77872	1.4184	2.85562	1.4184	2.83033	1.4184	2.82201	1.4184	2.8215	1.4184	2.77668	1.4184	2.80673
-0.9928	-0.75936	-1.2145	-1.77953	-1.1954	-1.16445	1.4194	2.70385	1.4194	2.67839	1.4194	2.7232	1.4194	2.70181	1.4194	2.83168	1.4194	2.75325	1.4194	2.83118	1.4194	2.80537	1.4194	2.79807	1.4194	2.79705	1.4194	2.75274	1.4194	2.78262
-0.9903	-0.72727	-1.2132	-1.76884	-1.1935	-1.15788	1.4204	2.68144	1.4204	2.65598	1.4204	2.7008	1.4204	2.67941	1.4204	2.80775	1.4204	2.72881	1.4204	2.80673	1.4204	2.7811	1.4204	2.77464	1.4204	2.77363	1.4204	2.72932	1.4204	2.7592
-0.9891	-0.73206	-1.212	-1.77103	-1.1911	-1.14597	1.4214	2.65903	1.4214	2.63357	1.4214	2.67839	1.4214	2.657	1.4214	2.78381	1.4214	2.70436	1.4214	2.78228	1.4214	2.75682	1.4214	2.75122	1.4214	2.7502	1.4214	2.70589	1.4214	2.73577
-0.9884	-0.74148	-1.2108	-1.7475	-1.1898	-1.1532	1.4224	2.63612	1.4224	2.61065	1.4224	2.65598	1.4224	2.63425	1.4224	2.75936	1.4224	2.68042	1.4224	2.75835	1.4224	2.73271	1.4224	2.72779	1.4224	2.72677	1.4224	2.68297	1.4224	2.71251
-0.9866	-0.75299	-1.2095	-1.74627	-1.1886	-1.13405	1.4234	2.61472	1.4234	2.58926	1.4234	2.63459	1.4234	2.61286	1.4234	2.73645	1.4234	2.657	1.4234	2.73543	1.4234	2.70963	1.4234	2.70538	1.4234	2.70436	1.4234	2.66005	1.4234	2.68993
-0.9854	-0.73069	-1.2083	-1.72962	-1.1874	-1.14092	1.4244	2.59333	1.4244	2.56787	1.4244	2.61269	1.4244	2.5913	1.4244	2.71353	1.4244	2.63306	1.4244	2.71149	1.4244	2.68603	1.4244	2.68297	1.4244	2.68195	1.4244	2.63764	1.4244	2.66752
-0.9835	-0.75065	-1.2064	-1.68475	-1.1849	-1.13278	1.4254	2.57194	1.4254	2.54648	1.4254	2.59181	1.4254	2.57008	1.4254	2.69061	1.4254	2.61014	1.4254	2.68857	1.4254	2.66311	1.4254	2.66056	1.4254	2.66005	1.4254	2.61523	1.4254	2.64528
-0.9823	-0.72274	-1.2058	-1.68007	-1.1837	-1.10925	1.4264	2.55106	1.4264	2.52509	1.4264	2.57143	1.4264	2.54919	1.4264	2.66769	1.4264	2.58773	1.4264	2.66616	1.4264	2.64053	1.4264	2.63866	1.4264	2.63815	1.4264	2.59333	1.4264	2.62338
-0.9798	-0.74077	-1.2034	-1.66499	-1.1824	-1.10955	1.4274	2.52967	1.4274	2.50472	1.4274	2.55055	1.4274	2.52831	1.4274	2.64528	1.4274	2.56532	1.4274	2.64375	1.4274	2.61812	1.4274	2.61676	1.4274	2.61676	1.4274	2.57245	1.4274	2.60199
-0.9792	-0.74184	-1.2021	-1.65496	-1.1812	-1.08383	1.4284	2.5093	1.4284	2.48435	1.4284	2.52967	1.4284	2.50777	1.4284	2.62338	1.4284	2.54291	1.4284	2.62135	1.4284	2.59588	1.4284	2.59588	1.4284	2.59537	1.4284	2.55055	1.4284	2.5806
-0.978	-0.71317	-1.2015	-1.63958	-1.18	-1.08602	1.4294	2.48893	1.4294	2.46346	1.4294	2.50981	1.4294	2.4874	1.4294	2.60148	1.4294	2.52101	1.4294	2.59996	1.4294	2.57415	1.4294	2.57551	1.4294	2.575	1.4294	2.52967	1.4294	2.56006
-0.9749	-0.73048	-1.1997	-1.63861	-1.1787	-1.08882	1.4304	2.46907	1.4304	2.4436	1.4304	2.48995	1.4304	2.46754	1.4304	2.5806	1.4304	2.49911	1.4304	2.57907	1.4304	2.55293	1.4304	2.55412	1.4304	2.55412	1.4304	2.50828	1.4304	2.53884
-0.9737	-0.70298	-1.1984	-1.62639	-1.1769	-1.07095	1.4314	2.4492	1.4314	2.42374	1.4314	2.47008	1.4314	2.44767	1.4314	2.55972	1.4314	2.47721	1.4314	2.55768	1.4314	2.53154	1.4314	2.53375	1.4314	2.53375	1.4314	2.48791	1.4314	2.51847
-0.9724	-0.72208	-1.1966	-1.59623	-1.175	-1.06499	1.4324	2.42934	1.4324	2.40439	1.4324	2.45073	1.4324	2.42815	1.4324	2.53833	1.4324	2.45633	1.4324	2.53629	1.4324	2.51032	1.4324	2.51287	1.4324	2.51337	1.4324	2.46754	1.4324	2.49793
-0.9712	-0.71047	-1.1954	-1.58279	-1.1732	-1.04054	1.4334	2.4105	1.4334	2.38452	1.4334	2.43189	1.4334	2.40897	1.4334	2.51745	1.4334	2.43494	1.4334	2.51541	1.4334	2.48927	1.4334	2.493	1.4334	2.493	1.4334	2.44717	1.4334	2.47772
-0.9694	-0.69341	-1.1941	-1.56425	-1.1726	-1.04304	1.4344	2.39114	1.4344	2.36568	1.4344	2.41304	1.4344	2.38995	1.4344	2.49708	1.4344	2.41457	1.4344	2.49453	1.4344	2.46873	1.4344	2.47365	1.4344	2.47365	1.4344	2.42781	1.4344	2.45837
-0.9675	-0.70593	-1.1929	-1.56741	-1.1714	-1.05088	1.4354	2.3723	1.4354	2.34684	1.4354	2.39369	1.4354	2.37094	1.4354	2.47671	1.4354	2.39369	1.4354	2.47467	1.4354	2.44836	1.4354	2.45379	1.4354	2.45379	1.4354	2.40744	1.4354	2.43834
-0.9669	-0.71332	-1.1917	-1.55045	-1.1695	-1.03489	1.4364	2.35346	1.4364	2.32799	1.4364	2.37536	1.4364	2.35227	1.4364	2.45684	1.4364	2.37332	1.4364	2.45481	1.4364	2.42832	1.4364	2.43443	1.4364	2.43443	1.4364	2.38809	1.4364	2.41898
-0.965	-0.69071	-1.1904	-1.54607	-1.1689	-1.03708	1.4374	2.33512	1.4374	2.31017	1.4374	2.35702	1.4374	2.3341	1.4374	2.43749	1.4374	2.35295	1.4374	2.43494	1.4374	2.40846	1.4374	2.41559	1.4374	2.41559	1.4374	2.36873	1.4374	2.39997
-0.9638	-0.68276	-1.188	-1.52692	-1.1664	-1.01289	1.4384	2.3173	1.4384	2.29234	1.4384	2.3392	1.4384	2.31628	1.4384	2.41763	1.4384	2.33308	1.4384	2.41508	1.4384	2.3886	1.4384	2.39624	1.4384	2.39675	1.4384	2.34938	1.4384	2.38079
-0.962	-0.67741	-1.1861	-1.5037	-1.1658	-1.01167	1.4394	2.29896	1.4394	2.27401	1.4394	2.32137	1.4394	2.29811	1.4394	2.39878	1.4394	2.31373	1.4394	2.39624	1.4394	2.36958	1.4394	2.37739	1.4394	2.37739	1.4394	2.33105	1.4394	2.36194
-0.9601	-0.69437	-1.1849	-1.48394	-1.1646	-1.00224	1.4404	2.28215	1.4404	2.25669	1.4404	2.30405	1.4404	2.28096	1.4404	2.37943	1.4404	2.29438	1.4404	2.37637	1.4404	2.35006	1.4404	2.35906	1.4404	2.35906	1.4404	2.3122	1.4404	2.34344
-0.9595	-0.6714	-1.1837	-1.47293	-1.1627	-1.00005	1.4414	2.26433	1.4414	2.23937	1.4414	2.28674	1.4414	2.26348	1.4414	2.36059	1.4414	2.27553	1.4414	2.35753	1.4414	2.33122	1.4414	2.34072	1.4414	2.34123	1.4414	2.29438	1.4414	2.32544
-0.9583	-0.68006	-1.1824	-1.46855	-1.1615	-0.97932	1.4424	2.24752	1.4424	2.22257	1.4424	2.26993	1.4424	2.24667	1.4424	2.34174	1.4424	2.25669	1.4424	2.3392	1.4424	2.31254	1.4424	2.3229	1.4424	2.32341	1.4424	2.27655	1.4424	2.30762
-0.957	-0.66534	-1.1806	-1.45944	-1.1597	-0.97871	1.4434	2.23072	1.4434	2.20576	1.4434	2.25363	1.4434	2.23004	1.4434	2.32392	1.4434	2.23886	1.4434	2.32086	1.4434	2.29455	1.4434	2.30507	1.4434	2.30558	1.4434	2.25873	1.4434	2.28979
-0.9552	-0.67456	-1.1787	-1.44594	-1.1584	-0.97902	1.4444	2.21391	1.4444	2.18946	1.4444	2.23683	1.4444	2.2134	1.4444	2.30558	1.4444	2.22053	1.4444	2.30304	1.4444	2.27638	1.4444	2.28776	1.4444	2.28878	1.4444	2.24141	1.4444	2.27265
-0.954	-0.66519	-1.1775	-1.44721	-1.1578	-0.96237	1.4454	2.19761	1.4454	2.17266	1.4454	2.22053	1.4454	2.19693	1.4454	2.28827	1.4454	2.2022	1.4454	2.28521	1.4454	2.25856	1.4454	2.27044	1.4454	2.27146	1.4454	2.22409	1.4454	2.25533
-0.9527	-0.6631	-1.1763	-1.43937	-1.156	-0.96613	1.4464	2.18131	1.4464	2.15636	1.4464	2.20423	1.4464	2.18063	1.4464	2.27044	1.4464	2.18437	1.4464	2.26738	1.4464	2.24073	1.4464	2.25363	1.4464	2.25465	1.4464	2.20678	1.4464	2.23835
-0.9509	-0.6682	-1.175	-1.42776	-1.1547	-0.9586	1.4474	2.16553	1.4474	2.14057	1.4474	2.18895	1.4474	2.16502	1.4474	2.25363	1.4474	2.16705	1.4474	2.25058	1.4474	2.22375	1.4474	2.23683	1.4474	2.23734	1.4474	2.18997	1.4474	2.22138
-0.9503	-0.6628	-1.1738	-1.40892	-1.1529	-0.94953	1.4484	2.14923	1.4484	2.12478	1.4484	2.17266	1.4484	2.14889	1.4484	2.23632	1.4484	2.14923	1.4484	2.23275	1.4484	2.2061	1.4484	2.22002	1.4484	2.22104	1.4484	2.17367	1.4484	2.20491
-0.9484	-0.66377	-1.172	-1.39073	-1.1516	-0.94698	1.4494	2.13395	1.4494	2.10899	1.4494	2.15738	1.4494	2.13344	1.4494	2.21951	1.4494	2.13242	1.4494	2.21646	1.4494	2.18946	1.4494	2.20372	1.4494	2.20474	1.4494	2.15687	1.4494	2.18844
-0.9466	-0.64818	-1.1701	-1.37846	-1.1504	-0.93349	1.4504	2.11867	1.4504	2.09372	1.4504	2.1421	1.4504	2.11816	1.4504	2.20321	1.4504	2.11561	1.4504	2.19965	1.4504	2.17282	1.4504	2.18793	1.4504	2.18895	1.4504	2.14108	1.4504	2.17265
-0.946	-0.64497	-1.1695	-1.36155	-1.1492	-0.92819	1.4514	2.10339	1.4514	2.07895	1.4514	2.12682	1.4514	2.10305	1.4514	2.18641	1.4514	2.09881	1.4514	2.18284	1.4514	2.15602	1.4514	2.17164	1.4514	2.17317	1.4514	2.12478	1.4514	2.15653
-0.9441	-0.64064	-1.1677	-1.34994	-1.148	-0.92096	1.4524	2.08811	1.4524	2.06418	1.4524	2.11256	1.4524	2.08828	1.4524	2.17011	1.4524	2.08251	1.4524	2.16654	1.4524	2.13972	1.4524	2.15585	1.4524	2.15738	1.4524	2.10899	1.4524	2.14074
-0.9435	-0.65332	-1.1664	-1.3424	-1.1467	-0.90807	1.4534	2.07385	1.4534	2.04941	1.4534	2.09779	1.4534	2.07368	1.4534	2.15432	1.4534	2.06672	1.4534	2.15076	1.4534	2.12393	1.4534	2.14057	1.4534	2.14159	1.4534	2.09372	1.4534	2.12529
-0.9416	-0.65241	-1.1652	-1.33548	-1.1449	-0.91439	1.4544	2.05959	1.4544	2.03515	1.4544	2.08353	1.4544	2.05942	1.4544	2.13853	1.4544	2.05042	1.4544	2.13497	1.4544	2.10797	1.4544	2.12529	1.4544	2.12631	1.4544	2.07844	1.4544	2.11001
-0.9398	-0.64212	-1.1633	-1.32167	-1.1436	-0.90059	1.4554	2.04482	1.4554	2.02038	1.4554	2.06876	1.4554	2.04465	1.4554	2.12325	1.4554	2.03464	1.4554	2.11918	1.4554	2.09236	1.4554	2.11001	1.4554	2.11154	1.4554	2.06316	1.4554	2.0949
-0.9386	-0.63698	-1.1633	-1.32264	-1.1418	-0.90181	1.4564	2.03056	1.4564	2.00663	1.4564	2.05501	1.4564	2.03073	1.4564	2.10747	1.4564	2.01885	1.4564	2.1039	1.4564	2.07674	1.4564	2.09524	1.4564	2.09677	1.4564	2.04839	1.4564	2.08013
-0.9373	-0.63535	-1.1609	-1.30695	-1.1406	-0.89901	1.4574	2.0163	1.4574	1.99237	1.4574	2.04126	1.4574	2.01664	1.4574	2.09219	1.4574	2.00357	1.4574	2.08862	1.4574	2.06146	1.4574	2.08047	1.4574	2.082	1.4574	2.03311	1.4574	2.06519
-0.9355	-0.64008	-1.1603	-1.30319	-1.1393	-0.88989	1.4584	2.00306	1.4584	1.9781	1.4584	2.02751	1.4584	2.00289	1.4584	2.07742	1.4584	1.98829	1.4584	2.07385	1.4584	2.04652	1.4584	2.06621	1.4584	2.06774	1.4584	2.01885	1.4584	2.05093
-0.9349	-0.63443	-1.159	-1.30507	-1.1381	-0.8877	1.4594	1.9888	1.4594	1.96435	1.4594	2.01376	1.4594	1.98897	1.4594	2.06265	1.4594	1.97301	1.4594	2.05908	1.4594	2.03158	1.4594	2.05144	1.4594	2.05348	1.4594	2.00459	1.4594	2.0365
-0.9336	-0.63244	-1.1572	-1.28623	-1.1363	-0.86983	1.4604	1.97505	1.4604	1.95111	1.4604	2.00051	1.4604	1.97556	1.4604	2.04788	1.4604	1.95824	1.4604	2.04431	1.4604	2.01681	1.4604	2.03769	1.4604	2.03922	1.4604	1.99033	1.4604	2.02241
-0.9324	-0.62475	-1.156	-1.28088	-1.135	-0.87512	1.4614	1.96181	1.4614	1.93787	1.4614	1.98727	1.4614	1.96232	1.4614	2.03362	1.4614	1.94347	1.4614	2.03005	1.4614	2.00238	1.4614	2.02343	1.4614	2.02547	1.4614	1.97607	1.4614	2.00832
-0.93	-0.6165	-1.1541	-1.26489	-1.1338	-0.87482	1.4624	1.94857	1.4624	1.92463	1.4624	1.97352	1.4624	1.94891	1.4624	2.01936	1.4624	1.9287	1.4624	2.01528	1.4624	1.98778	1.4624	2.00968	1.4624	2.01121	1.4624	1.96181	1.4624	1.99423
-0.9293	-0.62572	-1.1529	-1.26081	-1.1326	-0.86259	1.4634	1.93583	1.4634	1.91139	1.4634	1.96079	1.4634	1.936	1.4634	2.00561	1.4634	1.91495	1.4634	2.00153	1.4634	1.97403	1.4634	1.99593	1.4634	1.99797	1.4634	1.94806	1.4634	1.98065
-0.9281	-0.63346	-1.1516	-1.25516	-1.1307	-0.87263	1.4644	1.92259	1.4644	1.89865	1.4644	1.94806	1.4644	1.9231	1.4644	1.99186	1.4644	1.90069	1.4644	1.98778	1.4644	1.96011	1.4644	1.98218	1.4644	1.98422	1.4644	1.93481	1.4644	1.96707
-0.9263	-0.64263	-1.1498	-1.22628	-1.1295	-0.86061	1.4654	1.90986	1.4654	1.88643	1.4654	1.93532	1.4654	1.91054	1.4654	1.97709	1.4654	1.88643	1.4654	1.97352	1.4654	1.94568	1.4654	1.96843	1.4654	1.97047	1.4654	1.92157	1.4654	1.95349
-0.925	-0.64681	-1.1492	-1.2216	-1.127	-0.85032	1.4664	1.89764	1.4664	1.87421	1.4664	1.9231	1.4664	1.89832	1.4664	1.96384	1.4664	1.87319	1.4664	1.95977	1.4664	1.93227	1.4664	1.9557	1.4664	1.95773	1.4664	1.90833	1.4664	1.94059
-0.9232	-0.61553	-1.1467	-1.21345	-1.1258	-0.85164	1.4674	1.88541	1.4674	1.86199	1.4674	1.91088	1.4674	1.88609	1.4674	1.9506	1.4674	1.85944	1.4674	1.94653	1.4674	1.91886	1.4674	1.94245	1.4674	1.94449	1.4674	1.89509	1.4674	1.92734
-0.9226	-0.61411	-1.1461	-1.21594	-1.1252	-0.8463	1.4684	1.87319	1.4684	1.84976	1.4684	1.89916	1.4684	1.87404	1.4684	1.93736	1.4684	1.8462	1.4684	1.93329	1.4684	1.90562	1.4684	1.92972	1.4684	1.93227	1.4684	1.88287	1.4684	1.91495
-0.9207	-0.61655	-1.1449	-1.20026	-1.1227	-0.83927	1.4694	1.86097	1.4694	1.83754	1.4694	1.88694	1.4694	1.86182	1.4694	1.92412	1.4694	1.83296	1.4694	1.92005	1.4694	1.89238	1.4694	1.91699	1.4694	1.91954	1.4694	1.87013	1.4694	1.90222
-0.9195	-0.62806	-1.1436	-1.19741	-1.1221	-0.83677	1.4704	1.84925	1.4704	1.82583	1.4704	1.87574	1.4704	1.85027	1.4704	1.91139	1.4704	1.82022	1.4704	1.90731	1.4704	1.87964	1.4704	1.90477	1.4704	1.9068	1.4704	1.8574	1.4704	1.88966
-0.9183	-0.62088	-1.1424	-1.19618	-1.1196	-0.82735	1.4714	1.83754	1.4714	1.81411	1.4714	1.86402	1.4714	1.83856	1.4714	1.89865	1.4714	1.80698	1.4714	1.89458	1.4714	1.86674	1.4714	1.89254	1.4714	1.89458	1.4714	1.84518	1.4714	1.87743
-0.9164	-0.60907	-1.1412	-1.19303	-1.119	-0.82236	1.4724	1.82583	1.4724	1.80291	1.4724	1.85231	1.4724	1.82702	1.4724	1.88643	1.4724	1.79425	1.4724	1.88185	1.4724	1.85418	1.4724	1.88032	1.4724	1.88287	1.4724	1.83296	1.4724	1.86538
-0.9152	-0.6024	-1.1393	-1.18141	-1.1178	-0.81044	1.4734	1.81462	1.4734	1.79119	1.4734	1.8411	1.4734	1.81564	1.4734	1.87421	1.4734	1.78254	1.4734	1.86962	1.4734	1.84212	1.4734	1.86861	1.4734	1.87064	1.4734	1.82073	1.4734	1.85333
-0.9139	-0.61268	-1.1381	-1.17861	-1.1159	-0.82088	1.4744	1.80291	1.4744	1.78101	1.4744	1.8299	1.4744	1.80461	1.4744	1.86199	1.4744	1.77031	1.4744	1.8574	1.4744	1.8299	1.4744	1.85638	1.4744	1.85893	1.4744	1.80902	1.4744	1.84144
-0.9127	-0.59119	-1.1375	-1.15381	-1.1147	-0.80637	1.4754	1.79221	1.4754	1.7698	1.4754	1.8187	1.4754	1.79357	1.4754	1.84976	1.4754	1.75758	1.4754	1.84518	1.4754	1.81751	1.4754	1.84467	1.4754	1.84722	1.4754	1.7973	1.4754	1.82973
-0.9115	-0.59241	-1.1356	-1.15819	-1.1129	-0.80703	1.4764	1.78152	1.4764	1.7586	1.4764	1.80749	1.4764	1.78254	1.4764	1.83805	1.4764	1.74587	1.4764	1.83194	1.4764	1.80529	1.4764	1.83296	1.4764	1.8355	1.4764	1.78661	1.4764	1.81836
-0.9096	-0.59705	-1.1344	-1.16069	-1.1122	-0.79878	1.4774	1.77082	1.4774	1.7479	1.4774	1.7968	1.4774	1.77184	1.4774	1.82583	1.4774	1.73415	1.4774	1.82022	1.4774	1.7934	1.4774	1.82175	1.4774	1.8243	1.4774	1.7749	1.4774	1.80698
-0.9078	-0.58676	-1.1338	-1.14816	-1.111	-0.79353	1.4784	1.76013	1.4784	1.7367	1.4784	1.78661	1.4784	1.76115	1.4784	1.81462	1.4784	1.72193	1.4784	1.80851	1.4784	1.78169	1.4784	1.81055	1.4784	1.81309	1.4784	1.76369	1.4784	1.79578
-0.9072	-0.59664	-1.1319	-1.14281	-1.1092	-0.78488	1.4794	1.74892	1.4794	1.72651	1.4794	1.77642	1.4794	1.75062	1.4794	1.80291	1.4794	1.71022	1.4794	1.7968	1.4794	1.76998	1.4794	1.79934	1.4794	1.80189	1.4794	1.75249	1.4794	1.78457
-0.9053	-0.58864	-1.1295	-1.12997	-1.1079	-0.79333	1.4804	1.73874	1.4804	1.71582	1.4804	1.76573	1.4804	1.7401	1.4804	1.7917	1.4804	1.69901	1.4804	1.7861	1.4804	1.75894	1.4804	1.78865	1.4804	1.79119	1.4804	1.74128	1.4804	1.77371
-0.9047	-0.58941	-1.1295	-1.12585	-1.1073	-0.79058	1.4814	1.72804	1.4814	1.70563	1.4814	1.75554	1.4814	1.72974	1.4814	1.78101	1.4814	1.68781	1.4814	1.7749	1.4814	1.74791	1.4814	1.77795	1.4814	1.7805	1.4814	1.73059	1.4814	1.76301
-0.9022	-0.57973	-1.127	-1.12305	-1.1055	-0.76939	1.4824	1.71785	1.4824	1.69545	1.4824	1.74536	1.4824	1.71955	1.4824	1.7698	1.4824	1.67609	1.4824	1.7642	1.4824	1.7367	1.4824	1.76726	1.4824	1.77031	1.4824	1.71989	1.4824	1.75249
-0.901	-0.57805	-1.1239	-1.10925	-1.1042	-0.76481	1.4834	1.70767	1.4834	1.68526	1.4834	1.73568	1.4834	1.70954	1.4834	1.7586	1.4834	1.66489	1.4834	1.753	1.4834	1.7255	1.4834	1.75656	1.4834	1.75962	1.4834	1.7092	1.4834	1.74179
-0.8998	-0.581	-1.1221	-1.08098	-1.1018	-0.76048	1.4844	1.69799	1.4844	1.67558	1.4844	1.72549	1.4844	1.69969	1.4844	1.74841	1.4844	1.65419	1.4844	1.74383	1.4844	1.71548	1.4844	1.74587	1.4844	1.74892	1.4844	1.6985	1.4844	1.7311
-0.8985	-0.56685	-1.1209	-1.07757	-1.1012	-0.7589	1.4854	1.68781	1.4854	1.66591	1.4854	1.71582	1.4854	1.68985	1.4854	1.73721	1.4854	1.6435	1.4854	1.73262	1.4854	1.70444	1.4854	1.73568	1.4854	1.73874	1.4854	1.68832	1.4854	1.72091
-0.8973	-0.56455	-1.1202	-1.07314	-1.0999	-0.75732	1.4864	1.67813	1.4864	1.65623	1.4864	1.70614	1.4864	1.68017	1.4864	1.72651	1.4864	1.6328	1.4864	1.72244	1.4864	1.69392	1.4864	1.72498	1.4864	1.72804	1.4864	1.67813	1.4864	1.71038
-0.8955	-0.56929	-1.1184	-1.07191	-1.0981	-0.756	1.4874	1.66845	1.4874	1.64604	1.4874	1.69596	1.4874	1.67015	1.4874	1.71633	1.4874	1.62211	1.4874	1.71225	1.4874	1.68356	1.4874	1.71531	1.4874	1.71836	1.4874	1.66794	1.4874	1.70054
-0.8942	-0.56165	-1.1172	-1.06499	-1.0969	-0.74963	1.4884	1.65878	1.4884	1.63688	1.4884	1.68679	1.4884	1.66082	1.4884	1.70614	1.4884	1.61141	1.4884	1.70156	1.4884	1.67304	1.4884	1.70512	1.4884	1.70818	1.4884	1.65827	1.4884	1.69052
-0.8936	-0.5724	-1.1153	-1.05811	-1.0962	-0.74724	1.4894	1.6491	1.4894	1.62771	1.4894	1.67711	1.4894	1.65131	1.4894	1.69596	1.4894	1.60072	1.4894	1.69137	1.4894	1.66268	1.4894	1.69494	1.4894	1.6985	1.4894	1.64757	1.4894	1.68034
-0.8918	-0.55849	-1.1147	-1.05368	-1.0944	-0.74841	1.4904	1.63993	1.4904	1.61803	1.4904	1.66845	1.4904	1.64214	1.4904	1.68577	1.4904	1.59053	1.4904	1.68119	1.4904	1.6525	1.4904	1.68526	1.4904	1.68832	1.4904	1.6384	1.4904	1.67066
-0.8899	-0.55798	-1.1129	-1.04711	-1.0932	-0.74164	1.4914	1.63077	1.4914	1.60887	1.4914	1.65878	1.4914	1.63281	1.4914	1.67558	1.4914	1.58034	1.4914	1.67151	1.4914	1.64248	1.4914	1.67609	1.4914	1.67915	1.4914	1.62822	1.4914	1.66115
-0.8881	-0.55004	-1.1116	-1.04273	-1.0913	-0.73904	1.4924	1.6216	1.4924	1.5997	1.4924	1.65012	1.4924	1.62381	1.4924	1.66591	1.4924	1.57016	1.4924	1.66132	1.4924	1.63246	1.4924	1.66591	1.4924	1.66947	1.4924	1.61905	1.4924	1.65148
-0.8869	-0.55177	-1.1104	-1.03423	-1.0901	-0.73451	1.4934	1.61243	1.4934	1.59104	1.4934	1.64095	1.4934	1.61481	1.4934	1.65623	1.4934	1.56048	1.4934	1.65165	1.4934	1.62279	1.4934	1.65674	1.4934	1.6603	1.4934	1.60937	1.4934	1.64214
-0.8862	-0.54164	-1.1085	-1.01386	-1.0895	-0.72982	1.4944	1.60377	1.4944	1.58136	1.4944	1.63229	1.4944	1.60581	1.4944	1.64655	1.4944	1.55081	1.4944	1.64248	1.4944	1.61328	1.4944	1.64757	1.4944	1.65063	1.4944	1.60021	1.4944	1.6328
-0.885	-0.54709	-1.1067	-1.0079	-1.087	-0.72789	1.4954	1.59461	1.4954	1.57271	1.4954	1.62364	1.4954	1.59699	1.4954	1.63688	1.4954	1.54113	1.4954	1.6328	1.4954	1.6036	1.4954	1.6379	1.4954	1.64146	1.4954	1.59053	1.4954	1.6233
-0.8832	-0.54276	-1.1036	-1.00316	-1.0845	-0.72045	1.4964	1.58544	1.4964	1.56456	1.4964	1.61447	1.4964	1.58816	1.4964	1.62771	1.4964	1.53145	1.4964	1.62364	1.4964	1.59427	1.4964	1.62873	1.4964	1.63229	1.4964	1.58136	1.4964	1.61413
-0.8819	-0.54052	-1.1024	-1.00413	-1.0833	-0.7179	1.4974	1.57678	1.4974	1.55539	1.4974	1.60632	1.4974	1.5795	1.4974	1.61803	1.4974	1.52178	1.4974	1.61396	1.4974	1.58459	1.4974	1.61956	1.4974	1.62313	1.4974	1.5722	1.4974	1.60496
-0.8801	-0.53211	-1.1012	-0.99598	-1.0821	-0.72442	1.4984	1.56812	1.4984	1.54724	1.4984	1.59766	1.4984	1.57101	1.4984	1.60887	1.4984	1.51261	1.4984	1.60479	1.4984	1.57542	1.4984	1.6109	1.4984	1.61447	1.4984	1.56303	1.4984	1.59613
-0.8788	-0.52794	-1.0999	-0.99471	-1.0808	-0.71515	1.4994	1.55946	1.4994	1.53858	1.4994	1.589	1.4994	1.56235	1.4994	1.5997	1.4994	1.50344	1.4994	1.59562	1.4994	1.56625	1.4994	1.60174	1.4994	1.6053	1.4994	1.55437	1.4994	1.58714
-0.877	-0.53181	-1.0987	-0.97871	-1.0796	-0.71179	1.5004	1.55132	1.5004	1.53043	1.5004	1.58034	1.5004	1.55403	1.5004	1.59053	1.5004	1.49427	1.5004	1.58646	1.5004	1.55709	1.5004	1.59308	1.5004	1.59664	1.5004	1.5452	1.5004	1.57831
-0.8758	-0.52753	-1.0969	-0.97525	-1.0784	-0.70848	1.5014	1.54317	1.5014	1.52229	1.5014	1.5722	1.5014	1.54589	1.5014	1.58136	1.5014	1.48562	1.5014	1.57729	1.5014	1.54809	1.5014	1.58442	1.5014	1.58798	1.5014	1.53705	1.5014	1.56982
-0.8745	-0.52631	-1.0956	-0.97118	-1.0765	-0.70879	1.5024	1.53451	1.5024	1.51414	1.5024	1.56405	1.5024	1.53757	1.5024	1.5722	1.5024	1.47645	1.5024	1.56863	1.5024	1.53909	1.5024	1.57525	1.5024	1.57882	1.5024	1.5284	1.5024	1.56082
-0.8733	-0.5287	-1.0944	-0.97367	-1.0753	-0.7038	1.5034	1.52636	1.5034	1.50599	1.5034	1.5559	1.5034	1.52942	1.5034	1.56354	1.5034	1.46728	1.5034	1.55997	1.5034	1.53026	1.5034	1.5671	1.5034	1.57067	1.5034	1.51974	1.5034	1.5525
-0.8721	-0.5231	-1.0932	-0.95452	-1.0741	-0.70303	1.5044	1.51821	1.5044	1.49784	1.5044	1.54826	1.5044	1.52144	1.5044	1.55437	1.5044	1.45862	1.5044	1.5503	1.5044	1.5211	1.5044	1.55845	1.5044	1.56201	1.5044	1.51159	1.5044	1.54402
-0.8702	-0.51281	-1.0919	-0.94795	-1.0722	-0.69712	1.5054	1.51057	1.5054	1.4902	1.5054	1.54011	1.5054	1.51363	1.5054	1.54622	1.5054	1.44997	1.5054	1.54113	1.5054	1.51244	1.5054	1.5503	1.5054	1.55386	1.5054	1.50293	1.5054	1.5357
-0.869	-0.51541	-1.0901	-0.94449	-1.0716	-0.69718	1.5064	1.50242	1.5064	1.48256	1.5064	1.53247	1.5064	1.50582	1.5064	1.53756	1.5064	1.44131	1.5064	1.53298	1.5064	1.50395	1.5064	1.54215	1.5064	1.54571	1.5064	1.49427	1.5064	1.52738
-0.8671	-0.51928	-1.0888	-0.94291	-1.0698	-0.69499	1.5074	1.49478	1.5074	1.47492	1.5074	1.52483	1.5074	1.49818	1.5074	1.52942	1.5074	1.43265	1.5074	1.52432	1.5074	1.49546	1.5074	1.534	1.5074	1.53756	1.5074	1.48663	1.5074	1.5194
-0.8659	-0.51943	-1.0876	-0.94607	-1.0691	-0.69122	1.5084	1.48714	1.5084	1.46728	1.5084	1.51719	1.5084	1.49054	1.5084	1.52127	1.5084	1.42501	1.5084	1.51617	1.5084	1.48748	1.5084	1.52585	1.5084	1.52942	1.5084	1.479	1.5084	1.51142
-0.8647	-0.51026	-1.0864	-0.92473	-1.0667	-0.68836	1.5094	1.4795	1.5094	1.45964	1.5094	1.50955	1.5094	1.4829	1.5094	1.51312	1.5094	1.41686	1.5094	1.50802	1.5094	1.47933	1.5094	1.5177	1.5094	1.52127	1.5094	1.47085	1.5094	1.50327
-0.8635	-0.50202	-1.0845	-0.91877	-1.0655	-0.68495	1.5104	1.47237	1.5104	1.45251	1.5104	1.50191	1.5104	1.4756	1.5104	1.50446	1.5104	1.4082	1.5104	1.49988	1.5104	1.47085	1.5104	1.51006	1.5104	1.51363	1.5104	1.46321	1.5104	1.49563
-0.8616	-0.49772	-1.0827	-0.91938	-1.0648	-0.68093	1.5114	1.46473	1.5114	1.44487	1.5114	1.49478	1.5114	1.46813	1.5114	1.49631	1.5114	1.40005	1.5114	1.49224	1.5114	1.46287	1.5114	1.50191	1.5114	1.50599	1.5114	1.45506	1.5114	1.48765
-0.8604	-0.50714	-1.0815	-0.91312	-1.063	-0.68302	1.5124	1.4571	1.5124	1.43774	1.5124	1.48765	1.5124	1.46083	1.5124	1.48867	1.5124	1.39241	1.5124	1.4846	1.5124	1.45523	1.5124	1.49427	1.5124	1.49835	1.5124	1.44742	1.5124	1.48001
-0.8591	-0.5096	-1.0802	-0.90619	-1.0618	-0.67828	1.5134	1.44997	1.5134	1.43061	1.5134	1.48052	1.5134	1.4537	1.5134	1.48103	1.5134	1.38427	1.5134	1.47798	1.5134	1.44776	1.5134	1.48663	1.5134	1.4902	1.5134	1.43978	1.5134	1.4722
-0.8579	-0.48968	-1.0796	-0.90588	-1.0599	-0.67303	1.5144	1.44284	1.5144	1.42297	1.5144	1.47288	1.5144	1.44623	1.5144	1.47339	1.5144	1.37663	1.5144	1.47034	1.5144	1.44012	1.5144	1.479	1.5144	1.48307	1.5144	1.43265	1.5144	1.46491
-0.8567	-0.49223	-1.0778	-0.90558	-1.0587	-0.66967	1.5154	1.4357	1.5154	1.41635	1.5154	1.46575	1.5154	1.43927	1.5154	1.46575	1.5154	1.36848	1.5154	1.4627	1.5154	1.43231	1.5154	1.47186	1.5154	1.47543	1.5154	1.42501	1.5154	1.45743
-0.8555	-0.50431	-1.0771	-0.89712	-1.0574	-0.66315	1.5164	1.42807	1.5164	1.40922	1.5164	1.45913	1.5164	1.43214	1.5164	1.45811	1.5164	1.36135	1.5164	1.45506	1.5164	1.42484	1.5164	1.46423	1.5164	1.4683	1.5164	1.41737	1.5164	1.44997
-0.853	-0.49267	-1.0753	-0.88673	-1.0556	-0.6684	1.5174	1.42144	1.5174	1.40209	1.5174	1.452	1.5174	1.42518	1.5174	1.45047	1.5174	1.3532	1.5174	1.44793	1.5174	1.4172	1.5174	1.4571	1.5174	1.46117	1.5174	1.40973	1.5174	1.44267
-0.8524	-0.49898	-1.0741	-0.88424	-1.0544	-0.65954	1.5184	1.41431	1.5184	1.39547	1.5184	1.44538	1.5184	1.41839	1.5184	1.44284	1.5184	1.34607	1.5184	1.44029	1.5184	1.40973	1.5184	1.44997	1.5184	1.45353	1.5184	1.40311	1.5184	1.43554
-0.8511	-0.512	-1.0722	-0.88424	-1.0525	-0.66168	1.5194	1.40718	1.5194	1.38885	1.5194	1.43825	1.5194	1.41143	1.5194	1.4357	1.5194	1.33843	1.5194	1.43316	1.5194	1.40243	1.5194	1.44233	1.5194	1.4464	1.5194	1.39598	1.5194	1.42824
-0.8487	-0.50202	-1.071	-0.87482	-1.0513	-0.65995	1.5204	1.40056	1.5204	1.38223	1.5204	1.43163	1.5204	1.40481	1.5204	1.42807	1.5204	1.33079	1.5204	1.42552	1.5204	1.39479	1.5204	1.4357	1.5204	1.43927	1.5204	1.38834	1.5204	1.4211
-0.8481	-0.5078	-1.0698	-0.86764	-1.0507	-0.65613	1.5214	1.39394	1.5214	1.3751	1.5214	1.42501	1.5214	1.39802	1.5214	1.42094	1.5214	1.32366	1.5214	1.41839	1.5214	1.38766	1.5214	1.42857	1.5214	1.43214	1.5214	1.38172	1.5214	1.41414
-0.8462	-0.491	-1.0685	-0.87324	-1.0488	-0.64986	1.5224	1.38732	1.5224	1.36899	1.5224	1.41839	1.5224	1.39157	1.5224	1.41381	1.5224	1.31653	1.5224	1.41126	1.5224	1.38053	1.5224	1.42144	1.5224	1.42552	1.5224	1.37459	1.5224	1.40718
-0.8444	-0.50155	-1.0667	-0.86636	-1.0476	-0.64793	1.5234	1.38019	1.5234	1.36237	1.5234	1.41177	1.5234	1.38478	1.5234	1.40668	1.5234	1.3094	1.5234	1.40413	1.5234	1.3734	1.5234	1.41431	1.5234	1.41839	1.5234	1.36746	1.5234	1.40005
-0.8438	-0.48155	-1.0642	-0.86315	-1.0464	-0.64645	1.5244	1.37408	1.5244	1.35575	1.5244	1.40515	1.5244	1.37833	1.5244	1.39954	1.5244	1.30227	1.5244	1.39751	1.5244	1.36644	1.5244	1.40769	1.5244	1.41177	1.5244	1.36084	1.5244	1.39343
-0.8419	-0.49433	-1.063	-0.85669	-1.0451	-0.64497	1.5254	1.36746	1.5254	1.34912	1.5254	1.39904	1.5254	1.37187	1.5254	1.39292	1.5254	1.29565	1.5254	1.39038	1.5254	1.35965	1.5254	1.40107	1.5254	1.40464	1.5254	1.35422	1.5254	1.38664
-0.8407	-0.47273	-1.0611	-0.85063	-1.0439	-0.64385	1.5264	1.36084	1.5264	1.34301	1.5264	1.39241	1.5264	1.36542	1.5264	1.38579	1.5264	1.28852	1.5264	1.38376	1.5264	1.35269	1.5264	1.39394	1.5264	1.39853	1.5264	1.3476	1.5264	1.38002
-0.8382	-0.4883	-1.0599	-0.85195	-1.0421	-0.65012	1.5274	1.35473	1.5274	1.3369	1.5274	1.3863	1.5274	1.35931	1.5274	1.37866	1.5274	1.2819	1.5274	1.37663	1.5274	1.34573	1.5274	1.38732	1.5274	1.39191	1.5274	1.34047	1.5274	1.37323
-0.8376	-0.47552	-1.0587	-0.84966	-1.0402	-0.64406	1.5284	1.34862	1.5284	1.33079	1.5284	1.37968	1.5284	1.35303	1.5284	1.37204	1.5284	1.27528	1.5284	1.37052	1.5284	1.33928	1.5284	1.3807	1.5284	1.38478	1.5284	1.33436	1.5284	1.36661
-0.8364	-0.46495	-1.0574	-0.84981	-1.0396	-0.63794	1.5294	1.34199	1.5294	1.32468	1.5294	1.37357	1.5294	1.34675	1.5294	1.36542	1.5294	1.26815	1.5294	1.36389	1.5294	1.33249	1.5294	1.37408	1.5294	1.37866	1.5294	1.32773	1.5294	1.36016
-0.8351	-0.46008	-1.0562	-0.8436	-1.0377	-0.64406	1.5304	1.33588	1.5304	1.31857	1.5304	1.36797	1.5304	1.34081	1.5304	1.3588	1.5304	1.26204	1.5304	1.35727	1.5304	1.32604	1.5304	1.36797	1.5304	1.37204	1.5304	1.32111	1.5304	1.35371
-0.8333	-0.4592	-1.0544	-0.8381	-1.0371	-0.63703	1.5314	1.33028	1.5314	1.31246	1.5314	1.36135	1.5314	1.3347	1.5314	1.35218	1.5314	1.25541	1.5314	1.35065	1.5314	1.31941	1.5314	1.36135	1.5314	1.36542	1.5314	1.315	1.5314	1.34726
-0.8314	-0.46676	-1.0531	-0.83856	-1.0347	-0.63596	1.5324	1.32366	1.5324	1.30634	1.5324	1.35575	1.5324	1.32858	1.5324	1.34607	1.5324	1.24879	1.5324	1.34403	1.5324	1.31296	1.5324	1.35473	1.5324	1.35931	1.5324	1.30889	1.5324	1.34098
-0.8302	-0.45424	-1.0513	-0.83229	-1.0334	-0.62705	1.5334	1.31653	1.5334	1.29921	1.5334	1.34811	1.5334	1.32128	1.5334	1.33792	1.5334	1.24064	1.5334	1.33639	1.5334	1.30498	1.5334	1.34709	1.5334	1.35116	1.5334	1.30074	1.5334	1.333
-0.829	-0.45393	-1.0501	-0.83041	-1.0322	-0.63377	1.5324	1.30736	1.5324	1.29005	1.5324	1.33894	1.5324	1.31212	1.5324	1.32722	1.5324	1.23046	1.5324	1.32621	1.5324	1.29463	1.5324	1.33741	1.5324	1.34149	1.5324	1.29106	1.5324	1.32332
-0.8271	-0.4473	-1.0488	-0.8327	-1.031	-0.62373	1.5314	1.29972	1.5314	1.28241	1.5314	1.33181	1.5314	1.30465	1.5314	1.32009	1.5314	1.22282	1.5314	1.31857	1.5314	1.28716	1.5314	1.32977	1.5314	1.33385	1.5314	1.28393	1.5314	1.31585
-0.8259	-0.45063	-1.047	-0.82674	-1.0304	-0.62755	1.5304	1.29259	1.5304	1.27579	1.5304	1.32519	1.5304	1.29786	1.5304	1.31246	1.5304	1.21518	1.5304	1.31144	1.5304	1.27969	1.5304	1.32213	1.5304	1.32672	1.5304	1.2763	1.5304	1.30838
-0.8247	-0.44862	-1.0457	-0.82129	-1.0279	-0.62516	1.5294	1.28597	1.5294	1.26917	1.5294	1.31857	1.5294	1.29124	1.5294	1.30533	1.5294	1.20805	1.5294	1.30431	1.5294	1.27256	1.5294	1.31551	1.5294	1.31959	1.5294	1.26967	1.5294	1.30159
-0.8234	-0.45254	-1.0451	-0.81503	-1.0267	-0.61793	1.5284	1.27935	1.5284	1.26254	1.5284	1.31144	1.5284	1.28444	1.5284	1.2982	1.5284	1.20143	1.5284	1.29718	1.5284	1.2656	1.5284	1.30889	1.5284	1.31296	1.5284	1.26254	1.5284	1.2948
-0.8222	-0.45305	-1.0433	-0.80688	-1.0254	-0.62088	1.5274	1.27273	1.5274	1.25592	1.5274	1.30533	1.5274	1.27799	1.5274	1.29157	1.5274	1.19481	1.5274	1.29056	1.5274	1.25898	1.5274	1.30176	1.5274	1.30634	1.5274	1.25643	1.5274	1.28818
-0.8204	-0.43829	-1.0414	-0.81136	-1.0242	-0.608	1.5264	1.26662	1.5264	1.2493	1.5264	1.2987	1.5264	1.27154	1.5264	1.28495	1.5264	1.18768	1.5264	1.28343	1.5264	1.25202	1.5264	1.29565	1.5264	1.29972	1.5264	1.2493	1.5264	1.28156
-0.8191	-0.44152	-1.0402	-0.80606	-1.023	-0.61426	1.5254	1.26	1.5254	1.24268	1.5254	1.29259	1.5254	1.26509	1.5254	1.27782	1.5254	1.18055	1.5254	1.27731	1.5254	1.24523	1.5254	1.28903	1.5254	1.2931	1.5254	1.24319	1.5254	1.27511
-0.8173	-0.43949	-1.039	-0.79761	-1.0217	-0.60509	1.5244	1.25389	1.5244	1.23708	1.5244	1.28648	1.5244	1.25915	1.5244	1.27171	1.5244	1.17444	1.5244	1.27069	1.5244	1.23895	1.5244	1.28241	1.5244	1.28648	1.5244	1.23708	1.5244	1.26866
-0.816	-0.4393	-1.0377	-0.79761	-1.0199	-0.60316	1.5234	1.24727	1.5234	1.23097	1.5234	1.28037	1.5234	1.25287	1.5234	1.26509	1.5234	1.16782	1.5234	1.26458	1.5234	1.2325	1.5234	1.2763	1.5234	1.28037	1.5234	1.22995	1.5234	1.26221
-0.8154	-0.44573	-1.0353	-0.78961	-1.0193	-0.59211	1.5224	1.24115	1.5224	1.22435	1.5224	1.27426	1.5224	1.24659	1.5224	1.25847	1.5224	1.16069	1.5224	1.25796	1.5224	1.22571	1.5224	1.27018	1.5224	1.27426	1.5224	1.22435	1.5224	1.25626
-0.8136	-0.44137	-1.0341	-0.79343	-1.0168	-0.59689	1.5214	1.23555	1.5214	1.21824	1.5214	1.26815	1.5214	1.24065	1.5214	1.25236	1.5214	1.15508	1.5214	1.25185	1.5214	1.21976	1.5214	1.26407	1.5214	1.26815	1.5214	1.21773	1.5214	1.24998
-0.8124	-0.42988	-1.0322	-0.78977	-1.0156	-0.59572	1.5204	1.22944	1.5204	1.21212	1.5204	1.26254	1.5204	1.2347	1.5204	1.24574	1.5204	1.14846	1.5204	1.24574	1.5204	1.21331	1.5204	1.25745	1.5204	1.26153	1.5204	1.21161	1.5204	1.24353
-0.8099	-0.4349	-1.0316	-0.77994	-1.0143	-0.59557	1.5194	1.22333	1.5194	1.20652	1.5194	1.25643	1.5194	1.22876	1.5194	1.23963	1.5194	1.14235	1.5194	1.23912	1.5194	1.20703	1.5194	1.25134	1.5194	1.25592	1.5194	1.2055	1.5194	1.23759
-0.8093	-0.43563	-1.0297	-0.78213	-1.0131	-0.59211	1.5184	1.21722	1.5184	1.20041	1.5184	1.25083	1.5184	1.22282	1.5184	1.23351	1.5184	1.13624	1.5184	1.23351	1.5184	1.20109	1.5184	1.24574	1.5184	1.24981	1.5184	1.19939	1.5184	1.23165
-0.808	-0.42068	-1.0291	-0.77749	-1.0119	-0.58727	1.5174	1.21111	1.5174	1.19481	1.5174	1.24472	1.5174	1.21688	1.5174	1.2274	1.5174	1.13013	1.5174	1.22689	1.5174	1.19481	1.5174	1.23963	1.5174	1.2437	1.5174	1.19379	1.5174	1.22571
-0.8068	-0.42106	-1.0279	-0.76405	-1.01	-0.58717	1.5164	1.2055	1.5164	1.18921	1.5164	1.23912	1.5164	1.21128	1.5164	1.22129	1.5164	1.12402	1.5164	1.22129	1.5164	1.18887	1.5164	1.23351	1.5164	1.2381	1.5164	1.18768	1.5164	1.21976
-0.8056	-0.41603	-1.0254	-0.76405	-1.0082	-0.57927	1.5154	1.1999	1.5154	1.18309	1.5154	1.23351	1.5154	1.2055	1.5154	1.21518	1.5154	1.1179	1.5154	1.21518	1.5154	1.18275	1.5154	1.2274	1.5154	1.23148	1.5154	1.18157	1.5154	1.21348
-0.8031	-0.41296	-1.0248	-0.76659	-1.0076	-0.57994	1.5144	1.1943	1.5144	1.17698	1.5144	1.22791	1.5144	1.19973	1.5144	1.20958	1.5144	1.1123	1.5144	1.20958	1.5144	1.17715	1.5144	1.2218	1.5144	1.22588	1.5144	1.17545	1.5144	1.20771
-0.8019	-0.41177	-1.023	-0.75289	-1.0057	-0.56899	1.5134	1.1887	1.5134	1.17138	1.5134	1.22282	1.5134	1.1943	1.5134	1.20347	1.5134	1.10619	1.5134	1.20398	1.5134	1.17121	1.5134	1.21569	1.5134	1.21976	1.5134	1.16985	1.5134	1.20177
-0.8007	-0.41578	-1.0217	-0.7532	-1.0045	-0.57652	1.5124	1.18258	1.5124	1.16578	1.5124	1.21671	1.5124	1.18836	1.5124	1.19735	1.5124	1.10059	1.5124	1.19634	1.5124	1.16476	1.5124	1.21009	1.5124	1.21416	1.5124	1.16374	1.5124	1.196
-0.7994	-0.40932	-1.0211	-0.74316	-1.0033	-0.56394	1.5114	1.17698	1.5114	1.16069	1.5114	1.21111	1.5114	1.18293	1.5114	1.19175	1.5114	1.09448	1.5114	1.19073	1.5114	1.15899	1.5114	1.20448	1.5114	1.20856	1.5114	1.15865	1.5114	1.19056
-0.7982	-0.41845	-1.0187	-0.74138	-1.002	-0.56384	1.5104	1.17036	1.5104	1.15508	1.5104	1.20601	1.5104	1.17715	1.5104	1.18615	1.5104	1.08887	1.5104	1.18462	1.5104	1.15321	1.5104	1.19837	1.5104	1.20296	1.5104	1.15305	1.5104	1.18479
-0.7963	-0.4111	-1.0174	-0.74428	-1.0008	-0.55345	1.5094	1.16578	1.5094	1.14948	1.5094	1.20041	1.5094	1.17189	1.5094	1.17902	1.5094	1.08225	1.5094	1.178	1.5094	1.14642	1.5094	1.19328	1.5094	1.19735	1.5094	1.14693	1.5094	1.17919
-0.7951	-0.41428	-1.0168	-0.7312	-0.999	-0.55936	1.5084	1.16018	1.5084	1.14388	1.5084	1.19481	1.5084	1.16629	1.5084	1.17393	1.5084	1.07716	1.5084	1.17291	1.5084	1.14133	1.5084	1.18768	1.5084	1.19175	1.5084	1.14184	1.5084	1.17376
-0.7945	-0.39808	-1.015	-0.73639	-0.9983	-0.55513	1.5074	1.15508	1.5074	1.13879	1.5074	1.18972	1.5074	1.1612	1.5074	1.16832	1.5074	1.07207	1.5074	1.16731	1.5074	1.1359	1.5074	1.18157	1.5074	1.18615	1.5074	1.13624	1.5074	1.16799
-0.7926	-0.39682	-1.0137	-0.74067	-0.9965	-0.55625	1.5064	1.14948	1.5064	1.13318	1.5064	1.18411	1.5064	1.15559	1.5064	1.16272	1.5064	1.06647	1.5064	1.1617	1.5064	1.1303	1.5064	1.17596	1.5064	1.18004	1.5064	1.13064	1.5064	1.16221
-0.7914	-0.3929	-1.0119	-0.73191	-0.9953	-0.54265	1.5054	1.14388	1.5054	1.12809	1.5054	1.178	1.5054	1.14999	1.5054	1.15712	1.5054	1.06086	1.5054	1.1561	1.5054	1.12469	1.5054	1.17036	1.5054	1.17495	1.5054	1.12554	1.5054	1.15695
-0.7896	-0.39217	-1.0107	-0.72361	-0.994	-0.54719	1.5044	1.13879	1.5044	1.123	1.5044	1.17342	1.5044	1.14507	1.5044	1.15152	1.5044	1.05526	1.5044	1.15203	1.5044	1.1196	1.5044	1.16527	1.5044	1.16934	1.5044	1.11994	1.5044	1.15152
-0.7883	-0.40002	-1.01	-0.7289	-0.9922	-0.53715	1.5034	1.13318	1.5034	1.1174	1.5034	1.16832	1.5034	1.13963	1.5034	1.14592	1.5034	1.05017	1.5034	1.14693	1.5034	1.11434	1.5034	1.15916	1.5034	1.16323	1.5034	1.11434	1.5034	1.14558
-0.7871	-0.40238	-1.0082	-0.71495	-0.991	-0.54041	1.5024	1.12809	1.5024	1.1123	1.5024	1.16272	1.5024	1.13437	1.5024	1.14031	1.5024	1.04406	1.5024	1.14133	1.5024	1.10857	1.5024	1.15356	1.5024	1.15865	1.5024	1.10925	1.5024	1.14049
-0.7859	-0.39465	-1.007	-0.71902	-0.9897	-0.53303	1.5014	1.123	1.5014	1.10721	1.5014	1.15763	1.5014	1.12928	1.5014	1.13522	1.5014	1.03896	1.5014	1.13624	1.5014	1.10347	1.5014	1.14846	1.5014	1.15305	1.5014	1.10364	1.5014	1.13505
-0.784	-0.38929	-1.0045	-0.71011	-0.9885	-0.53344	1.5004	1.1179	1.5004	1.10212	1.5004	1.15254	1.5004	1.12419	1.5004	1.12962	1.5004	1.03336	1.5004	1.13064	1.5004	1.09787	1.5004	1.14337	1.5004	1.14744	1.5004	1.09855	1.5004	1.12979
-0.7828	-0.39274	-1.0033	-0.71159	-0.9873	-0.52809	1.4994	1.11281	1.4994	1.09702	1.4994	1.14744	1.4994	1.11909	1.4994	1.12402	1.4994	1.02776	1.4994	1.12554	1.4994	1.09244	1.4994	1.13777	1.4994	1.14235	1.4994	1.09295	1.4994	1.12436
-0.7816	-0.39051	-1.0026	-0.70441	-0.9842	-0.52106	1.4984	1.10721	1.4984	1.09193	1.4984	1.14235	1.4984	1.11383	1.4984	1.11841	1.4984	1.02267	1.4984	1.11994	1.4984	1.08701	1.4984	1.13267	1.4984	1.13726	1.4984	1.08837	1.4984	1.11943
-0.7791	-0.38539	-1.0008	-0.70456	-0.9829	-0.52172	1.4974	1.10263	1.4974	1.08735	1.4974	1.13777	1.4974	1.10925	1.4974	1.11332	1.4974	1.01757	1.4974	1.11485	1.4974	1.08191	1.4974	1.12758	1.4974	1.13166	1.4974	1.08327	1.4974	1.11417
-0.7779	-0.3773	-0.9996	-0.69702	-0.9817	-0.51408	1.4964	1.09702	1.4964	1.08174	1.4964	1.13267	1.4964	1.10381	1.4964	1.10772	1.4964	1.01248	1.4964	1.10925	1.4964	1.07648	1.4964	1.12198	1.4964	1.12656	1.4964	1.07818	1.4964	1.10891
-0.7773	-0.38034	-0.9977	-0.68964	-0.9805	-0.51668	1.4954	1.09193	1.4954	1.07716	1.4954	1.12758	1.4954	1.09889	1.4954	1.10263	1.4954	1.00688	1.4954	1.10415	1.4954	1.07122	1.4954	1.11689	1.4954	1.12147	1.4954	1.07258	1.4954	1.10365
-0.7754	-0.37708	-0.9965	-0.69081	-0.9793	-0.51138	1.4944	1.08735	1.4944	1.07207	1.4944	1.12249	1.4944	1.09397	1.4944	1.09702	1.4944	1.00178	1.4944	1.09906	1.4944	1.06595	1.4944	1.11179	1.4944	1.11587	1.4944	1.06748	1.4944	1.09838
-0.7742	-0.37369	-0.9953	-0.68572	-0.9774	-0.50996	1.4934	1.08225	1.4934	1.06697	1.4934	1.1174	1.4934	1.08887	1.4934	1.09193	1.4934	0.99618	1.4934	1.09397	1.4934	1.06069	1.4934	1.10619	1.4934	1.11077	1.4934	1.06239	1.4934	1.09312
-0.7729	-0.36336	-0.994	-0.68358	-0.9762	-0.50249	1.4924	1.07716	1.4924	1.06239	1.4924	1.11281	1.4924	1.08412	1.4924	1.08633	1.4924	0.99109	1.4924	1.08837	1.4924	1.05526	1.4924	1.10161	1.4924	1.10568	1.4924	1.0573	1.4924	1.0882
-0.7717	-0.3653	-0.9928	-0.68449	-0.9743	-0.50114	1.4914	1.07207	1.4914	1.0573	1.4914	1.10772	1.4914	1.07903	1.4914	1.08174	1.4914	0.98651	1.4914	1.08174	1.4914	1.05	1.4914	1.09651	1.4914	1.10059	1.4914	1.05271	1.4914	1.08327
-0.7705	-0.36477	-0.9916	-0.67573	-0.9731	-0.49609	1.4904	1.06748	1.4904	1.05271	1.4904	1.10263	1.4904	1.07427	1.4904	1.07614	1.4904	0.98141	1.4904	1.07665	1.4904	1.04473	1.4904	1.09142	1.4904	1.0955	1.4904	1.04711	1.4904	1.07801
-0.7686	-0.3675	-0.9897	-0.66901	-0.9725	-0.49521	1.4894	1.06239	1.4894	1.04711	1.4894	1.09804	1.4894	1.06918	1.4894	1.07105	1.4894	0.97632	1.4894	1.07156	1.4894	1.03964	1.4894	1.08582	1.4894	1.0904	1.4894	1.04202	1.4894	1.07275
-0.7674	-0.37205	-0.9885	-0.67354	-0.9706	-0.48416	1.4884	1.0573	1.4884	1.04253	1.4884	1.09295	1.4884	1.06426	1.4884	1.06545	1.4884	0.97123	1.4884	1.06647	1.4884	1.03438	1.4884	1.08124	1.4884	1.08531	1.4884	1.03744	1.4884	1.068
-0.7656	-0.3605	-0.9873	-0.67074	-0.9694	-0.48994	1.4874	1.05271	1.4874	1.03794	1.4874	1.08837	1.4874	1.05967	1.4874	1.06035	1.4874	0.96613	1.4874	1.06137	1.4874	1.02928	1.4874	1.07614	1.4874	1.07971	1.4874	1.03234	1.4874	1.06273
-0.7637	-0.36979	-0.9854	-0.66254	-0.9676	-0.4825	1.4864	1.04762	1.4864	1.03285	1.4864	1.08327	1.4864	1.05458	1.4864	1.05475	1.4864	0.96104	1.4864	1.05628	1.4864	1.02402	1.4864	1.07105	1.4864	1.07512	1.4864	1.02725	1.4864	1.05781
-0.7631	-0.37017	-0.9848	-0.66764	-0.9663	-0.48366	1.4854	1.04253	1.4854	1.02776	1.4854	1.07869	1.4854	1.04966	1.4854	1.04966	1.4854	0.95544	1.4854	1.05119	1.4854	1.01876	1.4854	1.06596	1.4854	1.07003	1.4854	1.02216	1.4854	1.05272
-0.7619	-0.37359	-0.9829	-0.65969	-0.9657	-0.48024	1.4844	1.03794	1.4844	1.02318	1.4844	1.0736	1.4844	1.04491	1.4844	1.04508	1.4844	0.95086	1.4844	1.04609	1.4844	1.01401	1.4844	1.06086	1.4844	1.06494	1.4844	1.01757	1.4844	1.04779
-0.76	-0.36069	-0.9817	-0.65399	-0.9639	-0.48033	1.4834	1.03336	1.4834	1.01859	1.4834	1.06901	1.4834	1.04032	1.4834	1.03947	1.4834	0.94525	1.4834	1.04202	1.4834	1.00891	1.4834	1.05577	1.4834	1.05934	1.4834	1.01248	1.4834	1.04253
-0.7582	-0.36376	-0.9799	-0.65307	-0.962	-0.47126	1.4824	1.02827	1.4824	1.0135	1.4824	1.06443	1.4824	1.0354	1.4824	1.03438	1.4824	0.94016	1.4824	1.03744	1.4824	1.00399	1.4824	1.05068	1.4824	1.05475	1.4824	1.00739	1.4824	1.03761
-0.7576	-0.34879	-0.9786	-0.65292	-0.9602	-0.46978	1.4814	1.02318	1.4814	1.00892	1.4814	1.05934	1.4814	1.03048	1.4814	1.02878	1.4814	0.93507	1.4814	1.03234	1.4814	0.99873	1.4814	1.04558	1.4814	1.04966	1.4814	1.00229	1.4814	1.03251
-0.7563	-0.36693	-0.978	-0.64757	-0.9589	-0.46422	1.4804	1.01859	1.4804	1.00433	1.4804	1.05475	1.4804	1.02589	1.4804	1.02368	1.4804	0.92997	1.4804	1.02674	1.4804	0.993463	1.4804	1.04049	1.4804	1.04457	1.4804	0.9972	1.4804	1.02742
-0.7545	-0.34562	-0.9762	-0.64675	-0.9577	-0.4629	1.4794	1.01401	1.4794	0.99924	1.4794	1.04966	1.4794	1.02097	1.4794	1.01859	1.4794	0.92488	1.4794	1.02216	1.4794	0.988543	1.4794	1.03591	1.4794	1.03947	1.4794	0.99262	1.4794	1.02267
-0.7532	-0.35877	-0.9749	-0.63866	-0.9559	-0.457	1.4784	1.00892	1.4784	0.99465	1.4784	1.04508	1.4784	1.01622	1.4784	1.0135	1.4784	0.91979	1.4784	1.01706	1.4784	0.98345	1.4784	1.03031	1.4784	1.03438	1.4784	0.98752	1.4784	1.0174
-0.7514	-0.3567	-0.9731	-0.63591	-0.9546	-0.45151	1.4774	1.00433	1.4774	0.99007	1.4774	1.03998	1.4774	1.01146	1.4774	1.00841	1.4774	0.9147	1.4774	1.01146	1.4774	0.97819	1.4774	1.02572	1.4774	1.02929	1.4774	0.98345	1.4774	1.01282
-0.7502	-0.34898	-0.9719	-0.63509	-0.9534	-0.4511	1.4764	0.99924	1.4764	0.98549	1.4764	1.0354	1.4764	1.00671	1.4764	1.00331	1.4764	0.9096	1.4764	1.00688	1.4764	0.973263	1.4764	1.02063	1.4764	1.02419	1.4764	0.97836	1.4764	1.00773
-0.7495	-0.33764	-0.9706	-0.62755	-0.9522	-0.44915	1.4754	0.99415	1.4754	0.9809	1.4754	1.03081	1.4754	1.00195	1.4754	0.99771	1.4754	0.90451	1.4754	1.00128	1.4754	0.967833	1.4754	1.01554	1.4754	1.01961	1.4754	0.97326	1.4754	1.0028
-0.7465	-0.3372	-0.9688	-0.62715	-0.9509	-0.44843	1.4744	0.98956	1.4744	0.97581	1.4744	1.02572	1.4744	0.99703	1.4744	0.99262	1.4744	0.89942	1.4744	0.99618	1.4744	0.96274	1.4744	1.01044	1.4744	1.01452	1.4744	0.96868	1.4744	0.99788
-0.7446	-0.34678	-0.9682	-0.61966	-0.9491	-0.44109	1.4734	0.98498	1.4734	0.97123	1.4734	1.02114	1.4734	0.99245	1.4734	0.98752	1.4734	0.89432	1.4734	0.99109	1.4734	0.957643	1.4734	1.00535	1.4734	1.00892	1.4734	0.96359	1.4734	0.99262
-0.744	-0.33768	-0.9669	-0.62307	-0.9485	-0.442	1.4724	0.9809	1.4724	0.96664	1.4724	1.01605	1.4724	0.98786	1.4724	0.98294	1.4724	0.88923	1.4724	0.98651	1.4724	0.952893	1.4724	1.00026	1.4724	1.00433	1.4724	0.95849	1.4724	0.987693
-0.7428	-0.33407	-0.9651	-0.62165	-0.946	-0.43361	1.4714	0.9753	1.4714	0.96206	1.4714	1.01146	1.4714	0.98294	1.4714	0.97734	1.4714	0.88363	1.4714	0.98141	1.4714	0.94746	1.4714	0.99516	1.4714	0.99873	1.4714	0.9534	1.4714	0.98243
-0.7403	-0.33539	-0.9639	-0.61243	-0.9448	-0.43547	1.4704	0.97072	1.4704	0.95697	1.4704	1.00637	1.4704	0.97802	1.4704	0.97225	1.4704	0.87854	1.4704	0.97632	1.4704	0.94237	1.4704	0.99007	1.4704	0.99364	1.4704	0.94882	1.4704	0.97751
-0.7397	-0.34034	-0.9626	-0.60856	-0.9435	-0.42972	1.4694	0.96613	1.4694	0.95238	1.4694	1.00178	1.4694	0.97343	1.4694	0.96664	1.4694	0.87344	1.4694	0.97123	1.4694	0.937103	1.4694	0.98498	1.4694	0.98854	1.4694	0.94322	1.4694	0.972247
-0.7379	-0.32364	-0.9608	-0.61207	-0.9423	-0.42884	1.4684	0.96104	1.4684	0.94729	1.4684	0.9972	1.4684	0.96851	1.4684	0.96155	1.4684	0.86835	1.4684	0.96562	1.4684	0.93184	1.4684	0.98039	1.4684	0.98396	1.4684	0.93812	1.4684	0.96749
-0.7366	-0.33877	-0.9602	-0.60637	-0.9411	-0.42414	1.4674	0.95646	1.4674	0.94271	1.4674	0.99211	1.4674	0.96376	1.4674	0.95595	1.4674	0.86275	1.4674	0.96053	1.4674	0.92641	1.4674	0.9753	1.4674	0.97887	1.4674	0.93303	1.4674	0.9624
-0.7354	-0.32844	-0.9577	-0.59842	-0.9392	-0.41663	1.4664	0.95136	1.4664	0.93761	1.4664	0.98752	1.4664	0.95883	1.4664	0.95035	1.4664	0.85765	1.4664	0.95544	1.4664	0.921147	1.4664	0.9697	1.4664	0.97377	1.4664	0.92794	1.4664	0.957137
-0.7335	-0.33494	-0.9571	-0.59323	-0.938	-0.41245	1.4654	0.94627	1.4654	0.93303	1.4654	0.98294	1.4654	0.95408	1.4654	0.94525	1.4654	0.85256	1.4654	0.94984	1.4654	0.915883	1.4654	0.96512	1.4654	0.96868	1.4654	0.92284	1.4654	0.952213
-0.7323	-0.32443	-0.9552	-0.58946	-0.9374	-0.41264	1.4644	0.94169	1.4644	0.92794	1.4644	0.97836	1.4644	0.94933	1.4644	0.93965	1.4644	0.84696	1.4644	0.94423	1.4644	0.91028	1.4644	0.95951	1.4644	0.96359	1.4644	0.91775	1.4644	0.94695
-0.7305	-0.32735	-0.954	-0.58645	-0.9349	-0.40806	1.4634	0.9366	1.4634	0.92335	1.4634	0.97276	1.4634	0.94424	1.4634	0.93405	1.4634	0.84085	1.4634	0.93914	1.4634	0.90468	1.4634	0.95391	1.4634	0.95799	1.4634	0.91266	1.4634	0.94152
-0.7292	-0.31529	-0.9534	-0.58482	-0.9343	-0.40765	1.4624	0.9315	1.4624	0.91826	1.4624	0.96664	1.4624	0.9388	1.4624	0.92845	1.4624	0.83626	1.4624	0.93354	1.4624	0.899417	1.4624	0.94933	1.4624	0.95289	1.4624	0.90706	1.4624	0.936427
-0.728	-0.32581	-0.9509	-0.58442	-0.9325	-0.40175	1.4614	0.9259	1.4614	0.91317	1.4614	0.96155	1.4614	0.93354	1.4614	0.92284	1.4614	0.83066	1.4614	0.92794	1.4614	0.893813	1.4614	0.94373	1.4614	0.94729	1.4614	0.90247	1.4614	0.931163
-0.7268	-0.31212	-0.9497	-0.58187	-0.9312	-0.3999	1.4604	0.92132	1.4604	0.90858	1.4604	0.95646	1.4604	0.92879	1.4604	0.91724	1.4604	0.82506	1.4604	0.92284	1.4604	0.88838	1.4604	0.93812	1.4604	0.9422	1.4604	0.89687	1.4604	0.92573
-0.7249	-0.31975	-0.9491	-0.5782	-0.93	-0.39893	1.4594	0.91622	1.4594	0.90349	1.4594	0.95136	1.4594	0.92369	1.4594	0.91164	1.4594	0.81946	1.4594	0.91673	1.4594	0.88261	1.4594	0.93252	1.4594	0.9366	1.4594	0.89178	1.4594	0.9203
-0.7231	-0.31316	-0.9479	-0.58009	-0.9281	-0.39507	1.4584	0.91113	1.4584	0.8984	1.4584	0.94627	1.4584	0.9186	1.4584	0.90604	1.4584	0.81385	1.4584	0.91113	1.4584	0.877007	1.4584	0.92743	1.4584	0.93099	1.4584	0.88617	1.4584	0.914863
-0.7218	-0.31567	-0.946	-0.57581	-0.9269	-0.39578	1.4574	0.90604	1.4574	0.8928	1.4574	0.94118	1.4574	0.91334	1.4574	0.89993	1.4574	0.80825	1.4574	0.90553	1.4574	0.871237	1.4574	0.92183	1.4574	0.92539	1.4574	0.88057	1.4574	0.909263
-0.7206	-0.30327	-0.9442	-0.5726	-0.9251	-0.39497	1.4564	0.90094	1.4564	0.88821	1.4564	0.93609	1.4564	0.90841	1.4564	0.89432	1.4564	0.80214	1.4564	0.89993	1.4564	0.865463	1.4564	0.9152	1.4564	0.91928	1.4564	0.87446	1.4564	0.90298
-0.7194	-0.30977	-0.9429	-0.56583	-0.9245	-0.39145	1.4554	0.89534	1.4554	0.88312	1.4554	0.93048	1.4554	0.90298	1.4554	0.88821	1.4554	0.79654	1.4554	0.89381	1.4554	0.85952	1.4554	0.91011	1.4554	0.91368	1.4554	0.86937	1.4554	0.89772
-0.7181	-0.30167	-0.9423	-0.5699	-0.9226	-0.38882	1.4544	0.89025	1.4544	0.87752	1.4544	0.92692	1.4544	0.89823	1.4544	0.88261	1.4544	0.79043	1.4544	0.88821	1.4544	0.85375	1.4544	0.90502	1.4544	0.90858	1.4544	0.86428	1.4544	0.892627
-0.7163	-0.30609	-0.9405	-0.55666	-0.9214	-0.38432	1.4534	0.88516	1.4534	0.87242	1.4534	0.92132	1.4534	0.89297	1.4534	0.8765	1.4534	0.78432	1.4534	0.8821	1.4534	0.84764	1.4534	0.89891	1.4534	0.90298	1.4534	0.85867	1.4534	0.886853
-0.7151	-0.29894	-0.9392	-0.56303	-0.9201	-0.38156	1.4524	0.87955	1.4524	0.86733	1.4524	0.91673	1.4524	0.88787	1.4524	0.87039	1.4524	0.77871	1.4524	0.8765	1.4524	0.841867	1.4524	0.8933	1.4524	0.89687	1.4524	0.85307	1.4524	0.88108
-0.7145	-0.30402	-0.938	-0.5588	-0.9183	-0.37535	1.4514	0.87395	1.4514	0.86173	1.4514	0.91113	1.4514	0.88227	1.4514	0.86428	1.4514	0.7726	1.4514	0.86988	1.4514	0.835587	1.4514	0.8877	1.4514	0.89127	1.4514	0.84696	1.4514	0.87531
-0.712	-0.30016	-0.9362	-0.55666	-0.9171	-0.38078	1.4504	0.86886	1.4504	0.85613	1.4504	0.90553	1.4504	0.87684	1.4504	0.85765	1.4504	0.76598	1.4504	0.86377	1.4504	0.829133	1.4504	0.88159	1.4504	0.88516	1.4504	0.84136	1.4504	0.86937
-0.7114	-0.29774	-0.9349	-0.55167	-0.9165	-0.37852	1.4494	0.86326	1.4494	0.85103	1.4494	0.89993	1.4494	0.87141	1.4494	0.85154	1.4494	0.75987	1.4494	0.85664	1.4494	0.822683	1.4494	0.87548	1.4494	0.87904	1.4494	0.83575	1.4494	0.863423
-0.7089	-0.29643	-0.9337	-0.54678	-0.9146	-0.37431	1.4484	0.85765	1.4484	0.84543	1.4484	0.89432	1.4484	0.8658	1.4484	0.84492	1.4484	0.75376	1.4484	0.85001	1.4484	0.81623	1.4484	0.86988	1.4484	0.87293	1.4484	0.82913	1.4484	0.857313
-0.7083	-0.29429	-0.9318	-0.54281	-0.9134	-0.37544	1.4474	0.85205	1.4474	0.83983	1.4474	0.88923	1.4474	0.86037	1.4474	0.83881	1.4474	0.74765	1.4474	0.8439	1.4474	0.81012	1.4474	0.86326	1.4474	0.86733	1.4474	0.82353	1.4474	0.851373
-0.7071	-0.28763	-0.9318	-0.54714	-0.9121	-0.37318	1.4464	0.84594	1.4464	0.83423	1.4464	0.88312	1.4464	0.85443	1.4464	0.83219	1.4464	0.74052	1.4464	0.83728	1.4464	0.80333	1.4464	0.85714	1.4464	0.86071	1.4464	0.81742	1.4464	0.84509
-0.7058	-0.29046	-0.9294	-0.54006	-0.9103	-0.36693	1.4454	0.84034	1.4454	0.82812	1.4454	0.87752	1.4454	0.84866	1.4454	0.82506	1.4454	0.7344	1.4454	0.83066	1.4454	0.796707	1.4454	0.85103	1.4454	0.8546	1.4454	0.81131	1.4454	0.83898
-0.704	-0.28271	-0.9281	-0.54026	-0.9091	-0.36769	1.4444	0.83474	1.4444	0.82251	1.4444	0.87141	1.4444	0.84289	1.4444	0.81844	1.4444	0.72778	1.4444	0.82353	1.4444	0.789917	1.4444	0.84492	1.4444	0.84798	1.4444	0.80469	1.4444	0.83253
-0.7015	-0.28437	-0.9269	-0.53451	-0.9072	-0.36423	1.4434	0.82862	1.4434	0.8164	1.4434	0.86529	1.4434	0.83677	1.4434	0.81131	1.4434	0.72065	1.4434	0.81691	1.4434	0.782957	1.4434	0.8383	1.4434	0.84136	1.4434	0.79858	1.4434	0.82608
-0.7009	-0.27881	-0.9257	-0.53741	-0.9054	-0.3611	1.4424	0.822	1.4424	0.81029	1.4424	0.85918	1.4424	0.83049	1.4424	0.80418	1.4424	0.71403	1.4424	0.81029	1.4424	0.776167	1.4424	0.83117	1.4424	0.83474	1.4424	0.79195	1.4424	0.819287
-0.6997	-0.28562	-0.9245	-0.52722	-0.9048	-0.35667	1.4414	0.8164	1.4414	0.80469	1.4414	0.85307	1.4414	0.82472	1.4414	0.79705	1.4414	0.7069	1.4414	0.80367	1.4414	0.769207	1.4414	0.82506	1.4414	0.82812	1.4414	0.78482	1.4414	0.812667
-0.6978	-0.27734	-0.9226	-0.52325	-0.9035	-0.35874	1.4404	0.81029	1.4404	0.79807	1.4404	0.84696	1.4404	0.81844	1.4404	0.78992	1.4404	0.69977	1.4404	0.79705	1.4404	0.762247	1.4404	0.81793	1.4404	0.82149	1.4404	0.7782	1.4404	0.805873
-0.6966	-0.27979	-0.9214	-0.51974	-0.9017	-0.35576	1.4394	0.80367	1.4394	0.79195	1.4394	0.84085	1.4394	0.81216	1.4394	0.78279	1.4394	0.69213	1.4394	0.78992	1.4394	0.754947	1.4394	0.81131	1.4394	0.81487	1.4394	0.77158	1.4394	0.799253
-0.6954	-0.27281	-0.9208	-0.51581	-0.9004	-0.35563	1.4384	0.79705	1.4384	0.78533	1.4384	0.83474	1.4384	0.80571	1.4384	0.77464	1.4384	0.685	1.4384	0.78228	1.4384	0.747307	1.4384	0.80418	1.4384	0.80723	1.4384	0.76445	1.4384	0.791953
-0.6941	-0.27872	-0.9171	-0.51205	-0.8986	-0.35447	1.4374	0.79043	1.4374	0.77871	1.4374	0.82761	1.4374	0.79892	1.4374	0.767	1.4374	0.67787	1.4374	0.77413	1.4374	0.739667	1.4374	0.79705	1.4374	0.8001	1.4374	0.75732	1.4374	0.784823
-0.6917	-0.27263	-0.9158	-0.50986	-0.8974	-0.35052	1.4364	0.78381	1.4364	0.77209	1.4364	0.82149	1.4364	0.79246	1.4364	0.75885	1.4364	0.67023	1.4364	0.767	1.4364	0.732027	1.4364	0.78941	1.4364	0.79297	1.4364	0.75019	1.4364	0.777523
-0.6904	-0.27511	-0.9146	-0.51037	-0.8998	-0.3438	1.4354	0.77668	1.4354	0.76547	1.4354	0.81436	1.4354	0.7855	1.4354	0.75121	1.4354	0.66259	1.4354	0.75885	1.4354	0.724217	1.4354	0.78177	1.4354	0.78533	1.4354	0.74306	1.4354	0.770053
-0.6898	-0.27178	-0.914	-0.50632	-0.8943	-0.34678	1.4344	0.77006	1.4344	0.75885	1.4344	0.80774	1.4344	0.77888	1.4344	0.74306	1.4344	0.65445	1.4344	0.7507	1.4344	0.71607	1.4344	0.77413	1.4344	0.77719	1.4344	0.73542	1.4344	0.762247
-0.688	-0.27486	-0.9121	-0.50425	-0.8924	-0.34154	1.4334	0.76293	1.4334	0.75172	1.4334	0.79909	1.4334	0.77125	1.4334	0.73491	1.4334	0.6463	1.4334	0.74255	1.4334	0.70792	1.4334	0.76649	1.4334	0.77006	1.4334	0.72778	1.4334	0.754777
-0.6867	-0.26732	-0.9109	-0.50513	-0.8912	-0.33705	1.4324	0.75579	1.4324	0.74459	1.4324	0.79195	1.4324	0.76411	1.4324	0.72626	1.4324	0.63815	1.4324	0.7344	1.4324	0.699603	1.4324	0.75885	1.4324	0.76191	1.4324	0.72014	1.4324	0.746967
-0.6843	-0.26604	-0.9084	-0.49813	-0.89	-0.34063	1.4314	0.74866	1.4314	0.73746	1.4314	0.78482	1.4314	0.75698	1.4314	0.7176	1.4314	0.62949	1.4314	0.72575	1.4314	0.690947	1.4314	0.7507	1.4314	0.75376	1.4314	0.712	1.4314	0.73882
-0.6824	-0.26312	-0.9072	-0.50001	-0.8881	-0.3378	1.4304	0.74153	1.4304	0.72982	1.4304	0.77668	1.4304	0.74934	1.4304	0.70894	1.4304	0.62083	1.4304	0.71709	1.4304	0.682287	1.4304	0.74255	1.4304	0.74561	1.4304	0.70436	1.4304	0.73084
-0.6812	-0.26531	-0.9048	-0.49769	-0.8857	-0.33632	1.4294	0.7339	1.4294	0.72269	1.4294	0.76955	1.4294	0.74205	1.4294	0.69977	1.4294	0.61217	1.4294	0.70843	1.4294	0.673457	1.4294	0.7339	1.4294	0.73746	1.4294	0.6957	1.4294	0.722353
-0.68	-0.26019	-0.9041	-0.49399	-0.885	-0.33328	1.4284	0.72575	1.4284	0.71505	1.4284	0.76191	1.4284	0.73424	1.4284	0.69111	1.4284	0.60352	1.4284	0.69875	1.4284	0.66446	1.4284	0.72575	1.4284	0.7288	1.4284	0.68755	1.4284	0.714033
-0.6787	-0.25819	-0.9029	-0.48843	-0.8832	-0.33008	1.4274	0.71862	1.4274	0.7069	1.4274	0.75376	1.4274	0.72643	1.4274	0.68144	1.4274	0.59384	1.4274	0.68959	1.4274	0.654957	1.4274	0.71709	1.4274	0.72014	1.4274	0.6794	1.4274	0.705543
-0.6769	-0.26108	-0.9011	-0.4894	-0.882	-0.32427	1.4264	0.71047	1.4264	0.69926	1.4264	0.74612	1.4264	0.71862	1.4264	0.67227	1.4264	0.58467	1.4264	0.67991	1.4264	0.645617	1.4264	0.70843	1.4264	0.71149	1.4264	0.67074	1.4264	0.696887
-0.6757	-0.25458	-0.9004	-0.48498	-0.8807	-0.33243	1.4254	0.70232	1.4254	0.69111	1.4254	0.73899	1.4254	0.71081	1.4254	0.66259	1.4254	0.5755	1.4254	0.67074	1.4254	0.636277	1.4254	0.69926	1.4254	0.70232	1.4254	0.66158	1.4254	0.68772
-0.6744	-0.25888	-0.8986	-0.48456	-0.8783	-0.32383	1.4244	0.69366	1.4244	0.68297	1.4244	0.73033	1.4244	0.70232	1.4244	0.6519	1.4244	0.56532	1.4244	0.66107	1.4244	0.626097	1.4244	0.6901	1.4244	0.69315	1.4244	0.65241	1.4244	0.678553
-0.6726	-0.2537	-0.8967	-0.47405	-0.8758	-0.32302	1.4234	0.68551	1.4234	0.67431	1.4234	0.72218	1.4234	0.694	1.4234	0.64222	1.4234	0.55513	1.4234	0.65088	1.4234	0.616077	1.4234	0.68093	1.4234	0.68398	1.4234	0.64324	1.4234	0.669383
-0.6707	-0.25533	-0.8955	-0.4814	-0.8746	-0.3201	1.4224	0.67685	1.4224	0.66565	1.4224	0.71301	1.4224	0.68517	1.4224	0.63153	1.4224	0.54444	1.4224	0.64018	1.4224	0.605383	1.4224	0.67125	1.4224	0.67431	1.4224	0.63356	1.4224	0.659707
-0.6695	-0.25298	-0.8943	-0.47468	-0.874	-0.31975	1.4214	0.66769	1.4214	0.65699	1.4214	0.70436	1.4214	0.67635	1.4214	0.62083	1.4214	0.53425	1.4214	0.62949	1.4214	0.594857	1.4214	0.66107	1.4214	0.66412	1.4214	0.62389	1.4214	0.649693
-0.6689	-0.24842	-0.8924	-0.47531	-0.8721	-0.31469	1.4204	0.65903	1.4204	0.64782	1.4204	0.6957	1.4204	0.66752	1.4204	0.60963	1.4204	0.52356	1.4204	0.61879	1.4204	0.583993	1.4204	0.65139	1.4204	0.65445	1.4204	0.61421	1.4204	0.640017
-0.667	-0.25608	-0.8912	-0.46802	-0.8715	-0.31394	1.4194	0.64935	1.4194	0.63866	1.4194	0.68551	1.4194	0.65784	1.4194	0.59842	1.4194	0.51235	1.4194	0.60759	1.4194	0.572787	1.4194	0.64069	1.4194	0.64375	1.4194	0.60352	1.4194	0.62932
-0.6658	-0.25147	-0.89	-0.47201	-0.869	-0.31451	1.4184	0.63968	1.4184	0.62898	1.4184	0.67685	1.4184	0.6485	1.4184	0.58671	1.4184	0.50125	1.4184	0.59639	1.4184	0.56145	1.4184	0.63	1.4184	0.63305	1.4184	0.59333	1.4184	0.618793
-0.664	-0.24299	-0.8887	-0.46843	-0.8678	-0.31077	1.4174	0.63	1.4174	0.6193	1.4174	0.66667	1.4174	0.63866	1.4174	0.57499	1.4174	0.48938	1.4174	0.58467	1.4174	0.54968	1.4174	0.6193	1.4174	0.62236	1.4174	0.58213	1.4174	0.60793
-0.6627	-0.24484	-0.8863	-0.45732	-0.8672	-0.30876	1.4164	0.61981	1.4164	0.60912	1.4164	0.65648	1.4164	0.62847	1.4164	0.56277	1.4164	0.47731	1.4164	0.57194	1.4164	0.53734	1.4164	0.6081	1.4164	0.61065	1.4164	0.57143	1.4164	0.596727
-0.6615	-0.24566	-0.8857	-0.45405	-0.8653	-0.31049	1.4154	0.60963	1.4154	0.59944	1.4154	0.6463	1.4154	0.61846	1.4154	0.55055	1.4154	0.4655	1.4154	0.56023	1.4154	0.525427	1.4154	0.59689	1.4154	0.59995	1.4154	0.56023	1.4154	0.58569
-0.6597	-0.24014	-0.8832	-0.44991	-0.8635	-0.30751	1.4144	0.59893	1.4144	0.58875	1.4144	0.63611	1.4144	0.60793	1.4144	0.53782	1.4144	0.45312	1.4144	0.54698	1.4144	0.51264	1.4144	0.58518	1.4144	0.58824	1.4144	0.548	1.4144	0.573807
-0.6584	-0.24701	-0.8826	-0.44809	-0.8623	-0.30207	1.4134	0.58875	1.4134	0.57805	1.4134	0.62491	1.4134	0.59724	1.4134	0.52508	1.4134	0.44008	1.4134	0.53476	1.4134	0.499973	1.4134	0.57347	1.4134	0.57601	1.4134	0.5368	1.4134	0.562093
-0.6572	-0.23941	-0.8814	-0.44718	-0.861	-0.30101	1.4124	0.57754	1.4124	0.56685	1.4124	0.6137	1.4124	0.58603	1.4124	0.51184	1.4124	0.42715	1.4124	0.52101	1.4124	0.486667	1.4124	0.56124	1.4124	0.5643	1.4124	0.52457	1.4124	0.550037
-0.6553	-0.23669	-0.8795	-0.44485	-0.8604	-0.29762	1.4114	0.56583	1.4114	0.55564	1.4114	0.6025	1.4114	0.57466	1.4114	0.49768	1.4114	0.4134	1.4114	0.50762	1.4114	0.4729	1.4114	0.54851	1.4114	0.55106	1.4114	0.51184	1.4114	0.537137
-0.6547	-0.24343	-0.8783	-0.44489	-0.858	-0.29985	1.4104	0.55411	1.4104	0.54393	1.4104	0.59129	1.4104	0.56311	1.4104	0.48403	1.4104	0.3997	1.4104	0.49366	1.4104	0.45913	1.4104	0.53578	1.4104	0.53833	1.4104	0.49942	1.4104	0.52451
-0.6523	-0.23398	-0.8764	-0.44187	-0.8573	-0.29818	1.4094	0.5424	1.4094	0.53221	1.4094	0.57907	1.4094	0.55123	1.4094	0.46972	1.4094	0.38538	1.4094	0.47915	1.4094	0.44475	1.4094	0.52254	1.4094	0.52559	1.4094	0.48643	1.4094	0.51152
-0.6517	-0.23222	-0.8752	-0.44065	-0.8555	-0.2946	1.4084	0.53018	1.4084	0.51999	1.4084	0.56634	1.4084	0.53884	1.4084	0.45475	1.4084	0.37026	1.4084	0.46468	1.4084	0.429897	1.4084	0.50863	1.4084	0.51133	1.4084	0.47298	1.4084	0.497647
-0.6492	-0.23681	-0.874	-0.43817	-0.8536	-0.29683	1.4074	0.51795	1.4074	0.50736	1.4074	0.55411	1.4074	0.52647	1.4074	0.43978	1.4074	0.35579	1.4074	0.44981	1.4074	0.415127	1.4074	0.49509	1.4074	0.49809	1.4074	0.45933	1.4074	0.48417
-0.6486	-0.23103	-0.8727	-0.43833	-0.853	-0.29614	1.4064	0.50492	1.4064	0.49458	1.4064	0.54087	1.4064	0.51346	1.4064	0.42404	1.4064	0.33995	1.4064	0.43412	1.4064	0.39937	1.4064	0.48088	1.4064	0.48353	1.4064	0.44507	1.4064	0.469827
-0.6473	-0.22871	-0.8715	-0.43383	-0.8512	-0.29216	1.4054	0.49147	1.4054	0.48134	1.4054	0.52763	1.4054	0.50015	1.4054	0.40825	1.4054	0.32427	1.4054	0.41813	1.4054	0.38355	1.4054	0.46631	1.4054	0.46911	1.4054	0.43071	1.4054	0.455377
-0.6461	-0.22617	-0.8697	-0.42875	-0.85	-0.29036	1.4044	0.47813	1.4044	0.46804	1.4044	0.51439	1.4044	0.48685	1.4044	0.39155	1.4044	0.30787	1.4044	0.40194	1.4044	0.36712	1.4044	0.45134	1.4044	0.45404	1.4044	0.41569	1.4044	0.440357
-0.6449	-0.2309	-0.869	-0.43192	-0.8481	-0.28977	1.4034	0.46412	1.4034	0.45409	1.4034	0.49998	1.4034	0.47273	1.4034	0.37423	1.4034	0.29101	1.4034	0.38477	1.4034	0.350003	1.4034	0.43575	1.4034	0.43845	1.4034	0.40026	1.4034	0.42482
-0.643	-0.22532	-0.8678	-0.42677	-0.8469	-0.28795	1.4024	0.44991	1.4024	0.44008	1.4024	0.48602	1.4024	0.45867	1.4024	0.35717	1.4024	0.27436	1.4024	0.3673	1.4024	0.332943	1.4024	0.42027	1.4024	0.42287	1.4024	0.38487	1.4024	0.409337
-0.6418	-0.22234	-0.8653	-0.42507	-0.8456	-0.28562	1.4014	0.4354	1.4014	0.42526	1.4014	0.4714	1.4014	0.44402	1.4014	0.3395	1.4014	0.25689	1.4014	0.34973	1.4014	0.315373	1.4014	0.40397	1.4014	0.40672	1.4014	0.36827	1.4014	0.392987
-0.6406	-0.22717	-0.8641	-0.42112	-0.8444	-0.28271	1.4004	0.42007	1.4004	0.40998	1.4004	0.45648	1.4004	0.42884	1.4004	0.32101	1.4004	0.23896	1.4004	0.3315	1.4004	0.297157	1.4004	0.38737	1.4004	0.38987	1.4004	0.35167	1.4004	0.376303
-0.6387	-0.22224	-0.8623	-0.41902	-0.8432	-0.28572	1.3994	0.40504	1.3994	0.39506	1.3994	0.44085	1.3994	0.41365	1.3994	0.30267	1.3994	0.22047	1.3994	0.31301	1.3994	0.278717	1.3994	0.37005	1.3994	0.37265	1.3994	0.33512	1.3994	0.359273
-0.6375	-0.22064	-0.8617	-0.41745	-0.8413	-0.28308	1.3984	0.38864	1.3984	0.37841	1.3984	0.4248	1.3984	0.39728	1.3984	0.28342	1.3984	0.20148	1.3984	0.29356	1.3984	0.259487	1.3984	0.35213	1.3984	0.35503	1.3984	0.31734	1.3984	0.3415
-0.6363	-0.22117	-0.8604	-0.41268	-0.8401	-0.28001	1.3974	0.37204	1.3974	0.36191	1.3974	0.40861	1.3974	0.38085	1.3974	0.26361	1.3974	0.18274	1.3974	0.27436	1.3974	0.240237	1.3974	0.3343	1.3974	0.33685	1.3974	0.29947	1.3974	0.32354
-0.635	-0.22017	-0.8586	-0.41509	-0.8383	-0.2779	1.3964	0.35534	1.3964	0.3453	1.3964	0.3917	1.3964	0.36411	1.3964	0.24375	1.3964	0.16287	1.3964	0.25414	1.3964	0.220253	1.3964	0.31592	1.3964	0.31862	1.3964	0.28149	1.3964	0.305343
-0.6332	-0.21734	-0.858	-0.40947	-0.8364	-0.27768	1.3954	0.33776	1.3954	0.32783	1.3954	0.37398	1.3954	0.34652	1.3954	0.22272	1.3954	0.1422	1.3954	0.23316	1.3954	0.19936	1.3954	0.29682	1.3954	0.29957	1.3954	0.26269	1.3954	0.28636
-0.632	-0.21439	-0.8555	-0.40583	-0.8352	-0.27473	1.3944	0.32045	1.3944	0.31047	1.3944	0.35641	1.3944	0.32911	1.3944	0.20188	1.3944	0.12142	1.3944	0.21243	1.3944	0.178577	1.3944	0.27787	1.3944	0.28042	1.3944	0.2436	1.3944	0.267297
-0.6307	-0.21763	-0.8549	-0.40536	-0.8333	-0.27228	1.3934	0.30217	1.3934	0.29228	1.3934	0.33817	1.3934	0.31087	1.3934	0.18039	1.3934	0.09997	1.3934	0.19063	1.3934	0.156997	1.3934	0.25796	1.3934	0.2604	1.3934	0.22373	1.3934	0.247363
-0.6289	-0.21392	-0.853	-0.40028	-0.8321	-0.26987	1.3924	0.28363	1.3924	0.27354	1.3924	0.31897	1.3924	0.29205	1.3924	0.15788	1.3924	0.07746	1.3924	0.16817	1.3924	0.134503	1.3924	0.23738	1.3924	0.23973	1.3924	0.20326	1.3924	0.22679
-0.6276	-0.21264	-0.8524	-0.40288	-0.8309	-0.26757	1.3914	0.26432	1.3914	0.25444	1.3914	0.29998	1.3914	0.27291	1.3914	0.13501	1.3914	0.05495	1.3914	0.14551	1.3914	0.111823	1.3914	0.21635	1.3914	0.21879	1.3914	0.18294	1.3914	0.206027
-0.627	-0.21069	-0.8506	-0.39682	-0.8296	-0.26898	1.3904	0.24467	1.3904	0.23458	1.3904	0.28037	1.3904	0.25321	1.3904	0.11118	1.3904	0.03129	1.3904	0.12172	1.3904	0.0880633	1.3904	0.19475	1.3904	0.197	1.3904	0.1615	1.3904	0.184417
-0.6239	-0.21257	-0.8487	-0.38696	-0.8284	-0.26688	1.3894	0.22424	1.3894	0.21467	1.3894	0.26015	1.3894	0.23302	1.3894	0.08719	1.3894	0.00749	1.3894	0.09748	1.3894	0.0640533	1.3894	0.17367	1.3894	0.17617	1.3894	0.13975	1.3894	0.163197
-0.6221	-0.20739	-0.8475	-0.39214	-0.8259	-0.26359	1.3884	0.20392	1.3884	0.1943	1.3884	0.23962	1.3884	0.21261	1.3884	0.06315	1.3884	-0.01711	1.3884	0.07293	1.3884	0.0396567	1.3884	0.15146	1.3884	0.15371	1.3884	0.11749	1.3884	0.140887
-0.6215	-0.20692	-0.8463	-0.38882	-0.8253	-0.26101	1.3874	0.18299	1.3874	0.17326	1.3874	0.21798	1.3874	0.19141	1.3874	0.03722	1.3874	-0.04272	1.3874	0.04731	1.3874	0.0139367	1.3874	0.12758	1.3874	0.12982	1.3874	0.09402	1.3874	0.11714
-0.6203	-0.20516	-0.845	-0.38411	-0.8241	-0.2634	1.3864	0.1616	1.3864	0.15197	1.3864	0.19659	1.3864	0.17005	1.3864	0.01164	1.3864	-0.06814	1.3864	0.02176	1.3864	-0.01158	1.3864	0.10441	1.3864	0.1067	1.3864	0.07105	1.3864	0.0940533
-0.6184	-0.20836	-0.8438	-0.38458	-0.8222	-0.26199	1.3854	0.13914	1.3854	0.12956	1.3854	0.17443	1.3854	0.14771	1.3854	-0.0154	1.3854	-0.09498	1.3854	-0.00522	1.3854	-0.0385333	1.3854	0.07981	1.3854	0.082	1.3854	0.04653	1.3854	0.0694467
-0.6172	-0.20482	-0.8413	-0.37899	-0.8216	-0.25913	1.3844	0.11571	1.3844	0.10588	1.3844	0.15096	1.3844	0.12418	1.3844	-0.04346	1.3844	-0.12193	1.3844	-0.03327	1.3844	-0.06622	1.3844	0.05465	1.3844	0.05694	1.3844	0.02136	1.3844	0.0443167
-0.6153	-0.2019	-0.8401	-0.37585	-0.8198	-0.25646	1.3834	0.09295	1.3834	0.08322	1.3834	0.12829	1.3834	0.10149	1.3834	-0.07079	1.3834	-0.14922	1.3834	-0.06045	1.3834	-0.0934867	1.3834	0.02936	1.3834	0.03179	1.3834	-0.00355	1.3834	0.0192
-0.6141	-0.20051	-0.8395	-0.37164	-0.8186	-0.25577	1.3824	0.06835	1.3824	0.05857	1.3824	0.10303	1.3824	0.07665	1.3824	-0.09992	1.3824	-0.1781	1.3824	-0.09025	1.3824	-0.122757	1.3824	0.0029	1.3824	0.00527	1.3824	-0.0304	1.3824	-0.00741
-0.6129	-0.2025	-0.8376	-0.37035	-0.8173	-0.25546	1.3814	0.04371	1.3814	0.03382	1.3814	0.07823	1.3814	0.05192	1.3814	-0.1287	1.3814	-0.20703	1.3814	-0.11867	1.3814	-0.151467	1.3814	-0.02392	1.3814	-0.02175	1.3814	-0.05668	1.3814	-0.0341167
-0.611	-0.19929	-0.8364	-0.36634	-0.8155	-0.25404	1.3804	0.01846	1.3804	0.00863	1.3804	0.05276	1.3804	0.02662	1.3804	-0.15895	1.3804	-0.23677	1.3804	-0.14831	1.3804	-0.181343	1.3804	-0.05174	1.3804	-0.0493	1.3804	-0.08439	1.3804	-0.06181
-0.6098	-0.19703	-0.8352	-0.36493	-0.8149	-0.2515	1.3794	-0.00825	1.3794	-0.01841	1.3794	0.02599	1.3794	-0.000223333	1.3794	-0.19032	1.3794	-0.26774	1.3794	-0.17963	1.3794	-0.212563	1.3794	-0.08032	1.3794	-0.07777	1.3794	-0.11245	1.3794	-0.09018
-0.6079	-0.19559	-0.8333	-0.3638	-0.8124	-0.24817	1.3784	-0.03545	1.3784	-0.04508	1.3784	-0.00065801	1.3784	-0.02706	1.3784	-0.22154	1.3784	-0.29901	1.3784	-0.21085	1.3784	-0.2438	1.3784	-0.10884	1.3784	-0.10665	1.3784	-0.14118	1.3784	-0.11889
-0.6067	-0.19474	-0.8327	-0.36201	-0.8112	-0.24905	1.3774	-0.06285	1.3774	-0.07283	1.3774	-0.0287	1.3774	-0.05479	1.3774	-0.25404	1.3774	-0.3312	1.3774	-0.2436	1.3774	-0.27628	1.3774	-0.13843	1.3774	-0.13593	1.3774	-0.17077	1.3774	-0.148377
-0.6061	-0.19747	-0.8309	-0.35937	-0.8106	-0.24783	1.3764	-0.09096	1.3764	-0.10089	1.3764	-0.05699	1.3764	-0.08295	1.3764	-0.28709	1.3764	-0.36394	1.3764	-0.27599	1.3764	-0.309007	1.3764	-0.16858	1.3764	-0.16674	1.3764	-0.20092	1.3764	-0.178747
-0.6042	-0.19678	-0.8296	-0.35868	-0.8081	-0.24475	1.3754	-0.11923	1.3754	-0.12921	1.3754	-0.08592	1.3754	-0.11145	1.3754	-0.32025	1.3754	-0.39674	1.3754	-0.30955	1.3754	-0.34218	1.3754	-0.19939	1.3754	-0.19674	1.3754	-0.23137	1.3754	-0.209167
-0.603	-0.19276	-0.8284	-0.35953	-0.8062	-0.2429	1.3744	-0.14902	1.3744	-0.15926	1.3744	-0.11581	1.3744	-0.14136	1.3744	-0.35472	1.3744	-0.43188	1.3744	-0.34408	1.3744	-0.376893	1.3744	-0.23117	1.3744	-0.22888	1.3744	-0.2632	1.3744	-0.241083
-0.6006	-0.19072	-0.8266	-0.35592	-0.805	-0.24441	1.3734	-0.17948	1.3734	-0.18936	1.3734	-0.14545	1.3734	-0.17143	1.3734	-0.38997	1.3734	-0.46682	1.3734	-0.37887	1.3734	-0.411887	1.3734	-0.26361	1.3734	-0.26112	1.3734	-0.29539	1.3734	-0.273373
-0.5999	-0.18966	-0.8259	-0.35397	-0.8038	-0.24193	1.3724	-0.21064	1.3724	-0.22027	1.3724	-0.17637	1.3724	-0.20243	1.3724	-0.42638	1.3724	-0.50262	1.3724	-0.41538	1.3724	-0.448127	1.3724	-0.29661	1.3724	-0.29407	1.3724	-0.32778	1.3724	-0.306153
-0.5987	-0.19251	-0.8235	-0.35007	-0.8025	-0.23957	1.3714	-0.24268	1.3714	-0.25225	1.3714	-0.2082	1.3714	-0.23438	1.3714	-0.46371	1.3714	-0.53985	1.3714	-0.45312	1.3714	-0.48556	1.3714	-0.33043	1.3714	-0.32855	1.3714	-0.36231	1.3714	-0.34043
-0.5969	-0.18856	-0.8222	-0.3513	-0.8013	-0.23756	1.3704	-0.27426	1.3704	-0.28449	1.3704	-0.24018	1.3704	-0.26631	1.3704	-0.50059	1.3704	-0.57601	1.3704	-0.49015	1.3704	-0.52225	1.3704	-0.36466	1.3704	-0.36241	1.3704	-0.39623	1.3704	-0.374433
-0.5956	-0.18689	-0.821	-0.35017	-0.8001	-0.23721	1.3694	-0.30756	1.3694	-0.3176	1.3694	-0.274	1.3694	-0.29972	1.3694	-0.53934	1.3694	-0.61421	1.3694	-0.52865	1.3694	-0.560733	1.3694	-0.4001	1.3694	-0.39791	1.3694	-0.43173	1.3694	-0.409913
-0.5938	-0.18492	-0.8198	-0.34572	-0.7982	-0.23439	1.3684	-0.34204	1.3684	-0.35182	1.3684	-0.30782	1.3684	-0.33389	1.3684	-0.57856	1.3684	-0.65292	1.3684	-0.56786	1.3684	-0.59978	1.3684	-0.43657	1.3684	-0.43453	1.3684	-0.46804	1.3684	-0.44638
-0.5925	-0.18435	-0.8186	-0.34624	-0.7964	-0.23537	1.3674	-0.37581	1.3674	-0.3863	1.3674	-0.34235	1.3674	-0.36815	1.3674	-0.61727	1.3674	-0.69213	1.3674	-0.60708	1.3674	-0.638827	1.3674	-0.47344	1.3674	-0.471	1.3674	-0.504	1.3674	-0.482813
-0.5913	-0.18416	-0.8167	-0.34235	-0.7945	-0.23408	1.3664	-0.41217	1.3664	-0.42266	1.3664	-0.37825	1.3664	-0.40436	1.3664	-0.65852	1.3664	-0.73339	1.3664	-0.64782	1.3664	-0.67991	1.3664	-0.51133	1.3664	-0.5093	1.3664	-0.5424	1.3664	-0.52101
-0.5901	-0.18422	-0.8155	-0.33972	-0.7939	-0.23251	1.3654	-0.44884	1.3654	-0.45888	1.3654	-0.41482	1.3654	-0.44085	1.3654	-0.69977	1.3654	-0.77464	1.3654	-0.68959	1.3654	-0.721333	1.3654	-0.54902	1.3654	-0.54698	1.3654	-0.58009	1.3654	-0.558697
-0.5882	-0.18309	-0.8149	-0.33749	-0.7927	-0.23003	1.3644	-0.48577	1.3644	-0.49539	1.3644	-0.4518	1.3644	-0.47765	1.3644	-0.74204	1.3644	-0.81691	1.3644	-0.73135	1.3644	-0.763433	1.3644	-0.58824	1.3644	-0.5862	1.3644	-0.61829	1.3644	-0.597577
-0.587	-0.18297	-0.813	-0.33582	-0.7915	-0.22774	1.3634	-0.52407	1.3634	-0.53476	1.3634	-0.4902	1.3634	-0.51634	1.3634	-0.78533	1.3634	-0.8602	1.3634	-0.77464	1.3634	-0.806723	1.3634	-0.62796	1.3634	-0.62592	1.3634	-0.65852	1.3634	-0.637467
-0.5858	-0.18259	-0.8118	-0.33476	-0.7902	-0.23009	1.3624	-0.56175	1.3624	-0.57194	1.3624	-0.52865	1.3624	-0.55411	1.3624	-0.82913	1.3624	-0.90298	1.3624	-0.81844	1.3624	-0.850183	1.3624	-0.66769	1.3624	-0.66565	1.3624	-0.69824	1.3624	-0.677193
-0.5833	-0.18102	-0.8099	-0.33171	-0.7878	-0.22645	1.3614	-0.60148	1.3614	-0.61166	1.3614	-0.56837	1.3614	-0.59384	1.3614	-0.87446	1.3614	-0.94831	1.3614	-0.86377	1.3614	-0.895513	1.3614	-0.70945	1.3614	-0.70792	1.3614	-0.7395	1.3614	-0.718957
-0.5821	-0.18068	-0.8075	-0.32562	-0.7859	-0.22309	1.3604	-0.6412	1.3604	-0.6519	1.3604	-0.6081	1.3604	-0.63373	1.3604	-0.91979	1.3604	-0.99364	1.3604	-0.90909	1.3604	-0.94084	1.3604	-0.75172	1.3604	-0.74968	1.3604	-0.78177	1.3604	-0.761057
-0.5796	-0.1802	-0.805	-0.32634	-0.7841	-0.22243	1.3594	-0.68195	1.3594	-0.69264	1.3594	-0.64884	1.3594	-0.67448	1.3594	-0.96613	1.3594	-1.03947	1.3594	-0.95544	1.3594	-0.987013	1.3594	-0.79399	1.3594	-0.79246	1.3594	-0.82455	1.3594	-0.803667
-0.579	-0.17907	-0.8032	-0.31972	-0.7828	-0.22171	1.3584	-0.72422	1.3584	-0.73491	1.3584	-0.69111	1.3584	-0.71675	1.3584	-1.01299	1.3584	-1.08684	1.3584	-1.00331	1.3584	-1.03438	1.3584	-0.83881	1.3584	-0.83677	1.3584	-0.86886	1.3584	-0.848147
-0.5778	-0.17729	-0.8025	-0.31787	-0.7822	-0.22011	1.3574	-0.767	1.3574	-0.77719	1.3574	-0.73339	1.3574	-0.75919	1.3574	-1.06086	1.3574	-1.13369	1.3574	-1.05068	1.3574	-1.08174	1.3574	-0.88363	1.3574	-0.88108	1.3574	-0.91266	1.3574	-0.892457
-0.5765	-0.17732	-0.8013	-0.31739	-0.7798	-0.22001	1.3564	-0.81029	1.3564	-0.82098	1.3564	-0.77668	1.3564	-0.80265	1.3564	-1.10925	1.3564	-1.18258	1.3564	-1.09906	1.3564	-1.1303	1.3564	-0.92794	1.3564	-0.9259	1.3564	-0.95799	1.3564	-0.937277
-0.5747	-0.17524	-0.7995	-0.31595	-0.7791	-0.21904	1.3554	-0.85511	1.3554	-0.8658	1.3554	-0.822	1.3554	-0.84764	1.3554	-1.15916	1.3554	-1.23199	1.3554	-1.14846	1.3554	-1.17987	1.3554	-0.97479	1.3554	-0.97225	1.3554	-1.00382	1.3554	-0.98362
-0.5728	-0.17392	-0.7982	-0.31253	-0.7773	-0.21599	1.3544	-0.89942	1.3544	-0.91011	1.3544	-0.86682	1.3544	-0.89212	1.3544	-1.20907	1.3544	-1.2819	1.3544	-1.19888	1.3544	-1.22995	1.3544	-1.02012	1.3544	-1.0191	1.3544	-1.05017	1.3544	-1.0298
-0.5722	-0.17314	-0.7964	-0.30845	-0.7761	-0.21458	1.3534	-0.94576	1.3534	-0.95697	1.3534	-0.91317	1.3534	-0.93863	1.3534	-1.26102	1.3534	-1.33334	1.3534	-1.25032	1.3534	-1.28156	1.3534	-1.06901	1.3534	-1.06697	1.3534	-1.09804	1.3534	-1.07801
-0.571	-0.17173	-0.7952	-0.31124	-0.7755	-0.21229	1.3524	-0.99313	1.3524	-1.00433	1.3524	-0.96053	1.3524	-0.986	1.3524	-1.31296	1.3524	-1.38478	1.3524	-1.30278	1.3524	-1.33351	1.3524	-1.1174	1.3524	-1.11536	1.3524	-1.14592	1.3524	-1.12623
-0.5691	-0.17041	-0.7939	-0.30936	-0.773	-0.2127	1.3514	-1.03998	1.3514	-1.05068	1.3514	-1.00688	1.3514	-1.03251	1.3514	-1.36389	1.3514	-1.43621	1.3514	-1.35422	1.3514	-1.38477	1.3514	-1.16578	1.3514	-1.16323	1.3514	-1.1943	1.3514	-1.17444
-0.5679	-0.17016	-0.7921	-0.30512	-0.7718	-0.21232	1.3504	-1.08887	1.3504	-1.09957	1.3504	-1.05628	1.3504	-1.08157	1.3504	-1.41737	1.3504	-1.48867	1.3504	-1.40769	1.3504	-1.43791	1.3504	-1.21569	1.3504	-1.21365	1.3504	-1.24421	1.3504	-1.22452
-0.5667	-0.16712	-0.7908	-0.3066	-0.7705	-0.20871	1.3494	-1.13726	1.3494	-1.14846	1.3494	-1.10466	1.3494	-1.13013	1.3494	-1.47034	1.3494	-1.54215	1.3494	-1.46066	1.3494	-1.49105	1.3494	-1.2656	1.3494	-1.26356	1.3494	-1.29463	1.3494	-1.2746
-0.5648	-0.16699	-0.7896	-0.30239	-0.7693	-0.20658	1.3484	-1.18666	1.3484	-1.19786	1.3484	-1.15406	1.3484	-1.17953	1.3484	-1.52483	1.3484	-1.59664	1.3484	-1.51516	1.3484	-1.54554	1.3484	-1.31653	1.3484	-1.31449	1.3484	-1.34505	1.3484	-1.32536
-0.5642	-0.1658	-0.7878	-0.2984	-0.7681	-0.20573	1.3474	-1.23912	1.3474	-1.25032	1.3474	-1.20601	1.3474	-1.23182	1.3474	-1.58085	1.3474	-1.65216	1.3474	-1.57016	1.3474	-1.60106	1.3474	-1.36899	1.3474	-1.36746	1.3474	-1.39751	1.3474	-1.37799
-0.5618	-0.16473	-0.7872	-0.2941	-0.7662	-0.20447	1.3464	-1.28954	1.3464	-1.30074	1.3464	-1.25643	1.3464	-1.28224	1.3464	-1.63637	1.3464	-1.70716	1.3464	-1.62618	1.3464	-1.65657	1.3464	-1.42094	1.3464	-1.41839	1.3464	-1.44844	1.3464	-1.42926
-0.5611	-0.16429	-0.7853	-0.2941	-0.765	-0.20485	1.3454	-1.34098	1.3454	-1.3532	1.3454	-1.3094	1.3454	-1.33453	1.3454	-1.69341	1.3454	-1.76369	1.3454	-1.68271	1.3454	-1.71327	1.3454	-1.47339	1.3454	-1.47186	1.3454	-1.50191	1.3454	-1.48239
-0.5593	-0.16256	-0.7841	-0.2919	-0.7638	-0.20592	1.3444	-1.39445	1.3444	-1.40566	1.3444	-1.36186	1.3444	-1.38732	1.3444	-1.74994	1.3444	-1.82073	1.3444	-1.74026	1.3444	-1.77031	1.3444	-1.52789	1.3444	-1.52483	1.3444	-1.55539	1.3444	-1.53604
-0.5581	-0.16087	-0.7822	-0.28886	-0.7625	-0.20278	1.3434	-1.4464	1.3434	-1.45811	1.3434	-1.41431	1.3434	-1.43961	1.3434	-1.80698	1.3434	-1.87726	1.3434	-1.7968	1.3434	-1.82701	1.3434	-1.58085	1.3434	-1.57882	1.3434	-1.60887	1.3434	-1.58951
-0.5568	-0.1663	-0.7816	-0.28707	-0.7613	-0.20143	1.3424	-1.50191	1.3424	-1.51363	1.3424	-1.46932	1.3424	-1.49495	1.3424	-1.86555	1.3424	-1.93634	1.3424	-1.85587	1.3424	-1.88592	1.3424	-1.63688	1.3424	-1.63484	1.3424	-1.66438	1.3424	-1.64537
-0.5544	-0.16222	-0.7798	-0.28487	-0.7594	-0.20055	1.3414	-1.55641	1.3414	-1.56761	1.3414	-1.52381	1.3414	-1.54928	1.3414	-1.92412	1.3414	-1.99389	1.3414	-1.91393	1.3414	-1.94398	1.3414	-1.69239	1.3414	-1.68984	1.3414	-1.71938	1.3414	-1.70054
-0.5538	-0.16065	-0.7804	-0.28148	-0.7576	-0.19917	1.3404	-1.61243	1.3404	-1.62414	1.3404	-1.57984	1.3404	-1.60547	1.3404	-1.98371	1.3404	-2.05399	1.3404	-1.97352	1.3404	-2.00374	1.3404	-1.74841	1.3404	-1.74688	1.3404	-1.77591	1.3404	-1.75707
-0.5519	-0.15832	-0.7767	-0.2806	-0.757	-0.19791	1.3394	-1.66896	1.3394	-1.68119	1.3394	-1.63688	1.3394	-1.66234	1.3394	-2.04431	1.3394	-2.1146	1.3394	-2.03413	1.3394	-2.06435	1.3394	-1.80596	1.3394	-1.80342	1.3394	-1.83296	1.3394	-1.81411
-0.5507	-0.15776	-0.7748	-0.27872	-0.7551	-0.19653	1.3384	-1.72549	1.3384	-1.7367	1.3384	-1.69341	1.3384	-1.71853	1.3384	-2.10339	1.3384	-2.17317	1.3384	-2.09372	1.3384	-2.12343	1.3384	-1.86148	1.3384	-1.85995	1.3384	-1.88949	1.3384	-1.87031
-0.5494	-0.15801	-0.7742	-0.2769	-0.7545	-0.1953	1.3374	-1.78304	1.3374	-1.79527	1.3374	-1.75045	1.3374	-1.77625	1.3374	-2.164	1.3374	-2.23377	1.3374	-2.15432	1.3374	-2.18403	1.3374	-1.91954	1.3374	-1.9175	1.3374	-1.94653	1.3374	-1.92786
-0.5476	-0.15657	-0.773	-0.27508	-0.7533	-0.19549	1.3364	-1.8406	1.3364	-1.85231	1.3364	-1.80953	1.3364	-1.83415	1.3364	-2.2246	1.3364	-2.29387	1.3364	-2.21442	1.3364	-2.2443	1.3364	-1.9776	1.3364	-1.97556	1.3364	-2.0051	1.3364	-1.98609
-0.547	-0.156	-0.7711	-0.2758	-0.7514	-0.19233	1.3354	-1.89865	1.3354	-1.91139	1.3354	-1.86708	1.3354	-1.89237	1.3354	-2.2847	1.3354	-2.35447	1.3354	-2.27502	1.3354	-2.30473	1.3354	-2.03566	1.3354	-2.03362	1.3354	-2.06265	1.3354	-2.04398
-0.5451	-0.15509	-0.7705	-0.27483	-0.7502	-0.19098	1.3344	-1.95824	1.3344	-1.96996	1.3344	-1.92718	1.3344	-1.95179	1.3344	-2.34734	1.3344	-2.41661	1.3344	-2.33716	1.3344	-2.36704	1.3344	-2.09575	1.3344	-2.09372	1.3344	-2.12224	1.3344	-2.1039
-0.5439	-0.15217	-0.7681	-0.27084	-0.7484	-0.19041	1.3334	-2.01834	1.3334	-2.03056	1.3334	-1.98625	1.3334	-2.01172	1.3334	-2.40897	1.3334	-2.47823	1.3334	-2.3998	1.3334	-2.429	1.3334	-2.15432	1.3334	-2.15228	1.3334	-2.18131	1.3334	-2.16264
-0.5421	-0.15158	-0.7668	-0.26858	-0.7471	-0.18805	1.3324	-2.07793	1.3324	-2.09117	1.3324	-2.04737	1.3324	-2.07216	1.3324	-2.4711	1.3324	-2.54088	1.3324	-2.46092	1.3324	-2.49097	1.3324	-2.21391	1.3324	-2.21187	1.3324	-2.23988	1.3324	-2.22189
-0.5408	-0.15255	-0.7656	-0.26757	-0.7459	-0.19047	1.3314	-2.13955	1.3314	-2.15228	1.3314	-2.10848	1.3314	-2.13344	1.3314	-2.53426	1.3314	-2.60352	1.3314	-2.52305	1.3314	-2.55361	1.3314	-2.2735	1.3314	-2.27197	1.3314	-2.29998	1.3314	-2.28182
-0.539	-0.15631	-0.7644	-0.26503	-0.7447	-0.18789	1.3304	-2.19965	1.3304	-2.21238	1.3304	-2.16756	1.3304	-2.1932	1.3304	-2.59537	1.3304	-2.66515	1.3304	-2.58468	1.3304	-2.61507	1.3304	-2.33359	1.3304	-2.33054	1.3304	-2.35906	1.3304	-2.34106
-0.5377	-0.15167	-0.7631	-0.26553	-0.7434	-0.18608	1.3294	-2.26127	1.3294	-2.2735	1.3294	-2.23021	1.3294	-2.25499	1.3294	-2.65852	1.3294	-2.72779	1.3294	-2.64885	1.3294	-2.67839	1.3294	-2.39369	1.3294	-2.39165	1.3294	-2.42068	1.3294	-2.40201
-0.5365	-0.15186	-0.7607	-0.26186	-0.741	-0.18391	1.3284	-2.3229	1.3284	-2.33563	1.3284	-2.29132	1.3284	-2.31662	1.3284	-2.72117	1.3284	-2.79094	1.3284	-2.71353	1.3284	-2.74188	1.3284	-2.45481	1.3284	-2.45277	1.3284	-2.4818	1.3284	-2.46313
-0.5353	-0.15063	-0.7594	-0.25941	-0.7404	-0.18322	1.3274	-2.38452	1.3274	-2.39726	1.3274	-2.35397	1.3274	-2.37858	1.3274	-2.78381	1.3274	-2.85409	1.3274	-2.77617	1.3274	-2.80469	1.3274	-2.51592	1.3274	-2.51388	1.3274	-2.5419	1.3274	-2.5239
-0.5328	-0.14862	-0.7588	-0.25966	-0.7391	-0.18228	1.3264	-2.44869	1.3264	-2.46143	1.3264	-2.41712	1.3264	-2.44241	1.3264	-2.84849	1.3264	-2.91776	1.3264	-2.84034	1.3264	-2.86886	1.3264	-2.57755	1.3264	-2.57551	1.3264	-2.60403	1.3264	-2.5857
-0.531	-0.148	-0.757	-0.25539	-0.7373	-0.18023	1.3254	-2.51134	1.3254	-2.52356	1.3254	-2.47823	1.3254	-2.50438	1.3254	-2.91113	1.3254	-2.9804	1.3254	-2.90299	1.3254	-2.93151	1.3254	-2.63866	1.3254	-2.63612	1.3254	-2.66413	1.3254	-2.6463
-0.5297	-0.14602	-0.7558	-0.25712	-0.736	-0.18259	1.3244	-2.57347	1.3244	-2.58569	1.3244	-2.53884	1.3244	-2.566	1.3244	-2.97378	1.3244	-3.04202	1.3244	-2.96512	1.3244	-2.99364	1.3244	-2.69927	1.3244	-2.69723	1.3244	-2.72524	1.3244	-2.70725
-0.5291	-0.14489	-0.7539	-0.25172	-0.7342	-0.17882	1.3234	-2.63764	1.3234	-2.65038	1.3234	-2.60352	1.3234	-2.63051	1.3234	-3.03642	1.3234	-3.10518	1.3234	-3.02827	1.3234	-3.05662	1.3234	-2.76089	1.3234	-2.75835	1.3234	-2.78636	1.3234	-2.76853
-0.5273	-0.14414	-0.7527	-0.25031	-0.733	-0.17782	1.3224	-2.70029	1.3224	-2.71302	1.3224	-2.66718	1.3224	-2.6935	1.3224	-3.09856	1.3224	-3.1668	1.3224	-3.0899	1.3224	-3.11842	1.3224	-2.82201	1.3224	-2.81946	1.3224	-2.84747	1.3224	-2.82965
-0.526	-0.14511	-0.7514	-0.24984	-0.7324	-0.17864	1.3214	-2.76293	1.3214	-2.77668	1.3214	-2.73135	1.3214	-2.75699	1.3214	-3.1612	1.3214	-3.23097	1.3214	-3.15356	1.3214	-3.18191	1.3214	-2.88363	1.3214	-2.8816	1.3214	-2.9091	1.3214	-2.89144
-0.5242	-0.14263	-0.7502	-0.25147	-0.7305	-0.17628	1.3204	-2.82812	1.3204	-2.84085	1.3204	-2.79552	1.3204	-2.8215	1.3204	-3.22435	1.3204	-3.29311	1.3204	-3.21569	1.3204	-3.24438	1.3204	-2.94526	1.3204	-2.94271	1.3204	-2.97021	1.3204	-2.95273
-0.523	-0.14162	-0.749	-0.24783	-0.7293	-0.17377	1.3194	-2.89076	1.3194	-2.90502	1.3194	-2.85919	1.3194	-2.88499	1.3194	-3.28649	1.3194	-3.35524	1.3194	-3.27732	1.3194	-3.30635	1.3194	-3.00535	1.3194	-3.00332	1.3194	-3.03082	1.3194	-3.01316
-0.5217	-0.14131	-0.7471	-0.2451	-0.7287	-0.17411	1.3184	-2.95544	1.3184	-2.96869	1.3184	-2.92387	1.3184	-2.94933	1.3184	-3.34862	1.3184	-3.41737	1.3184	-3.34047	1.3184	-3.36882	1.3184	-3.06647	1.3184	-3.06443	1.3184	-3.09143	1.3184	-3.07411
-0.5205	-0.14024	-0.7453	-0.24397	-0.7262	-0.17349	1.3174	-3.01809	1.3174	-3.03133	1.3174	-2.98702	1.3174	-3.01215	1.3174	-3.40923	1.3174	-3.47798	1.3174	-3.40108	1.3174	-3.42943	1.3174	-3.12555	1.3174	-3.12453	1.3174	-3.15152	1.3174	-3.13387
-0.5193	-0.14062	-0.7447	-0.24045	-0.7256	-0.17022	1.3164	-3.08124	1.3164	-3.09499	1.3164	-3.05323	1.3164	-3.07649	1.3164	-3.47034	1.3164	-3.53961	1.3164	-3.46219	1.3164	-3.49071	1.3164	-3.18717	1.3164	-3.18514	1.3164	-3.21264	1.3164	-3.19498
-0.5174	-0.14191	-0.7428	-0.24108	-0.7237	-0.17173	1.3154	-3.14643	1.3154	-3.15967	1.3154	-3.11791	1.3154	-3.14134	1.3154	-3.53197	1.3154	-3.60021	1.3154	-3.52331	1.3154	-3.55183	1.3154	-3.24829	1.3154	-3.24676	1.3154	-3.27324	1.3154	-3.2561
-0.5162	-0.14159	-0.7416	-0.2402	-0.7225	-0.17003	1.3144	-3.20805	1.3144	-3.22282	1.3144	-3.17902	1.3144	-3.2033	1.3144	-3.59155	1.3144	-3.66133	1.3144	-3.5829	1.3144	-3.61193	1.3144	-3.30839	1.3144	-3.30584	1.3144	-3.33334	1.3144	-3.31586
-0.515	-0.13999	-0.7404	-0.23518	-0.7219	-0.16969	1.3134	-3.27324	1.3134	-3.28649	1.3134	-3.24371	1.3134	-3.26781	1.3134	-3.65216	1.3134	-3.72041	1.3134	-3.6435	1.3134	-3.67202	1.3134	-3.36746	1.3134	-3.36543	1.3134	-3.39293	1.3134	-3.37527
-0.5131	-0.13804	-0.7391	-0.23235	-0.7194	-0.16856	1.3124	-3.33589	1.3124	-3.35015	1.3124	-3.30635	1.3124	-3.3308	1.3124	-3.71175	1.3124	-3.77999	1.3124	-3.70258	1.3124	-3.73144	1.3124	-3.42705	1.3124	-3.42552	1.3124	-3.45252	1.3124	-3.43503
-0.5119	-0.13842	-0.7373	-0.23467	-0.7182	-0.16677	1.3114	-3.39802	1.3114	-3.41177	1.3114	-3.36797	1.3114	-3.39259	1.3114	-3.76828	1.3114	-3.83703	1.3114	-3.76013	1.3114	-3.78848	1.3114	-3.48562	1.3114	-3.48206	1.3114	-3.51007	1.3114	-3.49258
-0.5107	-0.13842	-0.736	-0.23445	-0.7163	-0.16504	1.3104	-3.46067	1.3104	-3.47493	1.3104	-3.43113	1.3104	-3.45558	1.3104	-3.82685	1.3104	-3.8956	1.3104	-3.81768	1.3104	-3.84671	1.3104	-3.54419	1.3104	-3.54164	1.3104	-3.56864	1.3104	-3.55149
-0.5088	-0.13761	-0.7348	-0.231	-0.7151	-0.16492	1.3094	-3.52178	1.3094	-3.53706	1.3094	-3.49224	1.3094	-3.51703	1.3094	-3.88287	1.3094	-3.95214	1.3094	-3.87523	1.3094	-3.90341	1.3094	-3.60174	1.3094	-3.59919	1.3094	-3.62568	1.3094	-3.60887
-0.5082	-0.13588	-0.733	-0.22833	-0.7145	-0.16439	1.3084	-3.58391	1.3084	-3.59817	1.3084	-3.55387	1.3084	-3.57865	1.3084	-3.9394	1.3084	-4.00867	1.3084	-3.93024	1.3084	-3.95944	1.3084	-3.65878	1.3084	-3.65725	1.3084	-3.68323	1.3084	-3.66642
-0.5057	-0.13575	-0.7317	-0.22632	-0.712	-0.16159	1.3074	-3.64656	1.3074	-3.66082	1.3074	-3.61549	1.3074	-3.64096	1.3074	-3.99543	1.3074	-4.0652	1.3074	-3.98677	1.3074	-4.0158	1.3074	-3.71633	1.3074	-3.71429	1.3074	-3.74129	1.3074	-3.72397
-0.5033	-0.13421	-0.7305	-0.22594	-0.7102	-0.16181	1.3064	-3.70615	1.3064	-3.72092	1.3064	-3.67559	1.3064	-3.70089	1.3064	-4.0489	1.3064	-4.11868	1.3064	-4.04126	1.3064	-4.06961	1.3064	-3.77134	1.3064	-3.7693	1.3064	-3.79629	1.3064	-3.77898
-0.5027	-0.13415	-0.7287	-0.22422	-0.709	-0.16021	1.3054	-3.76624	1.3054	-3.78101	1.3054	-3.7367	1.3054	-3.76132	1.3054	-4.10391	1.3054	-4.17317	1.3054	-4.09525	1.3054	-4.12411	1.3054	-3.82634	1.3054	-3.82227	1.3054	-3.85028	1.3054	-3.83296
-0.5014	-0.13403	-0.7274	-0.22343	-0.7077	-0.16018	1.3044	-3.82583	1.3044	-3.84009	1.3044	-3.79629	1.3044	-3.82074	1.3044	-4.15585	1.3044	-4.22563	1.3044	-4.14821	1.3044	-4.17656	1.3044	-3.88032	1.3044	-3.87829	1.3044	-3.90477	1.3044	-3.88779
-0.4996	-0.13299	-0.7256	-0.22017	-0.7059	-0.15782	1.3034	-3.88338	1.3034	-3.89764	1.3034	-3.85333	1.3034	-3.87812	1.3034	-4.20831	1.3034	-4.27707	1.3034	-4.19914	1.3034	-4.22817	1.3034	-3.93329	1.3034	-3.93176	1.3034	-3.95723	1.3034	-3.94076
-0.4983	-0.13189	-0.7244	-0.21791	-0.7046	-0.15691	1.3024	-3.94297	1.3024	-3.95723	1.3024	-3.91241	1.3024	-3.93754	1.3024	-4.25975	1.3024	-4.32952	1.3024	-4.2516	1.3024	-4.28029	1.3024	-3.98677	1.3024	-3.98473	1.3024	-4.01172	1.3024	-3.99441
-0.4965	-0.12969	-0.7237	-0.21791	-0.7028	-0.15547	1.3014	-4.00052	1.3014	-4.01529	1.3014	-3.97098	1.3014	-3.9956	1.3014	-4.30864	1.3014	-4.37893	1.3014	-4.29998	1.3014	-4.32918	1.3014	-4.03821	1.3014	-4.03719	1.3014	-4.06316	1.3014	-4.04619
-0.4953	-0.12969	-0.7219	-0.21854	-0.7016	-0.1555	1.3004	-4.05705	1.3004	-4.07233	1.3004	-4.027	1.3004	-4.05213	1.3004	-4.35754	1.3004	-4.42782	1.3004	-4.34939	1.3004	-4.37825	1.3004	-4.08965	1.3004	-4.08761	1.3004	-4.1146	1.3004	-4.09729
-0.494	-0.12976	-0.7207	-0.217	-0.7003	-0.15453	1.2994	-4.11409	1.2994	-4.12886	1.2994	-4.08252	1.2994	-4.10849	1.2994	-4.4049	1.2994	-4.4762	1.2994	-4.39675	1.2994	-4.42595	1.2994	-4.14058	1.2994	-4.13854	1.2994	-4.16502	1.2994	-4.14805
-0.4922	-0.13139	-0.7194	-0.21515	-0.6985	-0.15283	1.2984	-4.16706	1.2984	-4.18234	1.2984	-4.13803	1.2984	-4.16248	1.2984	-4.45074	1.2984	-4.52051	1.2984	-4.44259	1.2984	-4.47128	1.2984	-4.18794	1.2984	-4.1859	1.2984	-4.2134	1.2984	-4.19575
-0.4916	-0.13145	-0.7176	-0.21072	-0.6979	-0.15296	1.2974	-4.22257	1.2974	-4.23734	1.2974	-4.19303	1.2974	-4.21765	1.2974	-4.49657	1.2974	-4.56686	1.2974	-4.48791	1.2974	-4.51711	1.2974	-4.23683	1.2974	-4.2353	1.2974	-4.26179	1.2974	-4.24464
-0.4897	-0.12866	-0.7163	-0.20915	-0.696	-0.15177	1.2964	-4.27605	1.2964	-4.29082	1.2964	-4.246	1.2964	-4.27096	1.2964	-4.54037	1.2964	-4.61066	1.2964	-4.53171	1.2964	-4.56091	1.2964	-4.28369	1.2964	-4.28216	1.2964	-4.30915	1.2964	-4.29167
-0.4885	-0.12957	-0.7151	-0.20701	-0.6942	-0.15082	1.2954	-4.32749	1.2954	-4.34226	1.2954	-4.29744	1.2954	-4.3224	1.2954	-4.58213	1.2954	-4.65293	1.2954	-4.57399	1.2954	-4.60302	1.2954	-4.32901	1.2954	-4.32647	1.2954	-4.35346	1.2954	-4.33631
-0.4873	-0.12784	-0.7133	-0.2046	-0.6936	-0.15029	1.2944	-4.37943	1.2944	-4.3942	1.2944	-4.3499	1.2944	-4.37451	1.2944	-4.62339	1.2944	-4.69418	1.2944	-4.61524	1.2944	-4.64427	1.2944	-4.37434	1.2944	-4.3723	1.2944	-4.39879	1.2944	-4.38181
-0.4848	-0.12828	-0.7114	-0.20397	-0.6917	-0.14797	1.2934	-4.42884	1.2934	-4.44412	1.2934	-4.39879	1.2934	-4.42392	1.2934	-4.6626	1.2934	-4.7334	1.2934	-4.65395	1.2934	-4.68332	1.2934	-4.41712	1.2934	-4.41458	1.2934	-4.44259	1.2934	-4.42476
-0.4823	-0.12712	-0.7108	-0.20344	-0.6905	-0.14809	1.2924	-4.47875	1.2924	-4.49301	1.2924	-4.44819	1.2924	-4.47332	1.2924	-4.7008	1.2924	-4.7721	1.2924	-4.69163	1.2924	-4.72151	1.2924	-4.4599	1.2924	-4.45736	1.2924	-4.48384	1.2924	-4.46703
-0.4817	-0.12646	-0.7083	-0.20005	-0.6886	-0.1479	1.2914	-4.52662	1.2914	-4.54088	1.2914	-4.49657	1.2914	-4.52136	1.2914	-4.73798	1.2914	-4.80928	1.2914	-4.72881	1.2914	-4.75869	1.2914	-4.50065	1.2914	-4.49861	1.2914	-4.52611	1.2914	-4.50846
-0.4805	-0.1257	-0.7071	-0.19958	-0.6862	-0.14492	1.2904	-4.57246	1.2904	-4.58774	1.2904	-4.54241	1.2904	-4.56754	1.2904	-4.77261	1.2904	-4.84442	1.2904	-4.76344	1.2904	-4.79349	1.2904	-4.53986	1.2904	-4.53732	1.2904	-4.56482	1.2904	-4.54733
-0.478	-0.1236	-0.7065	-0.19813	-0.6849	-0.14536	1.2894	-4.6188	1.2894	-4.63306	1.2894	-4.58876	1.2894	-4.61354	1.2894	-4.80673	1.2894	-4.87854	1.2894	-4.79859	1.2894	-4.82795	1.2894	-4.57908	1.2894	-4.57653	1.2894	-4.60403	1.2894	-4.58655
-0.4774	-0.12357	-0.7046	-0.19662	-0.6825	-0.14181	1.2884	-4.6626	1.2884	-4.67686	1.2884	-4.63306	1.2884	-4.65751	1.2884	-4.84035	1.2884	-4.91318	1.2884	-4.83169	1.2884	-4.86174	1.2884	-4.61575	1.2884	-4.61371	1.2884	-4.6407	1.2884	-4.62339
-0.4768	-0.12423	-0.7034	-0.19763	-0.6806	-0.14043	1.2874	-4.70437	1.2874	-4.71914	1.2874	-4.67381	1.2874	-4.69911	1.2874	-4.87091	1.2874	-4.94272	1.2874	-4.86174	1.2874	-4.89179	1.2874	-4.64987	1.2874	-4.64885	1.2874	-4.67534	1.2874	-4.65802
-0.4743	-0.12423	-0.7016	-0.1949	-0.6794	-0.13936	1.2864	-4.74613	1.2864	-4.76141	1.2864	-4.71608	1.2864	-4.74121	1.2864	-4.90044	1.2864	-4.97276	1.2864	-4.89128	1.2864	-4.92149	1.2864	-4.68399	1.2864	-4.68298	1.2864	-4.71048	1.2864	-4.69248
-0.4737	-0.1231	-0.7003	-0.19496	-0.6788	-0.14046	1.2854	-4.78534	1.2854	-4.80113	1.2854	-4.7553	1.2854	-4.78059	1.2854	-4.92693	1.2854	-4.99976	1.2854	-4.91827	1.2854	-4.94832	1.2854	-4.71608	1.2854	-4.71506	1.2854	-4.74154	1.2854	-4.72423
-0.4713	-0.12131	-0.6997	-0.19364	-0.6769	-0.1377	1.2844	-4.82354	1.2844	-4.83933	1.2844	-4.79349	1.2844	-4.81879	1.2844	-4.95239	1.2844	-5.02573	1.2844	-4.94373	1.2844	-4.97395	1.2844	-4.74715	1.2844	-4.74562	1.2844	-4.77261	1.2844	-4.75513
-0.4706	-0.12097	-0.6973	-0.19201	-0.6751	-0.13679	1.2834	-4.86174	1.2834	-4.87702	1.2834	-4.83118	1.2834	-4.85665	1.2834	-4.97684	1.2834	-5.0512	1.2834	-4.9692	1.2834	-4.99908	1.2834	-4.7777	1.2834	-4.77618	1.2834	-4.80317	1.2834	-4.78568
-0.4694	-0.12222	-0.696	-0.19056	-0.6732	-0.13669	1.2824	-4.89637	1.2824	-4.91165	1.2824	-4.86632	1.2824	-4.89145	1.2824	-5.00027	1.2824	-5.0731	1.2824	-4.99059	1.2824	-5.02132	1.2824	-4.80521	1.2824	-4.80368	1.2824	-4.83118	1.2824	-4.81336
-0.4676	-0.12134	-0.6942	-0.19019	-0.6726	-0.13638	1.2814	-4.931	1.2814	-4.94577	1.2814	-4.90095	1.2814	-4.92591	1.2814	-5.02115	1.2814	-5.09296	1.2814	-5.01249	1.2814	-5.0422	1.2814	-4.83271	1.2814	-4.83118	1.2814	-4.85817	1.2814	-4.84069
-0.4669	-0.12065	-0.6936	-0.18831	-0.6708	-0.13528	1.2804	-4.9636	1.2804	-4.97888	1.2804	-4.93304	1.2804	-4.95851	1.2804	-5.04101	1.2804	-5.11333	1.2804	-5.03184	1.2804	-5.06206	1.2804	-4.85766	1.2804	-4.85664	1.2804	-4.88364	1.2804	-4.86598
-0.4645	-0.11911	-0.6923	-0.18755	-0.6689	-0.13497	1.2794	-4.99314	1.2794	-5.0074	1.2794	-4.96309	1.2794	-4.98788	1.2794	-5.05782	1.2794	-5.1337	1.2794	-5.04916	1.2794	-5.08023	1.2794	-4.88058	1.2794	-4.87854	1.2794	-4.90656	1.2794	-4.88856
-0.4632	-0.12003	-0.6911	-0.18642	-0.6677	-0.13327	1.2784	-5.02318	1.2784	-5.03795	1.2784	-4.99314	1.2784	-5.01809	1.2784	-5.07513	1.2784	-5.14898	1.2784	-5.06546	1.2784	-5.09652	1.2784	-4.9035	1.2784	-4.90146	1.2784	-4.92846	1.2784	-4.91114
-0.4626	-0.1182	-0.6899	-0.18651	-0.6663	-0.13161	1.2774	-5.05018	1.2774	-5.06495	1.2774	-5.02064	1.2774	-5.04526	1.2774	-5.08888	1.2774	-5.16426	1.2774	-5.08023	1.2774	-5.11112	1.2774	-4.92336	1.2774	-4.92183	1.2774	-4.94934	1.2774	-4.93151
-0.4608	-0.11864	-0.6874	-0.18438	-0.6644	-0.1307	1.2764	-5.07666	1.2764	-5.09143	1.2764	-5.0461	1.2764	-5.0714	1.2764	-5.10314	1.2764	-5.17445	1.2764	-5.09296	1.2764	-5.12352	1.2764	-4.94272	1.2764	-4.94119	1.2764	-4.96818	1.2764	-4.9507
-0.4596	-0.11902	-0.6868	-0.18247	-0.6628	-0.13023	1.2754	-5.10314	1.2754	-5.11842	1.2754	-5.07106	1.2754	-5.09754	1.2754	-5.11333	1.2754	-5.18972	1.2754	-5.10314	1.2754	-5.1354	1.2754	-4.96003	1.2754	-4.95901	1.2754	-4.98601	1.2754	-4.96835
-0.4579	-0.11685	-0.6856	-0.18184	-0.6617	-0.12988	1.2744	-5.12352	1.2744	-5.13879	1.2744	-5.09296	1.2744	-5.11842	1.2744	-5.12352	1.2744	-5.19991	1.2744	-5.11333	1.2744	-5.14559	1.2744	-4.97531	1.2744	-4.97378	1.2744	-5.00128	1.2744	-4.98346
-0.4561	-0.11616	-0.6837	-0.17977	-0.6597	-0.12913	1.2734	-5.14389	1.2734	-5.15917	1.2734	-5.11333	1.2734	-5.1388	1.2734	-5.1337	1.2734	-5.205	1.2734	-5.12352	1.2734	-5.15407	1.2734	-4.98957	1.2734	-4.98753	1.2734	-5.01555	1.2734	-4.99755
-0.4543	-0.11833	-0.6825	-0.17967	-0.6586	-0.12856	1.2724	-5.16426	1.2724	-5.17445	1.2724	-5.1337	1.2724	-5.15747	1.2724	-5.13879	1.2724	-5.2101	1.2724	-5.12861	1.2724	-5.15917	1.2724	-5.0023	1.2724	-5.00078	1.2724	-5.02828	1.2724	-5.01045
-0.453	-0.11685	-0.6813	-0.17807	-0.6572	-0.1264	1.2714	-5.17954	1.2714	-5.19482	1.2714	-5.14898	1.2714	-5.17445	1.2714	-5.14389	1.2714	-5.21519	1.2714	-5.1337	1.2714	-5.16426	1.2714	-5.01249	1.2714	-5.01096	1.2714	-5.03897	1.2714	-5.02081
-0.4519	-0.11654	-0.6794	-0.17754	-0.6555	-0.12573	1.2704	-5.19482	1.2704	-5.2101	1.2704	-5.16426	1.2704	-5.18973	1.2704	-5.14389	1.2704	-5.22028	1.2704	-5.13879	1.2704	-5.16765	1.2704	-5.02268	1.2704	-5.02115	1.2704	-5.04916	1.2704	-5.031
-0.4504	-0.11507	-0.6788	-0.17509	-0.6543	-0.12505	1.2694	-5.2101	1.2694	-5.22538	1.2694	-5.17954	1.2694	-5.20501	1.2694	-5.14898	1.2694	-5.22028	1.2694	-5.13879	1.2694	-5.16935	1.2694	-5.03082	1.2694	-5.02879	1.2694	-5.0568	1.2694	-5.0388
-0.4493	-0.11601	-0.6769	-0.17572	-0.6526	-0.12448	1.2684	-5.22028	1.2684	-5.23556	1.2684	-5.19482	1.2684	-5.21689	1.2684	-5.14898	1.2684	-5.22028	1.2684	-5.13879	1.2684	-5.16935	1.2684	-5.03643	1.2684	-5.03541	1.2684	-5.06342	1.2684	-5.04509
-0.4473	-0.11582	-0.6757	-0.17443	-0.6513	-0.12386	1.2674	-5.23556	1.2674	-5.24575	1.2674	-5.205	1.2674	-5.22877	1.2674	-5.14389	1.2674	-5.22028	1.2674	-5.13879	1.2674	-5.16765	1.2674	-5.04203	1.2674	-5.0405	1.2674	-5.06902	1.2674	-5.05052
-0.4462	-0.11566	-0.6745	-0.17198	-0.6504	-0.12338	1.2664	-5.24065	1.2664	-5.25593	1.2664	-5.2101	1.2664	-5.23556	1.2664	-5.14389	1.2664	-5.22028	1.2664	-5.1337	1.2664	-5.16596	1.2664	-5.04458	1.2664	-5.04305	1.2664	-5.07106	1.2664	-5.0529
-0.4451	-0.11528	-0.6726	-0.17135	-0.6487	-0.12266	1.2654	-5.25084	1.2654	-5.26103	1.2654	-5.21519	1.2654	-5.24235	1.2654	-5.13879	1.2654	-5.21519	1.2654	-5.12861	1.2654	-5.16086	1.2654	-5.04712	1.2654	-5.04559	1.2654	-5.0736	1.2654	-5.05544
-0.4434	-0.11481	-0.6714	-0.17032	-0.6475	-0.12363	1.2644	-5.25593	1.2644	-5.27121	1.2644	-5.22538	1.2644	-5.25084	1.2644	-5.1337	1.2644	-5.2101	1.2644	-5.12352	1.2644	-5.15577	1.2644	-5.04814	1.2644	-5.04661	1.2644	-5.07462	1.2644	-5.05646
-0.442	-0.11447	-0.6696	-0.16934	-0.6455	-0.12109	1.2634	-5.26103	1.2634	-5.27121	1.2634	-5.23047	1.2634	-5.25424	1.2634	-5.12861	1.2634	-5.205	1.2634	-5.11842	1.2634	-5.15068	1.2634	-5.0461	1.2634	-5.04559	1.2634	-5.0736	1.2634	-5.0551
-0.4401	-0.11305	-0.6683	-0.17028	-0.6443	-0.12144	1.2624	-5.26103	1.2624	-5.2763	1.2624	-5.23047	1.2624	-5.25593	1.2624	-5.11842	1.2624	-5.19482	1.2624	-5.10824	1.2624	-5.14049	1.2624	-5.04458	1.2624	-5.04305	1.2624	-5.07208	1.2624	-5.05324
-0.439	-0.11268	-0.667	-0.16699	-0.6431	-0.12006	1.2614	-5.26103	1.2614	-5.2763	1.2614	-5.23047	1.2614	-5.25593	1.2614	-5.10824	1.2614	-5.18463	1.2614	-5.09805	1.2614	-5.13031	1.2614	-5.0405	1.2614	-5.03948	1.2614	-5.068	1.2614	-5.04933
-0.4378	-0.11246	-0.6652	-0.16501	-0.6417	-0.12015	1.2604	-5.26103	1.2604	-5.2763	1.2604	-5.23047	1.2604	-5.25593	1.2604	-5.09805	1.2604	-5.17445	1.2604	-5.08939	1.2604	-5.12063	1.2604	-5.03541	1.2604	-5.03439	1.2604	-5.06291	1.2604	-5.04424
-0.436	-0.11283	-0.6643	-0.1642	-0.6405	-0.11918	1.2594	-5.26103	1.2594	-5.27121	1.2594	-5.23047	1.2594	-5.25424	1.2594	-5.08888	1.2594	-5.16426	1.2594	-5.07819	1.2594	-5.11044	1.2594	-5.02981	1.2594	-5.02879	1.2594	-5.0568	1.2594	-5.03847
-0.4347	-0.11127	-0.6625	-0.16429	-0.6383	-0.11936	1.2584	-5.25593	1.2584	-5.26612	1.2584	-5.22538	1.2584	-5.24914	1.2584	-5.07462	1.2584	-5.14898	1.2584	-5.06444	1.2584	-5.09601	1.2584	-5.02115	1.2584	-5.02064	1.2584	-5.04916	1.2584	-5.03032
-0.4329	-0.1106	-0.6612	-0.16357	-0.637	-0.11921	1.2574	-5.25084	1.2574	-5.26612	1.2574	-5.22028	1.2574	-5.24575	1.2574	-5.06138	1.2574	-5.13879	1.2574	-5.0512	1.2574	-5.08379	1.2574	-5.013	1.2574	-5.01198	1.2574	-5.0405	1.2574	-5.02183
-0.4318	-0.1112	-0.6604	-0.16191	-0.6359	-0.11845	1.2564	-5.24575	1.2564	-5.25593	1.2564	-5.21519	1.2564	-5.23896	1.2564	-5.04661	1.2564	-5.12352	1.2564	-5.03592	1.2564	-5.06868	1.2564	-5.00281	1.2564	-5.00281	1.2564	-5.03133	1.2564	-5.01232
-0.4305	-0.11089	-0.6586	-0.16237	-0.6341	-0.11776	1.2554	-5.23556	1.2554	-5.24575	1.2554	-5.205	1.2554	-5.22877	1.2554	-5.03031	1.2554	-5.10824	1.2554	-5.01962	1.2554	-5.05272	1.2554	-4.99212	1.2554	-4.9911	1.2554	-5.01962	1.2554	-5.00095
-0.4291	-0.11089	-0.6574	-0.16068	-0.633	-0.11714	1.2544	-5.22538	1.2544	-5.24065	1.2544	-5.19991	1.2544	-5.22198	1.2544	-5.01402	1.2544	-5.0899	1.2544	-5.00281	1.2544	-5.03558	1.2544	-4.9804	1.2544	-4.97989	1.2544	-5.00791	1.2544	-4.9894
-0.4279	-0.11035	-0.6555	-0.16056	-0.6312	-0.11663	1.2534	-5.21519	1.2534	-5.22538	1.2534	-5.18463	1.2534	-5.2084	1.2534	-4.99619	1.2534	-5.07208	1.2534	-4.98499	1.2534	-5.01775	1.2534	-4.96665	1.2534	-4.96614	1.2534	-4.99466	1.2534	-4.97582
-0.4261	-0.1091	-0.6543	-0.15967	-0.63	-0.11575	1.2524	-5.205	1.2524	-5.21519	1.2524	-5.17445	1.2524	-5.19821	1.2524	-4.97735	1.2524	-5.05272	1.2524	-4.96563	1.2524	-4.99857	1.2524	-4.95239	1.2524	-4.95188	1.2524	-4.9804	1.2524	-4.96156
-0.4247	-0.1086	-0.6534	-0.15744	-0.6291	-0.1139	1.2514	-5.18972	1.2514	-5.19991	1.2514	-5.15917	1.2514	-5.18293	1.2514	-4.9585	1.2514	-5.03439	1.2514	-4.94679	1.2514	-4.97989	1.2514	-4.93813	1.2514	-4.93711	1.2514	-4.96614	1.2514	-4.94713
-0.4235	-0.10778	-0.6506	-0.15732	-0.6273	-0.1133	1.2504	-5.17445	1.2504	-5.18463	1.2504	-5.14389	1.2504	-5.16766	1.2504	-4.93813	1.2504	-5.01402	1.2504	-4.92642	1.2504	-4.95952	1.2504	-4.92183	1.2504	-4.92133	1.2504	-4.94985	1.2504	-4.931
-0.422	-0.10891	-0.6488	-0.15525	-0.6261	-0.11349	1.2494	-5.15917	1.2494	-5.16935	1.2494	-5.1337	1.2494	-5.15407	1.2494	-4.91725	1.2494	-4.99314	1.2494	-4.90554	1.2494	-4.93864	1.2494	-4.90503	1.2494	-4.90452	1.2494	-4.93304	1.2494	-4.9142
-0.4208	-0.10841	-0.6479	-0.15446	-0.6243	-0.11356	1.2484	-5.14389	1.2484	-5.15407	1.2484	-5.11333	1.2484	-5.1371	1.2484	-4.89637	1.2484	-4.97175	1.2484	-4.88466	1.2484	-4.91759	1.2484	-4.88771	1.2484	-4.88669	1.2484	-4.91572	1.2484	-4.89671
-0.4189	-0.10819	-0.6469	-0.15506	-0.6231	-0.11393	1.2474	-5.12352	1.2474	-5.1337	1.2474	-5.09805	1.2474	-5.11842	1.2474	-4.87345	1.2474	-4.94832	1.2474	-4.86072	1.2474	-4.89416	1.2474	-4.86785	1.2474	-4.86785	1.2474	-4.89637	1.2474	-4.87736
-0.4176	-0.10825	-0.6451	-0.15421	-0.6222	-0.11233	1.2464	-5.10824	1.2464	-5.11842	1.2464	-5.07717	1.2464	-5.10128	1.2464	-4.85053	1.2464	-4.92642	1.2464	-4.83933	1.2464	-4.87209	1.2464	-4.84901	1.2464	-4.8485	1.2464	-4.87804	1.2464	-4.85852
-0.4165	-0.10769	-0.6437	-0.15336	-0.6204	-0.11296	1.2454	-5.08787	1.2454	-5.09805	1.2454	-5.05884	1.2454	-5.08159	1.2454	-4.82711	1.2454	-4.90299	1.2454	-4.81488	1.2454	-4.84833	1.2454	-4.82914	1.2454	-4.82914	1.2454	-4.85715	1.2454	-4.83848
-0.4147	-0.10765	-0.6419	-0.1512	-0.6193	-0.11243	1.2444	-5.06698	1.2444	-5.07717	1.2444	-5.03846	1.2444	-5.06087	1.2444	-4.80368	1.2444	-4.87905	1.2444	-4.79095	1.2444	-4.82456	1.2444	-4.80775	1.2444	-4.80826	1.2444	-4.83729	1.2444	-4.81777
-0.4134	-0.1075	-0.6407	-0.14953	-0.6173	-0.11173	1.2434	-5.0461	1.2434	-5.05578	1.2434	-5.01707	1.2434	-5.03965	1.2434	-4.78025	1.2434	-4.85512	1.2434	-4.76752	1.2434	-4.80096	1.2434	-4.78687	1.2434	-4.78738	1.2434	-4.81539	1.2434	-4.79655
-0.4126	-0.10587	-0.6392	-0.14825	-0.6161	-0.11133	1.2424	-5.02268	1.2424	-5.03337	1.2424	-4.99466	1.2424	-5.0169	1.2424	-4.75479	1.2424	-4.82965	1.2424	-4.74205	1.2424	-4.7755	1.2424	-4.76497	1.2424	-4.76497	1.2424	-4.79349	1.2424	-4.77448
-0.4108	-0.10631	-0.6376	-0.14809	-0.6152	-0.10966	1.2414	-5.00078	1.2414	-5.00994	1.2414	-4.97175	1.2414	-4.99416	1.2414	-4.73034	1.2414	-4.8047	1.2414	-4.7171	1.2414	-4.75071	1.2414	-4.74256	1.2414	-4.74256	1.2414	-4.77159	1.2414	-4.75224
-0.4097	-0.10637	-0.6365	-0.14712	-0.6135	-0.11051	1.2404	-4.97684	1.2404	-4.98702	1.2404	-4.94832	1.2404	-4.97073	1.2404	-4.70487	1.2404	-4.77923	1.2404	-4.69163	1.2404	-4.72524	1.2404	-4.72015	1.2404	-4.72015	1.2404	-4.74816	1.2404	-4.72949
-0.4078	-0.10464	-0.6346	-0.14602	-0.6124	-0.10888	1.2394	-4.95239	1.2394	-4.96156	1.2394	-4.92387	1.2394	-4.94594	1.2394	-4.6789	1.2394	-4.75326	1.2394	-4.66617	1.2394	-4.69944	1.2394	-4.69622	1.2394	-4.69622	1.2394	-4.72525	1.2394	-4.7059
-0.4065	-0.10517	-0.6335	-0.14721	-0.6105	-0.10744	1.2384	-4.92947	1.2384	-4.93864	1.2384	-4.90146	1.2384	-4.92319	1.2384	-4.65445	1.2384	-4.72881	1.2384	-4.64121	1.2384	-4.67482	1.2384	-4.67381	1.2384	-4.67432	1.2384	-4.70284	1.2384	-4.68366
-0.4054	-0.10571	-0.6327	-0.14536	-0.6093	-0.10699	1.2374	-4.90605	1.2374	-4.9147	1.2374	-4.876	1.2374	-4.89892	1.2374	-4.63001	1.2374	-4.70386	1.2374	-4.61677	1.2374	-4.65021	1.2374	-4.6514	1.2374	-4.65191	1.2374	-4.68043	1.2374	-4.66125
-0.4038	-0.10383	-0.6309	-0.14479	-0.608	-0.10769	1.2364	-4.87956	1.2364	-4.88771	1.2364	-4.85002	1.2364	-4.87243	1.2364	-4.60302	1.2364	-4.67686	1.2364	-4.58977	1.2364	-4.62322	1.2364	-4.62644	1.2364	-4.62644	1.2364	-4.65496	1.2364	-4.63595
-0.4027	-0.10442	-0.6297	-0.14385	-0.6065	-0.10741	1.2354	-4.85308	1.2354	-4.86123	1.2354	-4.82456	1.2354	-4.84629	1.2354	-4.57704	1.2354	-4.64987	1.2354	-4.56329	1.2354	-4.59673	1.2354	-4.602	1.2354	-4.60251	1.2354	-4.63052	1.2354	-4.61168
-0.4008	-0.10552	-0.6278	-0.14285	-0.6055	-0.10681	1.2344	-4.82507	1.2344	-4.83373	1.2344	-4.79706	1.2344	-4.81862	1.2344	-4.55005	1.2344	-4.62288	1.2344	-4.5363	1.2344	-4.56974	1.2344	-4.57653	1.2344	-4.57704	1.2344	-4.60505	1.2344	-4.58621
-0.3996	-0.10499	-0.6266	-0.14212	-0.6043	-0.10502	1.2334	-4.79808	1.2334	-4.80622	1.2334	-4.77057	1.2334	-4.79162	1.2334	-4.52306	1.2334	-4.59639	1.2334	-4.50931	1.2334	-4.54292	1.2334	-4.55158	1.2334	-4.55158	1.2334	-4.5801	1.2334	-4.56109
-0.3987	-0.10348	-0.6257	-0.14144	-0.6026	-0.1059	1.2324	-4.77108	1.2324	-4.77872	1.2324	-4.74307	1.2324	-4.76429	1.2324	-4.49657	1.2324	-4.56991	1.2324	-4.48282	1.2324	-4.51643	1.2324	-4.52611	1.2324	-4.52662	1.2324	-4.55514	1.2324	-4.53596
-0.3969	-0.1031	-0.6239	-0.13986	-0.6015	-0.10439	1.2314	-4.74256	1.2314	-4.75071	1.2314	-4.71557	1.2314	-4.73628	1.2314	-4.46958	1.2314	-4.54241	1.2314	-4.45532	1.2314	-4.4891	1.2314	-4.50065	1.2314	-4.50065	1.2314	-4.52917	1.2314	-4.51016
-0.3956	-0.10329	-0.6228	-0.14087	-0.5996	-0.10304	1.2304	-4.71608	1.2304	-4.72321	1.2304	-4.68858	1.2304	-4.70929	1.2304	-4.4431	1.2304	-4.51593	1.2304	-4.42884	1.2304	-4.46262	1.2304	-4.47518	1.2304	-4.47518	1.2304	-4.5037	1.2304	-4.48469
-0.3939	-0.10263	-0.621	-0.1399	-0.5982	-0.10401	1.2294	-4.68756	1.2294	-4.6952	1.2294	-4.66057	1.2294	-4.68111	1.2294	-4.4161	1.2294	-4.48893	1.2294	-4.40133	1.2294	-4.43545	1.2294	-4.4487	1.2294	-4.44921	1.2294	-4.47773	1.2294	-4.45855
-0.3928	-0.10294	-0.6196	-0.13839	-0.5973	-0.10232	1.2284	-4.65904	1.2284	-4.66617	1.2284	-4.63255	1.2284	-4.65259	1.2284	-4.3886	1.2284	-4.46194	1.2284	-4.37434	1.2284	-4.40829	1.2284	-4.42272	1.2284	-4.42323	1.2284	-4.45175	1.2284	-4.43257
-0.3913	-0.102	-0.6188	-0.14084	-0.5956	-0.10238	1.2274	-4.63154	1.2274	-4.63867	1.2274	-4.60454	1.2274	-4.62492	1.2274	-4.36263	1.2274	-4.43546	1.2274	-4.34786	1.2274	-4.38198	1.2274	-4.39675	1.2274	-4.39726	1.2274	-4.42578	1.2274	-4.4066
-0.39	-0.10181	-0.617	-0.13839	-0.5945	-0.10291	1.2264	-4.60302	1.2264	-4.61015	1.2264	-4.57602	1.2264	-4.5964	1.2264	-4.33564	1.2264	-4.40745	1.2264	-4.32087	1.2264	-4.35465	1.2264	-4.37027	1.2264	-4.37078	1.2264	-4.39879	1.2264	-4.37995
-0.3888	-0.10175	-0.6159	-0.13719	-0.5925	-0.10072	1.2254	-4.575	1.2254	-4.58163	1.2254	-4.54801	1.2254	-4.56821	1.2254	-4.30966	1.2254	-4.38096	1.2254	-4.29489	1.2254	-4.3285	1.2254	-4.3448	1.2254	-4.34531	1.2254	-4.37332	1.2254	-4.35448
-0.387	-0.1026	-0.614	-0.13742	-0.5914	-0.10134	1.2244	-4.54648	1.2244	-4.55361	1.2244	-4.51949	1.2244	-4.53986	1.2244	-4.28369	1.2244	-4.35499	1.2244	-4.26841	1.2244	-4.30236	1.2244	-4.31934	1.2244	-4.31985	1.2244	-4.34735	1.2244	-4.32885
-0.3849	-0.10081	-0.6127	-0.13616	-0.5905	-0.10153	1.2234	-4.51796	1.2234	-4.52458	1.2234	-4.49046	1.2234	-4.511	1.2234	-4.25669	1.2234	-4.328	1.2234	-4.24192	1.2234	-4.27554	1.2234	-4.29285	1.2234	-4.29336	1.2234	-4.32138	1.2234	-4.30253
-0.383	-0.10166	-0.6103	-0.13352	-0.588	-0.09911	1.2224	-4.48995	1.2224	-4.49606	1.2224	-4.46245	1.2224	-4.48282	1.2224	-4.23072	1.2224	-4.30202	1.2224	-4.21544	1.2224	-4.24939	1.2224	-4.26688	1.2224	-4.2679	1.2224	-4.29591	1.2224	-4.2769
-0.3817	-0.10122	-0.6094	-0.13475	-0.5868	-0.09971	1.2214	-4.46092	1.2214	-4.46754	1.2214	-4.43393	1.2214	-4.45413	1.2214	-4.20475	1.2214	-4.27554	1.2214	-4.18947	1.2214	-4.22325	1.2214	-4.24142	1.2214	-4.24192	1.2214	-4.26943	1.2214	-4.25092
-0.3809	-0.10018	-0.608	-0.13468	-0.5851	-0.09843	1.2204	-4.4324	1.2204	-4.43851	1.2204	-4.4049	1.2204	-4.42527	1.2204	-4.17877	1.2204	-4.24956	1.2204	-4.16349	1.2204	-4.19727	1.2204	-4.21544	1.2204	-4.21646	1.2204	-4.24396	1.2204	-4.22529
-0.378	-0.10128	-0.6066	-0.13362	-0.5838	-0.09805	1.2194	-4.40439	1.2194	-4.40999	1.2194	-4.37689	1.2194	-4.39709	1.2194	-4.15331	1.2194	-4.22359	1.2194	-4.13752	1.2194	-4.17147	1.2194	-4.18998	1.2194	-4.191	1.2194	-4.2185	1.2194	-4.19983
-0.3761	-0.09949	-0.6054	-0.13305	-0.5822	-0.09811	1.2184	-4.37587	1.2184	-4.38147	1.2184	-4.34888	1.2184	-4.36874	1.2184	-4.12784	1.2184	-4.19762	1.2184	-4.11256	1.2184	-4.14601	1.2184	-4.16451	1.2184	-4.16502	1.2184	-4.19303	1.2184	-4.17419
-0.3748	-0.10003	-0.6035	-0.1302	-0.581	-0.09833	1.2174	-4.34786	1.2174	-4.35346	1.2174	-4.32087	1.2174	-4.34073	1.2174	-4.10289	1.2174	-4.17266	1.2174	-4.08659	1.2174	-4.12071	1.2174	-4.13956	1.2174	-4.14007	1.2174	-4.16706	1.2174	-4.1489
-0.3739	-0.09908	-0.6024	-0.1317	-0.5798	-0.09751	1.2164	-4.32036	1.2164	-4.32545	1.2164	-4.29336	1.2164	-4.31306	1.2164	-4.07742	1.2164	-4.1472	1.2164	-4.06163	1.2164	-4.09542	1.2164	-4.11409	1.2164	-4.11511	1.2164	-4.1421	1.2164	-4.12377
-0.3722	-0.09874	-0.6015	-0.13236	-0.5779	-0.09733	1.2154	-4.29184	1.2154	-4.29744	1.2154	-4.26484	1.2154	-4.28471	1.2154	-4.05247	1.2154	-4.12224	1.2154	-4.03668	1.2154	-4.07046	1.2154	-4.08863	1.2154	-4.08965	1.2154	-4.11715	1.2154	-4.09848
-0.3711	-0.10012	-0.5996	-0.12998	-0.5768	-0.09711	1.2144	-4.26484	1.2144	-4.26994	1.2144	-4.23785	1.2144	-4.25754	1.2144	-4.02802	1.2144	-4.09728	1.2144	-4.01121	1.2144	-4.0455	1.2144	-4.06418	1.2144	-4.0652	1.2144	-4.09219	1.2144	-4.07386
-0.3692	-0.09908	-0.5985	-0.13092	-0.5749	-0.09569	1.2134	-4.23734	1.2134	-4.24243	1.2134	-4.21035	1.2134	-4.23004	1.2134	-4.00307	1.2134	-4.07284	1.2134	-3.98677	1.2134	-4.02089	1.2134	-4.03923	1.2134	-4.04024	1.2134	-4.06724	1.2134	-4.0489
-0.3679	-0.09905	-0.5967	-0.12976	-0.5741	-0.09516	1.2124	-4.20984	1.2124	-4.21544	1.2124	-4.18285	1.2124	-4.20271	1.2124	-3.97913	1.2124	-4.04839	1.2124	-3.96232	1.2124	-3.99661	1.2124	-4.01478	1.2124	-4.01529	1.2124	-4.04279	1.2124	-4.02429
-0.3671	-0.09918	-0.5953	-0.12957	-0.5726	-0.09585	1.2114	-4.18336	1.2114	-4.18794	1.2114	-4.15636	1.2114	-4.17589	1.2114	-3.95519	1.2114	-4.02395	1.2114	-3.93889	1.2114	-3.97268	1.2114	-3.99033	1.2114	-3.99135	1.2114	-4.01834	1.2114	-4.00001
-0.3652	-0.09779	-0.5944	-0.1279	-0.5712	-0.09425	1.2104	-4.15585	1.2104	-4.16095	1.2104	-4.12937	1.2104	-4.14872	1.2104	-3.93125	1.2104	-3.9995	1.2104	-3.91496	1.2104	-3.94857	1.2104	-3.96589	1.2104	-3.96691	1.2104	-3.99339	1.2104	-3.9754
-0.3641	-0.09817	-0.5928	-0.12809	-0.57	-0.0955	1.2094	-4.12937	1.2094	-4.13395	1.2094	-4.10289	1.2094	-4.12207	1.2094	-3.90783	1.2094	-3.97607	1.2094	-3.89153	1.2094	-3.92514	1.2094	-3.94195	1.2094	-3.94297	1.2094	-3.96996	1.2094	-3.95163
-0.3622	-0.0984	-0.5916	-0.12797	-0.5689	-0.09541	1.2084	-4.1034	1.2084	-4.10798	1.2084	-4.07691	1.2084	-4.0961	1.2084	-3.88491	1.2084	-3.95264	1.2084	-3.8681	1.2084	-3.90188	1.2084	-3.91852	1.2084	-3.91954	1.2084	-3.94602	1.2084	-3.92803
-0.361	-0.0983	-0.5896	-0.12728	-0.5671	-0.09482	1.2074	-4.07691	1.2074	-4.0815	1.2074	-4.05094	1.2074	-4.06978	1.2074	-3.86148	1.2074	-3.92922	1.2074	-3.84467	1.2074	-3.87846	1.2074	-3.89509	1.2074	-3.89611	1.2074	-3.92209	1.2074	-3.90443
-0.3601	-0.09865	-0.5885	-0.12655	-0.5657	-0.09441	1.2064	-4.05145	1.2064	-4.05603	1.2064	-4.02496	1.2064	-4.04415	1.2064	-3.83907	1.2064	-3.90681	1.2064	-3.82227	1.2064	-3.85605	1.2064	-3.87167	1.2064	-3.87269	1.2064	-3.89968	1.2064	-3.88135
-0.3584	-0.09814	-0.5872	-0.12627	-0.5638	-0.09372	1.2054	-4.02547	1.2054	-4.03006	1.2054	-3.9995	1.2054	-4.01834	1.2054	-3.81717	1.2054	-3.88338	1.2054	-3.80037	1.2054	-3.83364	1.2054	-3.84875	1.2054	-3.84977	1.2054	-3.87625	1.2054	-3.85826
-0.3572	-0.09761	-0.5858	-0.12423	-0.5627	-0.09249	1.2044	-4.00001	1.2044	-4.00408	1.2044	-3.97353	1.2044	-3.99254	1.2044	-3.79527	1.2044	-3.86097	1.2044	-3.77796	1.2044	-3.8114	1.2044	-3.82634	1.2044	-3.82685	1.2044	-3.85333	1.2044	-3.83551
-0.3553	-0.09745	-0.5846	-0.12389	-0.5615	-0.09309	1.2034	-3.97505	1.2034	-3.97913	1.2034	-3.94908	1.2034	-3.96775	1.2034	-3.77337	1.2034	-3.83907	1.2034	-3.75555	1.2034	-3.78933	1.2034	-3.80444	1.2034	-3.80546	1.2034	-3.83092	1.2034	-3.81361
-0.354	-0.09773	-0.5824	-0.12423	-0.5598	-0.09293	1.2024	-3.9501	1.2024	-3.95366	1.2024	-3.92412	1.2024	-3.94263	1.2024	-3.75147	1.2024	-3.81717	1.2024	-3.73365	1.2024	-3.76743	1.2024	-3.78203	1.2024	-3.78254	1.2024	-3.80902	1.2024	-3.7912
-0.3532	-0.09632	-0.5811	-0.12429	-0.5584	-0.09102	1.2014	-3.92565	1.2014	-3.92922	1.2014	-3.89968	1.2014	-3.91818	1.2014	-3.73008	1.2014	-3.79629	1.2014	-3.71277	1.2014	-3.74638	1.2014	-3.75962	1.2014	-3.76064	1.2014	-3.78712	1.2014	-3.76913
-0.3514	-0.09792	-0.5799	-0.12411	-0.5567	-0.09051	1.2004	-3.90172	1.2004	-3.90528	1.2004	-3.87574	1.2004	-3.89425	1.2004	-3.7092	1.2004	-3.7749	1.2004	-3.69138	1.2004	-3.72516	1.2004	-3.73823	1.2004	-3.73925	1.2004	-3.76522	1.2004	-3.74757
-0.3503	-0.09685	-0.5785	-0.12276	-0.5555	-0.09061	1.1994	-3.87778	1.1994	-3.88083	1.1994	-3.85129	1.1994	-3.86997	1.1994	-3.68832	1.1994	-3.75351	1.1994	-3.66999	1.1994	-3.70394	1.1994	-3.71684	1.1994	-3.71735	1.1994	-3.74332	1.1994	-3.72584
-0.3484	-0.09557	-0.5774	-0.1231	-0.5543	-0.09032	1.1984	-3.85384	1.1984	-3.85741	1.1984	-3.82787	1.1984	-3.84637	1.1984	-3.66744	1.1984	-3.73263	1.1984	-3.64961	1.1984	-3.68323	1.1984	-3.69545	1.1984	-3.69596	1.1984	-3.72244	1.1984	-3.70462
-0.3472	-0.09535	-0.5754	-0.12225	-0.5528	-0.09092	1.1974	-3.83041	1.1974	-3.83398	1.1974	-3.80546	1.1974	-3.82328	1.1974	-3.64707	1.1974	-3.71226	1.1974	-3.62822	1.1974	-3.66252	1.1974	-3.67406	1.1974	-3.67508	1.1974	-3.70105	1.1974	-3.6834
-0.3458	-0.0967	-0.5742	-0.12206	-0.5513	-0.08967	1.1964	-3.808	1.1964	-3.81106	1.1964	-3.78203	1.1964	-3.80036	1.1964	-3.6267	1.1964	-3.69189	1.1964	-3.60785	1.1964	-3.64215	1.1964	-3.65318	1.1964	-3.6542	1.1964	-3.67966	1.1964	-3.66235
-0.3445	-0.09617	-0.5734	-0.12084	-0.5495	-0.08897	1.1954	-3.7856	1.1954	-3.78814	1.1954	-3.75962	1.1954	-3.77779	1.1954	-3.60632	1.1954	-3.67151	1.1954	-3.58799	1.1954	-3.62194	1.1954	-3.6323	1.1954	-3.63332	1.1954	-3.65929	1.1954	-3.64164
-0.3433	-0.0966	-0.5716	-0.12125	-0.5483	-0.08992	1.1944	-3.76217	1.1944	-3.76573	1.1944	-3.7367	1.1944	-3.75487	1.1944	-3.58646	1.1944	-3.65165	1.1944	-3.56813	1.1944	-3.60208	1.1944	-3.61142	1.1944	-3.61244	1.1944	-3.63892	1.1944	-3.62093
-0.3423	-0.09485	-0.5704	-0.11946	-0.547	-0.08986	1.1934	-3.74027	1.1934	-3.74332	1.1934	-3.7148	1.1934	-3.7328	1.1934	-3.56762	1.1934	-3.63179	1.1934	-3.54877	1.1934	-3.58273	1.1934	-3.59155	1.1934	-3.59257	1.1934	-3.61804	1.1934	-3.60072
-0.3404	-0.09488	-0.5684	-0.12003	-0.5454	-0.08778	1.1924	-3.71837	1.1924	-3.72142	1.1924	-3.6929	1.1924	-3.7109	1.1924	-3.54826	1.1924	-3.61193	1.1924	-3.52942	1.1924	-3.5632	1.1924	-3.57169	1.1924	-3.57271	1.1924	-3.59817	1.1924	-3.58086
-0.3393	-0.09604	-0.5672	-0.11936	-0.5441	-0.08772	1.1914	-3.69647	1.1914	-3.69952	1.1914	-3.671	1.1914	-3.689	1.1914	-3.52891	1.1914	-3.59257	1.1914	-3.51058	1.1914	-3.54402	1.1914	-3.55183	1.1914	-3.55285	1.1914	-3.57831	1.1914	-3.561
-0.3374	-0.09453	-0.5664	-0.11801	-0.5424	-0.08866	1.1904	-3.67508	1.1904	-3.67813	1.1904	-3.64961	1.1904	-3.66761	1.1904	-3.51058	1.1904	-3.57373	1.1904	-3.49173	1.1904	-3.52535	1.1904	-3.53299	1.1904	-3.534	1.1904	-3.55896	1.1904	-3.54198
-0.3362	-0.09444	-0.5646	-0.11911	-0.5411	-0.08885	1.1894	-3.65369	1.1894	-3.65674	1.1894	-3.62771	1.1894	-3.64605	1.1894	-3.49224	1.1894	-3.55539	1.1894	-3.4734	1.1894	-3.50701	1.1894	-3.51363	1.1894	-3.51414	1.1894	-3.53961	1.1894	-3.52246
-0.3352	-0.09444	-0.5635	-0.11911	-0.5403	-0.08942	1.1884	-3.63281	1.1884	-3.63535	1.1884	-3.60683	1.1884	-3.625	1.1884	-3.47391	1.1884	-3.53655	1.1884	-3.45455	1.1884	-3.48834	1.1884	-3.49479	1.1884	-3.49581	1.1884	-3.52076	1.1884	-3.50379
-0.3335	-0.09415	-0.5616	-0.11761	-0.5384	-0.08731	1.1874	-3.61193	1.1874	-3.61447	1.1874	-3.58646	1.1874	-3.60429	1.1874	-3.45608	1.1874	-3.51872	1.1874	-3.43673	1.1874	-3.47051	1.1874	-3.47645	1.1874	-3.47696	1.1874	-3.50243	1.1874	-3.48528
-0.3323	-0.09362	-0.5603	-0.11704	-0.5373	-0.08857	1.1864	-3.59155	1.1864	-3.5941	1.1864	-3.56609	1.1864	-3.58391	1.1864	-3.43826	1.1864	-3.5009	1.1864	-3.4189	1.1864	-3.45269	1.1864	-3.45761	1.1864	-3.45863	1.1864	-3.48409	1.1864	-3.46678
-0.3304	-0.09494	-0.5594	-0.11645	-0.5354	-0.08681	1.1854	-3.57118	1.1854	-3.57373	1.1854	-3.54623	1.1854	-3.56371	1.1854	-3.42094	1.1854	-3.48307	1.1854	-3.40108	1.1854	-3.43503	1.1854	-3.43927	1.1854	-3.44029	1.1854	-3.46525	1.1854	-3.44827
-0.3292	-0.09428	-0.5576	-0.11604	-0.5342	-0.08612	1.1844	-3.55183	1.1844	-3.55387	1.1844	-3.52636	1.1844	-3.54402	1.1844	-3.40362	1.1844	-3.46525	1.1844	-3.38427	1.1844	-3.41771	1.1844	-3.42145	1.1844	-3.42247	1.1844	-3.44742	1.1844	-3.43045
-0.3283	-0.09302	-0.5566	-0.11604	-0.5334	-0.0875	1.1834	-3.53197	1.1834	-3.534	1.1834	-3.50701	1.1834	-3.52433	1.1834	-3.38631	1.1834	-3.44793	1.1834	-3.36645	1.1834	-3.40023	1.1834	-3.40362	1.1834	-3.40464	1.1834	-3.4296	1.1834	-3.41262
-0.3266	-0.09318	-0.5546	-0.1171	-0.5316	-0.08621	1.1824	-3.51261	1.1824	-3.51465	1.1824	-3.48766	1.1824	-3.50497	1.1824	-3.37001	1.1824	-3.43113	1.1824	-3.35015	1.1824	-3.38376	1.1824	-3.38631	1.1824	-3.38733	1.1824	-3.41228	1.1824	-3.39531
-0.3253	-0.09422	-0.5534	-0.11626	-0.5305	-0.08514	1.1814	-3.49377	1.1814	-3.49581	1.1814	-3.46881	1.1814	-3.48613	1.1814	-3.35269	1.1814	-3.41381	1.1814	-3.33334	1.1814	-3.36661	1.1814	-3.36899	1.1814	-3.37001	1.1814	-3.39497	1.1814	-3.37799
-0.3235	-0.0934	-0.5525	-0.11466	-0.5287	-0.08587	1.1804	-3.47493	1.1804	-3.47645	1.1804	-3.44997	1.1804	-3.46712	1.1804	-3.33691	1.1804	-3.39751	1.1804	-3.31704	1.1804	-3.35049	1.1804	-3.35168	1.1804	-3.35269	1.1804	-3.37765	1.1804	-3.36067
-0.3223	-0.09302	-0.5507	-0.11591	-0.5276	-0.08631	1.1794	-3.45659	1.1794	-3.45812	1.1794	-3.43113	1.1794	-3.44861	1.1794	-3.32061	1.1794	-3.38121	1.1794	-3.30075	1.1794	-3.33419	1.1794	-3.33538	1.1794	-3.33589	1.1794	-3.36084	1.1794	-3.34404
-0.3214	-0.09312	-0.5495	-0.11343	-0.5265	-0.08514	1.1784	-3.43775	1.1784	-3.43927	1.1784	-3.4133	1.1784	-3.43011	1.1784	-3.30482	1.1784	-3.36492	1.1784	-3.28445	1.1784	-3.31806	1.1784	-3.31857	1.1784	-3.31908	1.1784	-3.34404	1.1784	-3.32723
-0.3196	-0.09296	-0.5473	-0.11305	-0.5247	-0.08483	1.1774	-3.41992	1.1774	-3.42145	1.1774	-3.39497	1.1774	-3.41211	1.1774	-3.28903	1.1774	-3.34862	1.1774	-3.26866	1.1774	-3.3021	1.1774	-3.30227	1.1774	-3.30278	1.1774	-3.32723	1.1774	-3.31076
-0.3184	-0.09258	-0.5462	-0.11277	-0.5235	-0.08395	1.1764	-3.4021	1.1764	-3.40362	1.1764	-3.37714	1.1764	-3.39429	1.1764	-3.27375	1.1764	-3.33283	1.1764	-3.25287	1.1764	-3.28648	1.1764	-3.28598	1.1764	-3.287	1.1764	-3.31093	1.1764	-3.29464
-0.3165	-0.09209	-0.5451	-0.11274	-0.5216	-0.08439	1.1754	-3.38427	1.1754	-3.3858	1.1754	-3.35932	1.1754	-3.37646	1.1754	-3.25797	1.1754	-3.31755	1.1754	-3.2381	1.1754	-3.27121	1.1754	-3.26968	1.1754	-3.2707	1.1754	-3.29514	1.1754	-3.27851
-0.3152	-0.09255	-0.5424	-0.11378	-0.5204	-0.08351	1.1744	-3.36746	1.1744	-3.36848	1.1744	-3.34251	1.1744	-3.35948	1.1744	-3.2432	1.1744	-3.30227	1.1744	-3.22231	1.1744	-3.25593	1.1744	-3.25389	1.1744	-3.25491	1.1744	-3.27936	1.1744	-3.26272
-0.3141	-0.09252	-0.5406	-0.1117	-0.5193	-0.08395	1.1734	-3.35015	1.1734	-3.35117	1.1734	-3.3257	1.1734	-3.34234	1.1734	-3.22792	1.1734	-3.287	1.1734	-3.20704	1.1734	-3.24065	1.1734	-3.23861	1.1734	-3.23963	1.1734	-3.26357	1.1734	-3.24727
-0.3126	-0.09252	-0.5395	-0.11173	-0.5176	-0.08333	1.1724	-3.33283	1.1724	-3.33436	1.1724	-3.30839	1.1724	-3.32519	1.1724	-3.21315	1.1724	-3.27223	1.1724	-3.19176	1.1724	-3.22571	1.1724	-3.22282	1.1724	-3.22333	1.1724	-3.24829	1.1724	-3.23148
-0.3114	-0.09309	-0.5383	-0.11227	-0.5166	-0.08379	1.1714	-3.31653	1.1714	-3.31755	1.1714	-3.29209	1.1714	-3.30872	1.1714	-3.19787	1.1714	-3.25797	1.1714	-3.1775	1.1714	-3.21111	1.1714	-3.20755	1.1714	-3.20805	1.1714	-3.23301	1.1714	-3.2162
-0.3094	-0.09271	-0.5368	-0.11296	-0.5146	-0.08229	1.1704	-3.30024	1.1704	-3.30126	1.1704	-3.27579	1.1704	-3.29243	1.1704	-3.18412	1.1704	-3.2432	1.1704	-3.16273	1.1704	-3.19668	1.1704	-3.19278	1.1704	-3.19328	1.1704	-3.21722	1.1704	-3.20109
-0.3086	-0.09096	-0.5356	-0.11133	-0.5134	-0.08314	1.1694	-3.28394	1.1694	-3.28496	1.1694	-3.25949	1.1694	-3.27613	1.1694	-3.16986	1.1694	-3.22843	1.1694	-3.14847	1.1694	-3.18225	1.1694	-3.17801	1.1694	-3.17852	1.1694	-3.20245	1.1694	-3.18633
-0.3072	-0.09086	-0.5338	-0.11183	-0.5125	-0.08382	1.1684	-3.26815	1.1684	-3.26866	1.1684	-3.24371	1.1684	-3.26017	1.1684	-3.15611	1.1684	-3.21366	1.1684	-3.13472	1.1684	-3.16816	1.1684	-3.16324	1.1684	-3.16375	1.1684	-3.18768	1.1684	-3.17156
-0.3056	-0.09136	-0.5326	-0.11083	-0.5107	-0.0832	1.1674	-3.25236	1.1674	-3.25338	1.1674	-3.22741	1.1674	-3.24438	1.1674	-3.14236	1.1674	-3.1994	1.1674	-3.12096	1.1674	-3.15424	1.1674	-3.14847	1.1674	-3.14949	1.1674	-3.17342	1.1674	-3.15713
-0.3044	-0.09061	-0.5318	-0.11048	-0.5096	-0.08244	1.1664	-3.23708	1.1664	-3.23708	1.1664	-3.21213	1.1664	-3.22876	1.1664	-3.1286	1.1664	-3.18565	1.1664	-3.10721	1.1664	-3.14049	1.1664	-3.13472	1.1664	-3.13523	1.1664	-3.15916	1.1664	-3.14304
-0.3032	-0.09136	-0.5299	-0.11098	-0.5076	-0.08285	1.1654	-3.22079	1.1654	-3.22181	1.1654	-3.19634	1.1654	-3.21298	1.1654	-3.11536	1.1654	-3.17189	1.1654	-3.09346	1.1654	-3.1269	1.1654	-3.12046	1.1654	-3.12096	1.1654	-3.1449	1.1654	-3.12877
-0.3013	-0.09029	-0.5288	-0.10928	-0.5064	-0.08244	1.1644	-3.20551	1.1644	-3.20602	1.1644	-3.18157	1.1644	-3.1977	1.1644	-3.10161	1.1644	-3.15814	1.1644	-3.08022	1.1644	-3.11332	1.1644	-3.1067	1.1644	-3.10772	1.1644	-3.13115	1.1644	-3.11519
-0.3	-0.09004	-0.5269	-0.11064	-0.5055	-0.08094	1.1634	-3.19074	1.1634	-3.19125	1.1634	-3.1668	1.1634	-3.18293	1.1634	-3.08888	1.1634	-3.14541	1.1634	-3.06698	1.1634	-3.10042	1.1634	-3.09295	1.1634	-3.09397	1.1634	-3.1174	1.1634	-3.10144
-0.2982	-0.08957	-0.5256	-0.10963	-0.5037	-0.08075	1.1624	-3.17597	1.1624	-3.17597	1.1624	-3.15203	1.1624	-3.16799	1.1624	-3.07564	1.1624	-3.13166	1.1624	-3.05374	1.1624	-3.08701	1.1624	-3.07971	1.1624	-3.08022	1.1624	-3.10365	1.1624	-3.08786
-0.2969	-0.09067	-0.5248	-0.10932	-0.5025	-0.0811	1.1614	-3.16171	1.1614	-3.16171	1.1614	-3.13726	1.1614	-3.15356	1.1614	-3.06291	1.1614	-3.11893	1.1614	-3.04101	1.1614	-3.07428	1.1614	-3.06596	1.1614	-3.06698	1.1614	-3.09041	1.1614	-3.07445
-0.296	-0.09051	-0.5231	-0.10891	-0.5015	-0.08188	1.1604	-3.14694	1.1604	-3.14745	1.1604	-3.123	1.1604	-3.13913	1.1604	-3.05068	1.1604	-3.1062	1.1604	-3.02827	1.1604	-3.06172	1.1604	-3.05323	1.1604	-3.05374	1.1604	-3.07717	1.1604	-3.06138
-0.2943	-0.08986	-0.522	-0.11004	-0.4997	-0.08169	1.1594	-3.13319	1.1594	-3.13268	1.1594	-3.10925	1.1594	-3.12504	1.1594	-3.03795	1.1594	-3.09346	1.1594	-3.01605	1.1594	-3.04915	1.1594	-3.03999	1.1594	-3.0405	1.1594	-3.06392	1.1594	-3.04814
-0.2931	-0.09048	-0.5207	-0.1085	-0.4981	-0.08003	1.1584	-3.11893	1.1584	-3.11944	1.1584	-3.09499	1.1584	-3.11112	1.1584	-3.02573	1.1584	-3.08124	1.1584	-3.00383	1.1584	-3.03693	1.1584	-3.02725	1.1584	-3.02776	1.1584	-3.05119	1.1584	-3.0354
-0.2912	-0.09114	-0.519	-0.10947	-0.4964	-0.08125	1.1574	-3.10569	1.1574	-3.10518	1.1574	-3.08175	1.1574	-3.09754	1.1574	-3.01401	1.1574	-3.06851	1.1574	-2.9916	1.1574	-3.02471	1.1574	-3.01503	1.1574	-3.01554	1.1574	-3.03846	1.1574	-3.02301
-0.2901	-0.09111	-0.5175	-0.10741	-0.4951	-0.08091	1.1564	-3.09193	1.1564	-3.09193	1.1564	-3.068	1.1564	-3.08395	1.1564	-3.0023	1.1564	-3.05679	1.1564	-2.97989	1.1564	-3.01299	1.1564	-3.00281	1.1564	-3.00281	1.1564	-3.02573	1.1564	-3.01045
-0.2891	-0.09029	-0.5157	-0.10715	-0.4929	-0.08056	1.1554	-3.07818	1.1554	-3.07818	1.1554	-3.05476	1.1554	-3.07037	1.1554	-2.99008	1.1554	-3.04406	1.1554	-2.96767	1.1554	-3.0006	1.1554	-2.99008	1.1554	-2.99059	1.1554	-3.01401	1.1554	-2.99823
-0.2874	-0.09108	-0.5146	-0.10737	-0.4919	-0.08181	1.1544	-3.06494	1.1544	-3.06494	1.1544	-3.04101	1.1544	-3.05696	1.1544	-2.97836	1.1544	-3.03235	1.1544	-2.95595	1.1544	-2.98889	1.1544	-2.97785	1.1544	-2.97836	1.1544	-3.00179	1.1544	-2.986
-0.2854	-0.08954	-0.5134	-0.10659	-0.4908	-0.08091	1.1534	-3.0517	1.1534	-3.0517	1.1534	-3.02827	1.1534	-3.04389	1.1534	-2.96716	1.1534	-3.02063	1.1534	-2.94424	1.1534	-2.97734	1.1534	-2.96614	1.1534	-2.96665	1.1534	-2.98957	1.1534	-2.97412
-0.284	-0.09007	-0.5111	-0.1079	-0.4882	-0.0793	1.1524	-3.03897	1.1524	-3.03846	1.1524	-3.01554	1.1524	-3.03099	1.1524	-2.95544	1.1524	-3.00943	1.1524	-2.93253	1.1524	-2.9658	1.1524	-2.95392	1.1524	-2.95443	1.1524	-2.97734	1.1524	-2.9619
-0.2828	-0.08904	-0.5098	-0.10728	-0.4871	-0.07865	1.1514	-3.02573	1.1514	-3.02573	1.1514	-3.00281	1.1514	-3.01809	1.1514	-2.94424	1.1514	-2.99772	1.1514	-2.92132	1.1514	-2.95443	1.1514	-2.9422	1.1514	-2.94271	1.1514	-2.96614	1.1514	-2.95035
-0.2809	-0.09045	-0.5081	-0.10731	-0.4853	-0.07985	1.1504	-3.01401	1.1504	-3.0135	1.1504	-2.99059	1.1504	-3.00603	1.1504	-2.93303	1.1504	-2.98651	1.1504	-2.91012	1.1504	-2.94322	1.1504	-2.93049	1.1504	-2.931	1.1504	-2.95392	1.1504	-2.93847
-0.2796	-0.09051	-0.507	-0.10781	-0.484	-0.07977	1.1494	-3.00128	1.1494	-3.00128	1.1494	-2.97836	1.1494	-2.99364	1.1494	-2.92234	1.1494	-2.97582	1.1494	-2.89942	1.1494	-2.93253	1.1494	-2.91928	1.1494	-2.91979	1.1494	-2.94271	1.1494	-2.92726
-0.2789	-0.08888	-0.5061	-0.1075	-0.4832	-0.0786	1.1484	-2.98906	1.1484	-2.98855	1.1484	-2.96614	1.1484	-2.98125	1.1484	-2.91113	1.1484	-2.9641	1.1484	-2.88822	1.1484	-2.92115	1.1484	-2.90808	1.1484	-2.90859	1.1484	-2.931	1.1484	-2.91589
-0.2771	-0.08964	-0.5044	-0.10722	-0.4813	-0.0793	1.1474	-2.97734	1.1474	-2.97683	1.1474	-2.95392	1.1474	-2.96936	1.1474	-2.90095	1.1474	-2.95341	1.1474	-2.87752	1.1474	-2.91063	1.1474	-2.89687	1.1474	-2.89738	1.1474	-2.91979	1.1474	-2.90468
-0.2758	-0.08847	-0.5032	-0.1069	-0.4802	-0.07932	1.1464	-2.96512	1.1464	-2.96512	1.1464	-2.9422	1.1464	-2.95748	1.1464	-2.89025	1.1464	-2.9422	1.1464	-2.86683	1.1464	-2.89976	1.1464	-2.88567	1.1464	-2.88618	1.1464	-2.90859	1.1464	-2.89348
-0.274	-0.08904	-0.5012	-0.10696	-0.4782	-0.07751	1.1454	-2.95341	1.1454	-2.9529	1.1454	-2.92998	1.1454	-2.94543	1.1454	-2.87956	1.1454	-2.93151	1.1454	-2.85613	1.1454	-2.88907	1.1454	-2.87447	1.1454	-2.87497	1.1454	-2.89738	1.1454	-2.88227
-0.2728	-0.08894	-0.5	-0.10696	-0.477	-0.07839	1.1444	-2.94118	1.1444	-2.94118	1.1444	-2.91827	1.1444	-2.93354	1.1444	-2.86886	1.1444	-2.92132	1.1444	-2.84595	1.1444	-2.87871	1.1444	-2.86377	1.1444	-2.86428	1.1444	-2.8872	1.1444	-2.87175
-0.2719	-0.08826	-0.4991	-0.10517	-0.4759	-0.07826	1.1434	-2.92998	1.1434	-2.92947	1.1434	-2.90706	1.1434	-2.92217	1.1434	-2.85868	1.1434	-2.91063	1.1434	-2.83525	1.1434	-2.86819	1.1434	-2.85308	1.1434	-2.85409	1.1434	-2.87599	1.1434	-2.86105
-0.2702	-0.08813	-0.4974	-0.10568	-0.4744	-0.07852	1.1424	-2.91877	1.1424	-2.91827	1.1424	-2.89586	1.1424	-2.91097	1.1424	-2.849	1.1424	-2.90044	1.1424	-2.82506	1.1424	-2.85817	1.1424	-2.84289	1.1424	-2.84289	1.1424	-2.8653	1.1424	-2.85036
-0.269	-0.08938	-0.4963	-0.10599	-0.4733	-0.07693	1.1414	-2.90757	1.1414	-2.90655	1.1414	-2.88465	1.1414	-2.89959	1.1414	-2.83881	1.1414	-2.89025	1.1414	-2.81488	1.1414	-2.84798	1.1414	-2.83219	1.1414	-2.8327	1.1414	-2.85511	1.1414	-2.84
-0.2679	-0.08907	-0.4944	-0.10445	-0.4714	-0.07704	1.1404	-2.89637	1.1404	-2.89586	1.1404	-2.87345	1.1404	-2.88856	1.1404	-2.82914	1.1404	-2.88007	1.1404	-2.8052	1.1404	-2.83814	1.1404	-2.8215	1.1404	-2.82201	1.1404	-2.84442	1.1404	-2.82931
-0.266	-0.08942	-0.4931	-0.10552	-0.4701	-0.07637	1.1394	-2.88516	1.1394	-2.88465	1.1394	-2.86275	1.1394	-2.87752	1.1394	-2.81844	1.1394	-2.87039	1.1394	-2.79502	1.1394	-2.82795	1.1394	-2.81131	1.1394	-2.81131	1.1394	-2.83423	1.1394	-2.81895
-0.265	-0.08772	-0.4919	-0.10524	-0.4691	-0.07632	1.1384	-2.87447	1.1384	-2.87345	1.1384	-2.85155	1.1384	-2.86649	1.1384	-2.80877	1.1384	-2.86071	1.1384	-2.78534	1.1384	-2.81827	1.1384	-2.80062	1.1384	-2.80113	1.1384	-2.82354	1.1384	-2.80843
-0.263	-0.08826	-0.4905	-0.10364	-0.4674	-0.07666	1.1374	-2.86377	1.1374	-2.86326	1.1374	-2.84085	1.1374	-2.85596	1.1374	-2.7996	1.1374	-2.85104	1.1374	-2.77566	1.1374	-2.80877	1.1374	-2.79094	1.1374	-2.79145	1.1374	-2.81386	1.1374	-2.79875
-0.2619	-0.08907	-0.4893	-0.10496	-0.466	-0.07601	1.1364	-2.85308	1.1364	-2.85206	1.1364	-2.83067	1.1364	-2.84527	1.1364	-2.78992	1.1364	-2.84085	1.1364	-2.76599	1.1364	-2.79892	1.1364	-2.78126	1.1364	-2.78177	1.1364	-2.80367	1.1364	-2.7889
-0.261	-0.08759	-0.4882	-0.10367	-0.4637	-0.07576	1.1354	-2.84289	1.1354	-2.84187	1.1354	-2.81946	1.1354	-2.83474	1.1354	-2.78076	1.1354	-2.83168	1.1354	-2.75682	1.1354	-2.78975	1.1354	-2.77159	1.1354	-2.77159	1.1354	-2.794	1.1354	-2.77906
-0.2592	-0.08816	-0.4864	-0.10304	-0.4623	-0.07542	1.1344	-2.83219	1.1344	-2.83118	1.1344	-2.80928	1.1344	-2.82422	1.1344	-2.77159	1.1344	-2.8215	1.1344	-2.74765	1.1344	-2.78025	1.1344	-2.76191	1.1344	-2.76242	1.1344	-2.78432	1.1344	-2.76955
-0.2581	-0.0881	-0.4853	-0.10433	-0.4606	-0.07542	1.1334	-2.8215	1.1334	-2.82048	1.1334	-2.79909	1.1334	-2.81369	1.1334	-2.76242	1.1334	-2.81233	1.1334	-2.73848	1.1334	-2.77108	1.1334	-2.75274	1.1334	-2.75274	1.1334	-2.77464	1.1334	-2.76004
-0.2561	-0.08784	-0.4834	-0.10304	-0.4593	-0.07571	1.1324	-2.81131	1.1324	-2.81029	1.1324	-2.7889	1.1324	-2.8035	1.1324	-2.75376	1.1324	-2.80316	1.1324	-2.72932	1.1324	-2.76208	1.1324	-2.74307	1.1324	-2.74307	1.1324	-2.76497	1.1324	-2.75037
-0.2548	-0.08728	-0.4821	-0.10216	-0.4584	-0.0752	1.1314	-2.80164	1.1314	-2.80011	1.1314	-2.77923	1.1314	-2.79366	1.1314	-2.7446	1.1314	-2.794	1.1314	-2.72066	1.1314	-2.75309	1.1314	-2.73339	1.1314	-2.7339	1.1314	-2.7558	1.1314	-2.74103
-0.254	-0.08819	-0.481	-0.10329	-0.4566	-0.07491	1.1304	-2.79145	1.1304	-2.79043	1.1304	-2.76904	1.1304	-2.78364	1.1304	-2.73594	1.1304	-2.78432	1.1304	-2.71149	1.1304	-2.74392	1.1304	-2.72473	1.1304	-2.72473	1.1304	-2.74663	1.1304	-2.73203
-0.2523	-0.08741	-0.4796	-0.10175	-0.4555	-0.07526	1.1294	-2.78177	1.1294	-2.78076	1.1294	-2.75936	1.1294	-2.77396	1.1294	-2.72728	1.1294	-2.77515	1.1294	-2.70283	1.1294	-2.73509	1.1294	-2.71557	1.1294	-2.71557	1.1294	-2.73747	1.1294	-2.72287
-0.2511	-0.08759	-0.4784	-0.10323	-0.4536	-0.07605	1.1284	-2.7721	1.1284	-2.77057	1.1284	-2.74969	1.1284	-2.76412	1.1284	-2.71862	1.1284	-2.767	1.1284	-2.69417	1.1284	-2.7266	1.1284	-2.7064	1.1284	-2.7064	1.1284	-2.7283	1.1284	-2.7137
-0.2492	-0.08829	-0.4765	-0.10204	-0.4523	-0.07576	1.1274	-2.76242	1.1274	-2.76191	1.1274	-2.74052	1.1274	-2.75495	1.1274	-2.70996	1.1274	-2.75784	1.1274	-2.68552	1.1274	-2.71777	1.1274	-2.69723	1.1274	-2.69774	1.1274	-2.71964	1.1274	-2.70487
-0.2477	-0.0869	-0.4753	-0.10272	-0.4515	-0.07434	1.1264	-2.75325	1.1264	-2.75173	1.1264	-2.73084	1.1264	-2.74527	1.1264	-2.70181	1.1264	-2.74969	1.1264	-2.67737	1.1264	-2.70962	1.1264	-2.68857	1.1264	-2.68908	1.1264	-2.71047	1.1264	-2.69604
-0.2459	-0.08678	-0.4744	-0.10229	-0.4498	-0.07442	1.1254	-2.74358	1.1254	-2.74256	1.1254	-2.72219	1.1254	-2.73611	1.1254	-2.69316	1.1254	-2.74103	1.1254	-2.66871	1.1254	-2.70097	1.1254	-2.68042	1.1254	-2.68042	1.1254	-2.70181	1.1254	-2.68755
-0.2448	-0.08665	-0.4727	-0.10288	-0.4485	-0.07391	1.1244	-2.73441	1.1244	-2.73288	1.1244	-2.71251	1.1244	-2.7266	1.1244	-2.68501	1.1244	-2.73288	1.1244	-2.66056	1.1244	-2.69282	1.1244	-2.67126	1.1244	-2.67177	1.1244	-2.69316	1.1244	-2.67873
-0.2436	-0.08652	-0.4714	-0.10147	-0.4466	-0.07422	1.1234	-2.72524	1.1234	-2.72422	1.1234	-2.70385	1.1234	-2.71777	1.1234	-2.67686	1.1234	-2.72422	1.1234	-2.65241	1.1234	-2.6845	1.1234	-2.66311	1.1234	-2.66311	1.1234	-2.6845	1.1234	-2.67024
-0.2422	-0.08807	-0.4695	-0.10216	-0.4454	-0.07404	1.1224	-2.71658	1.1224	-2.71506	1.1224	-2.69468	1.1224	-2.70877	1.1224	-2.66871	1.1224	-2.71607	1.1224	-2.64426	1.1224	-2.67635	1.1224	-2.65445	1.1224	-2.65496	1.1224	-2.67635	1.1224	-2.66192
-0.2409	-0.08731	-0.4684	-0.10175	-0.4445	-0.0736	1.1214	-2.70742	1.1214	-2.70589	1.1214	-2.68603	1.1214	-2.69978	1.1214	-2.66107	1.1214	-2.70793	1.1214	-2.63612	1.1214	-2.66837	1.1214	-2.6463	1.1214	-2.6463	1.1214	-2.66769	1.1214	-2.65343
-0.2391	-0.08621	-0.4674	-0.10062	-0.4428	-0.07356	1.1204	-2.69876	1.1204	-2.69723	1.1204	-2.67737	1.1204	-2.69112	1.1204	-2.65292	1.1204	-2.69927	1.1204	-2.62797	1.1204	-2.66005	1.1204	-2.63764	1.1204	-2.63815	1.1204	-2.65954	1.1204	-2.64511
-0.2382	-0.08716	-0.4657	-0.10081	-0.4417	-0.07403	1.1194	-2.6901	1.1194	-2.68806	1.1194	-2.66871	1.1194	-2.68229	1.1194	-2.64528	1.1194	-2.69163	1.1194	-2.61982	1.1194	-2.65224	1.1194	-2.62949	1.1194	-2.62949	1.1194	-2.65088	1.1194	-2.63662
-0.2369	-0.08759	-0.4646	-0.10188	-0.4396	-0.07315	1.1184	-2.68144	1.1184	-2.67991	1.1184	-2.66005	1.1184	-2.6738	1.1184	-2.63713	1.1184	-2.68399	1.1184	-2.61218	1.1184	-2.64443	1.1184	-2.62185	1.1184	-2.62135	1.1184	-2.64274	1.1184	-2.62865
-0.234	-0.08584	-0.4627	-0.10141	-0.4384	-0.07308	1.1174	-2.67278	1.1174	-2.67126	1.1174	-2.65139	1.1174	-2.66514	1.1174	-2.62949	1.1174	-2.67584	1.1174	-2.60505	1.1174	-2.63679	1.1174	-2.6132	1.1174	-2.61371	1.1174	-2.6351	1.1174	-2.62067
-0.2321	-0.08643	-0.4613	-0.10024	-0.4375	-0.07443	1.1164	-2.66413	1.1164	-2.6626	1.1164	-2.64274	1.1164	-2.65649	1.1164	-2.62185	1.1164	-2.6682	1.1164	-2.59741	1.1164	-2.62915	1.1164	-2.60556	1.1164	-2.60556	1.1164	-2.62695	1.1164	-2.61269
-0.2311	-0.0859	-0.4602	-0.1	-0.4358	-0.07292	1.1154	-2.65649	1.1154	-2.65445	1.1154	-2.63459	1.1154	-2.64851	1.1154	-2.61472	1.1154	-2.66056	1.1154	-2.58977	1.1154	-2.62168	1.1154	-2.59792	1.1154	-2.59792	1.1154	-2.6188	1.1154	-2.60488
-0.2302	-0.08596	-0.4586	-0.10141	-0.4347	-0.07274	1.1144	-2.64783	1.1144	-2.64579	1.1144	-2.62644	1.1144	-2.64002	1.1144	-2.60709	1.1144	-2.65241	1.1144	-2.58213	1.1144	-2.61388	1.1144	-2.59028	1.1144	-2.58977	1.1144	-2.61116	1.1144	-2.59707
-0.2285	-0.08574	-0.4572	-0.10037	-0.4328	-0.0739	1.1134	-2.63968	1.1134	-2.63815	1.1134	-2.61829	1.1134	-2.63204	1.1134	-2.59945	1.1134	-2.64477	1.1134	-2.57449	1.1134	-2.60624	1.1134	-2.58213	1.1134	-2.58213	1.1134	-2.60301	1.1134	-2.58909
-0.2273	-0.08656	-0.4554	-0.09933	-0.4315	-0.07374	1.1124	-2.63153	1.1124	-2.62949	1.1124	-2.61065	1.1124	-2.62389	1.1124	-2.59232	1.1124	-2.63764	1.1124	-2.56736	1.1124	-2.59911	1.1124	-2.57449	1.1124	-2.57449	1.1124	-2.59537	1.1124	-2.58145
-0.2253	-0.08552	-0.4542	-0.0988	-0.4307	-0.07221	1.1114	-2.62338	1.1114	-2.62135	1.1114	-2.60199	1.1114	-2.61557	1.1114	-2.58519	1.1114	-2.63	1.1114	-2.56023	1.1114	-2.59181	1.1114	-2.56736	1.1114	-2.56685	1.1114	-2.58773	1.1114	-2.57398
-0.2241	-0.08559	-0.453	-0.09877	-0.4288	-0.07309	1.1104	-2.61574	1.1104	-2.61371	1.1104	-2.59435	1.1104	-2.60793	1.1104	-2.57806	1.1104	-2.62236	1.1104	-2.5531	1.1104	-2.58451	1.1104	-2.55972	1.1104	-2.55921	1.1104	-2.5806	1.1104	-2.56651
-0.2233	-0.08546	-0.4512	-0.09965	-0.4277	-0.07213	1.1094	-2.60759	1.1094	-2.60556	1.1094	-2.58671	1.1094	-2.59995	1.1094	-2.57093	1.1094	-2.61574	1.1094	-2.54597	1.1094	-2.57755	1.1094	-2.55259	1.1094	-2.55208	1.1094	-2.57296	1.1094	-2.55921
-0.2205	-0.0859	-0.4501	-0.09981	-0.4257	-0.07332	1.1084	-2.59996	1.1084	-2.59792	1.1084	-2.57907	1.1084	-2.59232	1.1084	-2.5638	1.1084	-2.6081	1.1084	-2.53884	1.1084	-2.57025	1.1084	-2.54495	1.1084	-2.54495	1.1084	-2.56532	1.1084	-2.55174
-0.2186	-0.08684	-0.4482	-0.09962	-0.4246	-0.07236	1.1074	-2.59232	1.1074	-2.59028	1.1074	-2.57143	1.1074	-2.58468	1.1074	-2.55717	1.1074	-2.60097	1.1074	-2.53222	1.1074	-2.56345	1.1074	-2.53782	1.1074	-2.53731	1.1074	-2.55819	1.1074	-2.54444
-0.2172	-0.08521	-0.447	-0.09996	-0.4237	-0.07178	1.1064	-2.58468	1.1064	-2.58264	1.1064	-2.5638	1.1064	-2.57704	1.1064	-2.55004	1.1064	-2.59384	1.1064	-2.52509	1.1064	-2.55632	1.1064	-2.53018	1.1064	-2.53018	1.1064	-2.55106	1.1064	-2.53714
-0.2163	-0.08634	-0.4458	-0.09968	-0.422	-0.07164	1.1054	-2.57704	1.1054	-2.575	1.1054	-2.55667	1.1054	-2.56957	1.1054	-2.54342	1.1054	-2.58671	1.1054	-2.51847	1.1054	-2.54953	1.1054	-2.52356	1.1054	-2.52305	1.1054	-2.54393	1.1054	-2.53018
-0.2146	-0.08424	-0.4443	-0.09896	-0.4208	-0.07211	1.1044	-2.56991	1.1044	-2.56736	1.1044	-2.54903	1.1044	-2.5621	1.1044	-2.5368	1.1044	-2.5806	1.1044	-2.51185	1.1044	-2.54308	1.1044	-2.51694	1.1044	-2.51592	1.1044	-2.5368	1.1044	-2.52322
-0.2135	-0.08571	-0.4432	-0.0977	-0.4188	-0.07134	1.1034	-2.56227	1.1034	-2.56023	1.1034	-2.5419	1.1034	-2.5548	1.1034	-2.53018	1.1034	-2.57347	1.1034	-2.50523	1.1034	-2.53629	1.1034	-2.5093	1.1034	-2.5093	1.1034	-2.52967	1.1034	-2.51609
-0.2119	-0.08493	-0.441	-0.09748	-0.4176	-0.07146	1.1024	-2.55463	1.1024	-2.55259	1.1024	-2.53426	1.1024	-2.54716	1.1024	-2.52356	1.1024	-2.56685	1.1024	-2.49861	1.1024	-2.52967	1.1024	-2.50268	1.1024	-2.50217	1.1024	-2.52254	1.1024	-2.50913
-0.2108	-0.08565	-0.4398	-0.09708	-0.4167	-0.07277	1.1014	-2.54801	1.1014	-2.54546	1.1014	-2.52713	1.1014	-2.5402	1.1014	-2.51745	1.1014	-2.55972	1.1014	-2.49198	1.1014	-2.52305	1.1014	-2.49555	1.1014	-2.49555	1.1014	-2.51592	1.1014	-2.50234
-0.2096	-0.08631	-0.4386	-0.09723	-0.4149	-0.07246	1.1004	-2.54037	1.1004	-2.53833	1.1004	-2.52	1.1004	-2.5329	1.1004	-2.51083	1.1004	-2.5531	1.1004	-2.48587	1.1004	-2.5166	1.1004	-2.48893	1.1004	-2.48842	1.1004	-2.50879	1.1004	-2.49538
-0.2075	-0.08568	-0.4371	-0.09711	-0.4138	-0.0709	1.0994	-2.53324	1.0994	-2.5312	1.0994	-2.51337	1.0994	-2.52594	1.0994	-2.50421	1.0994	-2.54648	1.0994	-2.47925	1.0994	-2.50998	1.0994	-2.48231	1.0994	-2.4818	1.0994	-2.50217	1.0994	-2.48876
-0.2063	-0.08581	-0.436	-0.09673	-0.4119	-0.07129	1.0984	-2.52662	1.0984	-2.52407	1.0984	-2.50624	1.0984	-2.51898	1.0984	-2.4981	1.0984	-2.53986	1.0984	-2.47263	1.0984	-2.50353	1.0984	-2.47569	1.0984	-2.47518	1.0984	-2.49555	1.0984	-2.48214
-0.2045	-0.08549	-0.4341	-0.09758	-0.4107	-0.07062	1.0974	-2.51949	1.0974	-2.51745	1.0974	-2.49911	1.0974	-2.51202	1.0974	-2.49198	1.0974	-2.53375	1.0974	-2.46652	1.0974	-2.49742	1.0974	-2.46907	1.0974	-2.46856	1.0974	-2.48893	1.0974	-2.47552
-0.2033	-0.08603	-0.4329	-0.09695	-0.4097	-0.07055	1.0964	-2.51287	1.0964	-2.51032	1.0964	-2.49249	1.0964	-2.50523	1.0964	-2.48536	1.0964	-2.52713	1.0964	-2.4599	1.0964	-2.4908	1.0964	-2.46245	1.0964	-2.46194	1.0964	-2.48231	1.0964	-2.4689
-0.2021	-0.08609	-0.4316	-0.09641	-0.4079	-0.07178	1.0954	-2.50574	1.0954	-2.50319	1.0954	-2.48587	1.0954	-2.49827	1.0954	-2.47925	1.0954	-2.52101	1.0954	-2.45379	1.0954	-2.48468	1.0954	-2.45582	1.0954	-2.45582	1.0954	-2.47569	1.0954	-2.46244
-0.2007	-0.08452	-0.4302	-0.09767	-0.4068	-0.0714	1.0944	-2.49911	1.0944	-2.49657	1.0944	-2.47925	1.0944	-2.49164	1.0944	-2.47365	1.0944	-2.51439	1.0944	-2.44768	1.0944	-2.47857	1.0944	-2.44971	1.0944	-2.4492	1.0944	-2.46958	1.0944	-2.45616
-0.1992	-0.0843	-0.4291	-0.09598	-0.4049	-0.07002	1.0934	-2.49198	1.0934	-2.48995	1.0934	-2.47263	1.0934	-2.48485	1.0934	-2.46754	1.0934	-2.50828	1.0934	-2.44156	1.0934	-2.47246	1.0934	-2.44309	1.0934	-2.44258	1.0934	-2.46295	1.0934	-2.44954
-0.1973	-0.08502	-0.428	-0.09685	-0.4037	-0.06989	1.0924	-2.48536	1.0924	-2.48333	1.0924	-2.46601	1.0924	-2.47823	1.0924	-2.46143	1.0924	-2.50217	1.0924	-2.43545	1.0924	-2.46635	1.0924	-2.43698	1.0924	-2.43647	1.0924	-2.45684	1.0924	-2.44343
-0.1961	-0.08433	-0.4262	-0.09692	-0.4028	-0.07116	1.0914	-2.47925	1.0914	-2.47671	1.0914	-2.45939	1.0914	-2.47178	1.0914	-2.45532	1.0914	-2.49606	1.0914	-2.42934	1.0914	-2.46024	1.0914	-2.43036	1.0914	-2.42985	1.0914	-2.45022	1.0914	-2.43681
-0.1949	-0.0848	-0.4251	-0.09566	-0.4011	-0.07117	1.0904	-2.47263	1.0904	-2.47008	1.0904	-2.45277	1.0904	-2.46516	1.0904	-2.4492	1.0904	-2.48995	1.0904	-2.42374	1.0904	-2.4543	1.0904	-2.42425	1.0904	-2.42374	1.0904	-2.44411	1.0904	-2.4307
-0.1931	-0.08546	-0.4232	-0.09598	-0.3998	-0.06978	1.0894	-2.46601	1.0894	-2.46346	1.0894	-2.44666	1.0894	-2.45871	1.0894	-2.4436	1.0894	-2.48384	1.0894	-2.41763	1.0894	-2.44836	1.0894	-2.41763	1.0894	-2.41763	1.0894	-2.438	1.0894	-2.42442
-0.192	-0.08552	-0.4219	-0.09698	-0.3981	-0.0712	1.0884	-2.45939	1.0884	-2.45735	1.0884	-2.44004	1.0884	-2.45226	1.0884	-2.43749	1.0884	-2.47823	1.0884	-2.41202	1.0884	-2.44258	1.0884	-2.41152	1.0884	-2.41101	1.0884	-2.43138	1.0884	-2.41797
-0.1902	-0.08552	-0.421	-0.09588	-0.3969	-0.07083	1.0874	-2.45328	1.0874	-2.45073	1.0874	-2.43392	1.0874	-2.44598	1.0874	-2.4324	1.0874	-2.47212	1.0874	-2.40591	1.0874	-2.43681	1.0874	-2.4054	1.0874	-2.4054	1.0874	-2.42578	1.0874	-2.41219
-0.1889	-0.08555	-0.4193	-0.09654	-0.3955	-0.07057	1.0864	-2.44666	1.0864	-2.44462	1.0864	-2.4273	1.0864	-2.43953	1.0864	-2.42629	1.0864	-2.46601	1.0864	-2.40031	1.0864	-2.43087	1.0864	-2.3998	1.0864	-2.39929	1.0864	-2.41916	1.0864	-2.40608
-0.1866	-0.08458	-0.4182	-0.09585	-0.3941	-0.0709	1.0854	-2.44055	1.0854	-2.438	1.0854	-2.42119	1.0854	-2.43325	1.0854	-2.42068	1.0854	-2.46041	1.0854	-2.39471	1.0854	-2.42527	1.0854	-2.39369	1.0854	-2.39318	1.0854	-2.41304	1.0854	-2.39997
-0.1856	-0.08351	-0.4171	-0.09613	-0.393	-0.07079	1.0844	-2.43494	1.0844	-2.43189	1.0844	-2.41508	1.0844	-2.4273	1.0844	-2.41457	1.0844	-2.45481	1.0844	-2.38911	1.0844	-2.4195	1.0844	-2.38758	1.0844	-2.38758	1.0844	-2.40744	1.0844	-2.3942
-0.1842	-0.0842	-0.4153	-0.09569	-0.3911	-0.0692	1.0834	-2.42832	1.0834	-2.42629	1.0834	-2.40846	1.0834	-2.42102	1.0834	-2.40948	1.0834	-2.44869	1.0834	-2.3835	1.0834	-2.41389	1.0834	-2.38198	1.0834	-2.38147	1.0834	-2.40133	1.0834	-2.38826
-0.1828	-0.08517	-0.4142	-0.09497	-0.389	-0.07041	1.0824	-2.42221	1.0824	-2.41916	1.0824	-2.40286	1.0824	-2.41474	1.0824	-2.40388	1.0824	-2.44309	1.0824	-2.3779	1.0824	-2.40829	1.0824	-2.37586	1.0824	-2.37586	1.0824	-2.39522	1.0824	-2.38231
-0.1817	-0.08471	-0.4117	-0.0962	-0.3871	-0.06909	1.0814	-2.4161	1.0814	-2.41355	1.0814	-2.39675	1.0814	-2.4088	1.0814	-2.39827	1.0814	-2.43749	1.0814	-2.3723	1.0814	-2.40269	1.0814	-2.37026	1.0814	-2.36975	1.0814	-2.38962	1.0814	-2.37654
-0.1798	-0.08508	-0.4105	-0.09557	-0.386	-0.06886	1.0804	-2.40999	1.0804	-2.40744	1.0804	-2.39114	1.0804	-2.40286	1.0804	-2.39318	1.0804	-2.43189	1.0804	-2.36721	1.0804	-2.39743	1.0804	-2.36517	1.0804	-2.36466	1.0804	-2.38401	1.0804	-2.37128
-0.1786	-0.08452	-0.4097	-0.09425	-0.385	-0.07011	1.0794	-2.40388	1.0794	-2.40133	1.0794	-2.38503	1.0794	-2.39675	1.0794	-2.38758	1.0794	-2.42629	1.0794	-2.36211	1.0794	-2.39199	1.0794	-2.35906	1.0794	-2.35855	1.0794	-2.37841	1.0794	-2.36534
-0.1776	-0.08455	-0.4079	-0.09541	-0.3833	-0.06862	1.0784	-2.39827	1.0784	-2.39573	1.0784	-2.37943	1.0784	-2.39114	1.0784	-2.38249	1.0784	-2.42017	1.0784	-2.35651	1.0784	-2.38639	1.0784	-2.35346	1.0784	-2.35346	1.0784	-2.37281	1.0784	-2.35991
-0.1758	-0.08499	-0.4068	-0.09588	-0.3822	-0.06865	1.0774	-2.39267	1.0774	-2.38962	1.0774	-2.37332	1.0774	-2.3852	1.0774	-2.37739	1.0774	-2.41508	1.0774	-2.35142	1.0774	-2.3813	1.0774	-2.34836	1.0774	-2.34785	1.0774	-2.36721	1.0774	-2.35447
-0.1747	-0.08386	-0.4049	-0.09438	-0.3802	-0.06831	1.0764	-2.38656	1.0764	-2.38401	1.0764	-2.36772	1.0764	-2.37943	1.0764	-2.37179	1.0764	-2.40948	1.0764	-2.34633	1.0764	-2.37587	1.0764	-2.34276	1.0764	-2.34174	1.0764	-2.3616	1.0764	-2.3487
-0.1733	-0.08382	-0.4037	-0.09438	-0.379	-0.06867	1.0754	-2.38096	1.0754	-2.3779	1.0754	-2.36262	1.0754	-2.37383	1.0754	-2.3667	1.0754	-2.40388	1.0754	-2.34072	1.0754	-2.37043	1.0754	-2.33716	1.0754	-2.33665	1.0754	-2.356	1.0754	-2.34327
-0.1719	-0.08433	-0.4024	-0.09491	-0.3781	-0.06975	1.0744	-2.37536	1.0744	-2.3723	1.0744	-2.35651	1.0744	-2.36806	1.0744	-2.3616	1.0744	-2.39878	1.0744	-2.33563	1.0744	-2.36534	1.0744	-2.33207	1.0744	-2.33105	1.0744	-2.35091	1.0744	-2.33801
-0.1709	-0.08292	-0.401	-0.09428	-0.3763	-0.06855	1.0734	-2.36975	1.0734	-2.3667	1.0734	-2.35091	1.0734	-2.36245	1.0734	-2.35702	1.0734	-2.39318	1.0734	-2.33054	1.0734	-2.36025	1.0734	-2.32646	1.0734	-2.32595	1.0734	-2.34531	1.0734	-2.33257
-0.1689	-0.08433	-0.3998	-0.095	-0.3753	-0.06803	1.0724	-2.36415	1.0724	-2.3611	1.0724	-2.34582	1.0724	-2.35702	1.0724	-2.35142	1.0724	-2.3886	1.0724	-2.32595	1.0724	-2.35532	1.0724	-2.32086	1.0724	-2.32035	1.0724	-2.3397	1.0724	-2.32697
-0.1676	-0.08417	-0.3988	-0.09393	-0.3733	-0.06963	1.0714	-2.35855	1.0714	-2.356	1.0714	-2.34021	1.0714	-2.35159	1.0714	-2.34684	1.0714	-2.383	1.0714	-2.32086	1.0714	-2.35023	1.0714	-2.31628	1.0714	-2.31526	1.0714	-2.33461	1.0714	-2.32205
-0.1664	-0.08433	-0.397	-0.0951	-0.3721	-0.06919	1.0704	-2.35346	1.0704	-2.3504	1.0704	-2.33461	1.0704	-2.34616	1.0704	-2.34174	1.0704	-2.3779	1.0704	-2.31577	1.0704	-2.34514	1.0704	-2.31118	1.0704	-2.31017	1.0704	-2.32952	1.0704	-2.31696
-0.1648	-0.08314	-0.3959	-0.09485	-0.3713	-0.06792	1.0694	-2.34785	1.0694	-2.3448	1.0694	-2.32952	1.0694	-2.34072	1.0694	-2.33665	1.0694	-2.37281	1.0694	-2.31118	1.0694	-2.34021	1.0694	-2.30558	1.0694	-2.30507	1.0694	-2.32443	1.0694	-2.31169
-0.1635	-0.08301	-0.3943	-0.09488	-0.3694	-0.06797	1.0684	-2.34225	1.0684	-2.3392	1.0684	-2.32443	1.0684	-2.33529	1.0684	-2.33207	1.0684	-2.36772	1.0684	-2.30609	1.0684	-2.33529	1.0684	-2.30049	1.0684	-2.29998	1.0684	-2.31933	1.0684	-2.3066
-0.1616	-0.08317	-0.3929	-0.09372	-0.3683	-0.06798	1.0674	-2.33665	1.0674	-2.3341	1.0674	-2.31882	1.0674	-2.32986	1.0674	-2.32697	1.0674	-2.36313	1.0674	-2.30151	1.0674	-2.33054	1.0674	-2.2954	1.0674	-2.29438	1.0674	-2.31424	1.0674	-2.30134
-0.1605	-0.08405	-0.3911	-0.09519	-0.3672	-0.06914	1.0664	-2.33156	1.0664	-2.32901	1.0664	-2.31424	1.0664	-2.32494	1.0664	-2.32239	1.0664	-2.35753	1.0664	-2.29641	1.0664	-2.32544	1.0664	-2.2903	1.0664	-2.28979	1.0664	-2.30915	1.0664	-2.29641
-0.1593	-0.08398	-0.39	-0.09463	-0.3655	-0.06867	1.0654	-2.32646	1.0654	-2.32341	1.0654	-2.30864	1.0654	-2.3195	1.0654	-2.31781	1.0654	-2.35295	1.0654	-2.29183	1.0654	-2.32086	1.0654	-2.28521	1.0654	-2.2847	1.0654	-2.30354	1.0654	-2.29115
-0.1574	-0.0837	-0.3888	-0.0946	-0.3644	-0.06738	1.0644	-2.32137	1.0644	-2.31831	1.0644	-2.30354	1.0644	-2.31441	1.0644	-2.31322	1.0644	-2.34785	1.0644	-2.28674	1.0644	-2.31594	1.0644	-2.28063	1.0644	-2.27961	1.0644	-2.29896	1.0644	-2.2864
-0.1563	-0.08382	-0.3871	-0.09469	-0.3624	-0.06859	1.0634	-2.31577	1.0634	-2.31322	1.0634	-2.29845	1.0634	-2.30915	1.0634	-2.30813	1.0634	-2.34327	1.0634	-2.28215	1.0634	-2.31118	1.0634	-2.27553	1.0634	-2.27452	1.0634	-2.29387	1.0634	-2.28131
-0.1545	-0.08408	-0.3858	-0.09444	-0.3612	-0.06846	1.0624	-2.31068	1.0624	-2.30813	1.0624	-2.29336	1.0624	-2.30406	1.0624	-2.30405	1.0624	-2.33818	1.0624	-2.27808	1.0624	-2.30677	1.0624	-2.27044	1.0624	-2.26942	1.0624	-2.28878	1.0624	-2.27621
-0.1532	-0.08405	-0.3849	-0.09447	-0.3599	-0.06717	1.0614	-2.30609	1.0614	-2.30304	1.0614	-2.28878	1.0614	-2.2993	1.0614	-2.29896	1.0614	-2.33308	1.0614	-2.27299	1.0614	-2.30168	1.0614	-2.26535	1.0614	-2.26484	1.0614	-2.2847	1.0614	-2.27163
-0.152	-0.08392	-0.3831	-0.09347	-0.3585	-0.06727	1.0604	-2.301	1.0604	-2.29794	1.0604	-2.28368	1.0604	-2.29421	1.0604	-2.29489	1.0604	-2.32901	1.0604	-2.2684	1.0604	-2.29743	1.0604	-2.26076	1.0604	-2.25975	1.0604	-2.2791	1.0604	-2.26654
-0.1506	-0.08251	-0.382	-0.09359	-0.3574	-0.06744	1.0594	-2.29591	1.0594	-2.29285	1.0594	-2.27859	1.0594	-2.28912	1.0594	-2.2903	1.0594	-2.32392	1.0594	-2.26382	1.0594	-2.29268	1.0594	-2.25618	1.0594	-2.25516	1.0594	-2.27502	1.0594	-2.26212
-0.1494	-0.08398	-0.3801	-0.09491	-0.3562	-0.06828	1.0584	-2.29081	1.0584	-2.28776	1.0584	-2.2735	1.0584	-2.28402	1.0584	-2.28572	1.0584	-2.31933	1.0584	-2.25975	1.0584	-2.28827	1.0584	-2.25109	1.0584	-2.25007	1.0584	-2.26993	1.0584	-2.25703
-0.1474	-0.08238	-0.379	-0.09482	-0.3545	-0.06732	1.0574	-2.28623	1.0574	-2.28317	1.0574	-2.2684	1.0574	-2.27927	1.0574	-2.28165	1.0574	-2.31475	1.0574	-2.25516	1.0574	-2.28385	1.0574	-2.2465	1.0574	-2.24549	1.0574	-2.26535	1.0574	-2.25245
-0.1465	-0.08317	-0.3781	-0.09412	-0.3533	-0.0666	1.0564	-2.28114	1.0564	-2.27808	1.0564	-2.26382	1.0564	-2.27435	1.0564	-2.27655	1.0564	-2.31017	1.0564	-2.25058	1.0564	-2.2791	1.0564	-2.24192	1.0564	-2.2409	1.0564	-2.26025	1.0564	-2.24769
-0.1451	-0.08386	-0.3763	-0.0946	-0.3515	-0.06828	1.0554	-2.27604	1.0554	-2.27299	1.0554	-2.25924	1.0554	-2.26942	1.0554	-2.27248	1.0554	-2.30558	1.0554	-2.24599	1.0554	-2.27468	1.0554	-2.23734	1.0554	-2.23632	1.0554	-2.25567	1.0554	-2.24311
-0.1436	-0.08241	-0.3752	-0.09438	-0.3501	-0.06727	1.0544	-2.27146	1.0544	-2.2684	1.0544	-2.25414	1.0544	-2.26467	1.0544	-2.26789	1.0544	-2.301	1.0544	-2.24141	1.0544	-2.2701	1.0544	-2.23275	1.0544	-2.23224	1.0544	-2.25109	1.0544	-2.23869
-0.1422	-0.08307	-0.3732	-0.09428	-0.349	-0.06626	1.0534	-2.26637	1.0534	-2.26382	1.0534	-2.24956	1.0534	-2.25992	1.0534	-2.26382	1.0534	-2.29641	1.0534	-2.23734	1.0534	-2.26586	1.0534	-2.22817	1.0534	-2.22664	1.0534	-2.2465	1.0534	-2.23377
-0.1404	-0.08342	-0.3719	-0.09444	-0.3475	-0.0672	1.0524	-2.26178	1.0524	-2.25873	1.0524	-2.24498	1.0524	-2.25516	1.0524	-2.25975	1.0524	-2.29183	1.0524	-2.23326	1.0524	-2.26161	1.0524	-2.22359	1.0524	-2.22257	1.0524	-2.24192	1.0524	-2.22936
-0.1392	-0.08254	-0.3711	-0.09283	-0.3464	-0.06643	1.0514	-2.2572	1.0514	-2.25414	1.0514	-2.24039	1.0514	-2.25058	1.0514	-2.25516	1.0514	-2.28776	1.0514	-2.22919	1.0514	-2.25737	1.0514	-2.21951	1.0514	-2.21849	1.0514	-2.23734	1.0514	-2.22511
-0.1379	-0.08269	-0.3694	-0.09381	-0.3453	-0.0667	1.0504	-2.25262	1.0504	-2.24956	1.0504	-2.23581	1.0504	-2.246	1.0504	-2.25109	1.0504	-2.28317	1.0504	-2.2246	1.0504	-2.25295	1.0504	-2.21544	1.0504	-2.21442	1.0504	-2.23326	1.0504	-2.22104
-0.1364	-0.08373	-0.3682	-0.09406	-0.3437	-0.06668	1.0494	-2.24752	1.0494	-2.24447	1.0494	-2.23122	1.0494	-2.24107	1.0494	-2.2465	1.0494	-2.27859	1.0494	-2.22104	1.0494	-2.24871	1.0494	-2.21085	1.0494	-2.20983	1.0494	-2.22868	1.0494	-2.21645
-0.1352	-0.08348	-0.3664	-0.09205	-0.3425	-0.06617	1.0484	-2.24294	1.0484	-2.24039	1.0484	-2.22664	1.0484	-2.23666	1.0484	-2.24294	1.0484	-2.27401	1.0484	-2.21696	1.0484	-2.24464	1.0484	-2.20627	1.0484	-2.20525	1.0484	-2.22409	1.0484	-2.21187
-0.1337	-0.08336	-0.3652	-0.09158	-0.3405	-0.06607	1.0474	-2.23886	1.0474	-2.2353	1.0474	-2.22257	1.0474	-2.23224	1.0474	-2.23836	1.0474	-2.26993	1.0474	-2.21289	1.0474	-2.24039	1.0474	-2.20169	1.0474	-2.20118	1.0474	-2.22002	1.0474	-2.20763
-0.1324	-0.0833	-0.3639	-0.09142	-0.3392	-0.06614	1.0464	-2.23377	1.0464	-2.23122	1.0464	-2.21849	1.0464	-2.22783	1.0464	-2.23479	1.0464	-2.26586	1.0464	-2.20933	1.0464	-2.23666	1.0464	-2.19761	1.0464	-2.19659	1.0464	-2.21595	1.0464	-2.20338
-0.1313	-0.08266	-0.3624	-0.09158	-0.3384	-0.06689	1.0454	-2.2297	1.0454	-2.22664	1.0454	-2.21391	1.0454	-2.22342	1.0454	-2.23072	1.0454	-2.26127	1.0454	-2.20474	1.0454	-2.23224	1.0454	-2.19303	1.0454	-2.19252	1.0454	-2.21187	1.0454	-2.19914
-0.1292	-0.08307	-0.3612	-0.09183	-0.3367	-0.06718	1.0444	-2.22511	1.0444	-2.22206	1.0444	-2.20983	1.0444	-2.219	1.0444	-2.22613	1.0444	-2.2572	1.0444	-2.20118	1.0444	-2.22817	1.0444	-2.18895	1.0444	-2.18844	1.0444	-2.20729	1.0444	-2.19489
-0.1281	-0.08182	-0.3593	-0.0929	-0.3355	-0.06562	1.0434	-2.22104	1.0434	-2.21849	1.0434	-2.20525	1.0434	-2.21493	1.0434	-2.22257	1.0434	-2.25312	1.0434	-2.19659	1.0434	-2.22409	1.0434	-2.18488	1.0434	-2.18386	1.0434	-2.20321	1.0434	-2.19065
-0.1262	-0.08134	-0.3581	-0.09287	-0.3336	-0.0665	1.0424	-2.21696	1.0424	-2.21391	1.0424	-2.20118	1.0424	-2.21068	1.0424	-2.219	1.0424	-2.24854	1.0424	-2.19303	1.0424	-2.22019	1.0424	-2.1808	1.0424	-2.17979	1.0424	-2.19914	1.0424	-2.18658
-0.125	-0.08116	-0.3573	-0.0913	-0.3324	-0.06556	1.0414	-2.21289	1.0414	-2.20983	1.0414	-2.19659	1.0414	-2.20644	1.0414	-2.21493	1.0414	-2.24447	1.0414	-2.18895	1.0414	-2.21612	1.0414	-2.17622	1.0414	-2.17571	1.0414	-2.19506	1.0414	-2.18233
-0.1239	-0.08125	-0.3544	-0.09274	-0.3315	-0.06548	1.0404	-2.20831	1.0404	-2.20525	1.0404	-2.19252	1.0404	-2.20203	1.0404	-2.21136	1.0404	-2.24039	1.0404	-2.18488	1.0404	-2.21221	1.0404	-2.17215	1.0404	-2.17113	1.0404	-2.19099	1.0404	-2.17809
-0.1225	-0.08103	-0.3526	-0.09186	-0.3297	-0.0667	1.0394	-2.20372	1.0394	-2.20118	1.0394	-2.18844	1.0394	-2.19778	1.0394	-2.20729	1.0394	-2.23632	1.0394	-2.18131	1.0394	-2.20831	1.0394	-2.16807	1.0394	-2.16705	1.0394	-2.18641	1.0394	-2.17384
-0.1213	-0.08116	-0.3518	-0.09171	-0.3285	-0.0661	1.0384	-2.20016	1.0384	-2.19659	1.0384	-2.18437	1.0384	-2.19371	1.0384	-2.20372	1.0384	-2.23224	1.0384	-2.17724	1.0384	-2.2044	1.0384	-2.164	1.0384	-2.16298	1.0384	-2.18284	1.0384	-2.16994
-0.1194	-0.08213	-0.3502	-0.09171	-0.3266	-0.06546	1.0374	-2.19557	1.0374	-2.19201	1.0374	-2.17979	1.0374	-2.18912	1.0374	-2.19965	1.0374	-2.22817	1.0374	-2.17367	1.0374	-2.2005	1.0374	-2.15992	1.0374	-2.1589	1.0374	-2.17877	1.0374	-2.16586
-0.1181	-0.08106	-0.3488	-0.09158	-0.3255	-0.06489	1.0364	-2.1915	1.0364	-2.18844	1.0364	-2.17571	1.0364	-2.18522	1.0364	-2.19608	1.0364	-2.22409	1.0364	-2.1696	1.0364	-2.19659	1.0364	-2.15636	1.0364	-2.15483	1.0364	-2.17469	1.0364	-2.16196
-0.1168	-0.08116	-0.3476	-0.09111	-0.3246	-0.06598	1.0354	-2.18743	1.0354	-2.18386	1.0354	-2.17215	1.0354	-2.18115	1.0354	-2.19201	1.0354	-2.22053	1.0354	-2.16604	1.0354	-2.19286	1.0354	-2.15177	1.0354	-2.15127	1.0354	-2.17011	1.0354	-2.15772
-0.1154	-0.08134	-0.3464	-0.09202	-0.3228	-0.06585	1.0344	-2.18284	1.0344	-2.17979	1.0344	-2.16756	1.0344	-2.17673	1.0344	-2.18844	1.0344	-2.21696	1.0344	-2.16247	1.0344	-2.18929	1.0344	-2.14821	1.0344	-2.14719	1.0344	-2.16654	1.0344	-2.15398
-0.114	-0.08056	-0.3444	-0.09234	-0.3216	-0.06481	1.0334	-2.17775	1.0334	-2.17469	1.0334	-2.17469	1.0334	-2.17571
-0.1122	-0.08037	-0.3432	-0.09061	-0.3197	-0.06476
-0.111	-0.08056	-0.3414	-0.09102	-0.3184	-0.06549
-0.1098	-0.08034	-0.3405	-0.09224	-0.3172	-0.06535
-0.1079	-0.08166	-0.3391	-0.09142	-0.3157	-0.06525
-0.1068	-0.0815	-0.3376	-0.09036	-0.3144	-0.06451
-0.1049	-0.0815	-0.3365	-0.09139	-0.3125	-0.06506
-0.1037	-0.08176	-0.3347	-0.09014	-0.3113	-0.06644
-0.1026	-0.08125	-0.3333	-0.08995	-0.31	-0.06573
-0.1011	-0.08022	-0.3322	-0.09089	-0.3083	-0.06496
-0.1	-0.0815	-0.3308	-0.08945	-0.3072	-0.06473
-0.098	-0.08157	-0.3296	-0.09055	-0.3054	-0.06423
-0.0972	-0.07965	-0.3277	-0.08948	-0.3041	-0.06436
-0.0959	-0.08091	-0.3265	-0.09089	-0.3033	-0.06541
-0.0943	-0.0799	-0.3256	-0.09102	-0.3016	-0.06385
-0.0932	-0.08018	-0.3238	-0.08923	-0.3003	-0.06509
-0.0921	-0.0811	-0.3227	-0.09036	-0.2984	-0.06418
-0.0897	-0.07984	-0.3208	-0.08957	-0.2972	-0.06407
-0.0871	-0.081	-0.3197	-0.09061	-0.2964	-0.06532
-0.0861	-0.07959	-0.3187	-0.09133	-0.2946	-0.06482
-0.0848	-0.08053	-0.317	-0.09051	-0.2934	-0.06382
-0.0834	-0.07939	-0.3159	-0.09029	-0.2916	-0.06509
-0.0823	-0.08017	-0.3134	-0.08863	-0.2894	-0.06471
-0.0807	-0.07942	-0.3121	-0.08907	-0.2876	-0.06319
-0.0793	-0.07928	-0.3113	-0.09045	-0.2864	-0.06325
-0.078	-0.0809	-0.3096	-0.08885	-0.2854	-0.06476
-0.0763	-0.07907	-0.3085	-0.08907	-0.2837	-0.06405
-0.0751	-0.07901	-0.3068	-0.08992	-0.2825	-0.0638
-0.0734	-0.07886	-0.3056	-0.08885	-0.2806	-0.06431
-0.0722	-0.07919	-0.3046	-0.09007	-0.2793	-0.06371
-0.0713	-0.07962	-0.3024	-0.09004	-0.2785	-0.06427
-0.0695	-0.07907	-0.3013	-0.09007	-0.2767	-0.06427
-0.0683	-0.08019	-0.2995	-0.09023	-0.2756	-0.06439
-0.0664	-0.07918	-0.2986	-0.08885	-0.2737	-0.06292
-0.0653	-0.0792	-0.2971	-0.08835	-0.2724	-0.06304
-0.0643	-0.07909	-0.2957	-0.08973	-0.2716	-0.06375
-0.0626	-0.07888	-0.2946	-0.08866	-0.2697	-0.06275
-0.0615	-0.08001	-0.2926	-0.08942	-0.2686	-0.06307
-0.0604	-0.07952	-0.2917	-0.08964	-0.2668	-0.06392
-0.0586	-0.07997	-0.2903	-0.08829	-0.2657	-0.06361
-0.0574	-0.07854	-0.2888	-0.08907	-0.2642	-0.06362
-0.0555	-0.07886	-0.2876	-0.0881	-0.2628	-0.06284
-0.0543	-0.07903	-0.2858	-0.08935	-0.2617	-0.06391
-0.0535	-0.07877	-0.2844	-0.08891	-0.2596	-0.06379
-0.0517	-0.07829	-0.2833	-0.08882	-0.2588	-0.06245
-0.0506	-0.07909	-0.2817	-0.08813	-0.2574	-0.06254
-0.0488	-0.07982	-0.2806	-0.08913	-0.2558	-0.06387
-0.0477	-0.07889	-0.2795	-0.08919	-0.2547	-0.06374
-0.0466	-0.07832	-0.2778	-0.08781	-0.2529	-0.06203
-0.0448	-0.0784	-0.2766	-0.08772	-0.2516	-0.06275
-0.0437	-0.07978	-0.2745	-0.08891	-0.2506	-0.06267
-0.0418	-0.07874	-0.2733	-0.08857	-0.2489	-0.06256
-0.0406	-0.07951	-0.2722	-0.08894	-0.2474	-0.06238
-0.0394	-0.07879	-0.2705	-0.08753	-0.2456	-0.06323
-0.0376	-0.07936	-0.2693	-0.08747	-0.2444	-0.06231
-0.0364	-0.07846	-0.2684	-0.08807	-0.2433	-0.06316
-0.0348	-0.07949	-0.2667	-0.08684	-0.2413	-0.06297
-0.0335	-0.07924	-0.2656	-0.08813	-0.2402	-0.0634
-0.0327	-0.07795	-0.2638	-0.08885	-0.2385	-0.06325
-0.0298	-0.07906	-0.2627	-0.08847	-0.2372	-0.06289
-0.0283	-0.07798	-0.2615	-0.08684	-0.2364	-0.06283
-0.0272	-0.07878	-0.2595	-0.08737	-0.2346	-0.06287
-0.0258	-0.07795	-0.2583	-0.08744	-0.2335	-0.06251
-0.024	-0.07806	-0.2566	-0.08744	-0.2324	-0.06257
-0.0228	-0.07771	-0.2553	-0.08788	-0.2305	-0.06293
-0.0216	-0.07804	-0.2544	-0.08794	-0.2291	-0.06278
-0.0203	-0.07777	-0.2526	-0.08807	-0.2272	-0.06186
-0.019	-0.07746	-0.2513	-0.08778	-0.2261	-0.06258
-0.0174	-0.07817	-0.2494	-0.08747	-0.2249	-0.06172
-0.0159	-0.07877	-0.2482	-0.08744	-0.2231	-0.0625
-0.0142	-0.07783	-0.2471	-0.08778	-0.2219	-0.06172
-0.0134	-0.07905	-0.2453	-0.08713	-0.2202	-0.06276
-0.012	-0.07806	-0.244	-0.08609	-0.2189	-0.06147
-0.0104	-0.07853	-0.2422	-0.08659	-0.2181	-0.06079
-0.0089	-0.07694	-0.241	-0.08618	-0.2163	-0.0611
-0.0071	-0.07678	-0.2401	-0.08778	-0.2152	-0.06179
-0.0059	-0.07795	-0.2384	-0.08624	-0.2133	-0.06221
-0.0047	-0.07736	-0.2373	-0.08581	-0.212	-0.06228
-0.0019	-0.07825	-0.2353	-0.08737	-0.2111	-0.06183
-0.0003	-0.07785	-0.2341	-0.08596	-0.2094	-0.06079
0.0009	-0.07779	-0.2329	-0.08584	-0.2083	-0.0607
0.0021	-0.07824	-0.2313	-0.08652	-0.2064	-0.06121
0.0038	-0.07783	-0.2299	-0.0859	-0.2051	-0.06131
0.0051	-0.07839	-0.228	-0.08581	-0.2042	-0.06005
0.0068	-0.07848	-0.2269	-0.08652	-0.2026	-0.06049
0.0081	-0.07788	-0.2258	-0.08665	-0.2012	-0.06031
0.0089	-0.07688	-0.2239	-0.08728	-0.1993	-0.06083
0.0117	-0.07644	-0.2228	-0.0869	-0.1982	-0.06114
0.0134	-0.07633	-0.221	-0.0869	-0.1973	-0.05973
0.0144	-0.07716	-0.2197	-0.08662	-0.1955	-0.06013
0.0157	-0.07756	-0.2188	-0.08559	-0.1944	-0.06107
0.0176	-0.07694	-0.2172	-0.08555	-0.1925	-0.05978
0.0188	-0.07647	-0.2152	-0.08615	-0.1903	-0.05964
0.02	-0.0763	-0.2133	-0.08536	-0.1885	-0.06111
0.0218	-0.07609	-0.2121	-0.08565	-0.1873	-0.06096
0.023	-0.07565	-0.2109	-0.08527	-0.1864	-0.05954
0.0247	-0.07658	-0.2091	-0.08587	-0.1847	-0.05985
0.026	-0.07567	-0.208	-0.08549	-0.1835	-0.06098
0.0271	-0.07543	-0.2063	-0.08521	-0.1824	-0.06001
0.0287	-0.0768	-0.2049	-0.08671	-0.1806	-0.06098
0.0302	-0.07692	-0.2037	-0.08687	-0.1795	-0.0594
0.0321	-0.07728	-0.2023	-0.08527	-0.1776	-0.06053
0.0332	-0.07577	-0.2008	-0.08489	-0.1764	-0.06
0.0342	-0.07604	-0.1991	-0.08624	-0.1752	-0.0597
0.0359	-0.07586	-0.1981	-0.08511	-0.1738	-0.06044
0.0371	-0.07538	-0.197	-0.08631	-0.1726	-0.06073
0.039	-0.07664	-0.1939	-0.08496	-0.1709	-0.059
0.0403	-0.07635	-0.1923	-0.0848	-0.1697	-0.0592
0.0414	-0.07527	-0.1911	-0.08584	-0.1686	-0.06051
0.0429	-0.07647	-0.1902	-0.08559	-0.1655	-0.06043
0.0441	-0.07679	-0.1884	-0.08502	-0.1641	-0.05965
0.0459	-0.07504	-0.1874	-0.08606	-0.1629	-0.0591
0.0472	-0.07513	-0.1861	-0.08502	-0.1619	-0.05896
0.048	-0.07642	-0.1843	-0.08417	-0.1603	-0.05853
0.0498	-0.07645	-0.1831	-0.08508	-0.1591	-0.05973
0.0511	-0.07566	-0.1814	-0.08436	-0.1572	-0.05832
0.0528	-0.0762	-0.18	-0.08386	-0.156	-0.05831
0.0539	-0.07613	-0.1782	-0.08417	-0.1552	-0.05947
0.0553	-0.07593	-0.1768	-0.08499	-0.1534	-0.05939
0.0568	-0.0751	-0.176	-0.08606	-0.1522	-0.05975
0.0579	-0.07576	-0.1742	-0.08436	-0.1503	-0.0583
0.0599	-0.07584	-0.1731	-0.08581	-0.1491	-0.05829
0.0608	-0.0741	-0.1711	-0.08395	-0.1483	-0.05958
0.0622	-0.07397	-0.17	-0.08392	-0.1465	-0.05892
0.0637	-0.07489	-0.1691	-0.08477	-0.1454	-0.05807
0.0652	-0.07483	-0.1673	-0.08521	-0.1443	-0.05946
0.0669	-0.07363	-0.1662	-0.08502	-0.1425	-0.05942
0.0681	-0.07393	-0.1641	-0.08552	-0.1414	-0.05865
0.0694	-0.07362	-0.163	-0.08527	-0.1395	-0.05791
0.0709	-0.07356	-0.1618	-0.08446	-0.1382	-0.05786
0.0721	-0.07462	-0.1603	-0.0837	-0.1374	-0.05846
0.0739	-0.07332	-0.1592	-0.08489	-0.1356	-0.05766
0.0751	-0.07409	-0.1572	-0.08417	-0.1345	-0.0578
0.0763	-0.07405	-0.156	-0.08367	-0.1325	-0.05785
0.0781	-0.0736	-0.1548	-0.08351	-0.1313	-0.05762
0.0792	-0.07312	-0.1532	-0.08474	-0.1305	-0.05892
0.081	-0.07342	-0.1518	-0.0842	-0.1287	-0.05749
0.0822	-0.07285	-0.15	-0.08358	-0.1275	-0.05735
0.0831	-0.07364	-0.1489	-0.08358	-0.1257	-0.05889
0.0848	-0.07255	-0.1476	-0.0833	-0.1245	-0.05882
0.086	-0.07327	-0.1458	-0.08455	-0.1233	-0.05867
0.0878	-0.07416	-0.1446	-0.08323	-0.1203	-0.0586
0.0891	-0.07386	-0.1429	-0.08367	-0.1186	-0.05884
0.0903	-0.07222	-0.1417	-0.08417	-0.1175	-0.05851
0.0917	-0.07284	-0.1404	-0.08442	-0.1163	-0.05882
0.093	-0.07245	-0.139	-0.08398	-0.1146	-0.05745
0.094	-0.07346	-0.1379	-0.08474	-0.1134	-0.05727
0.0957	-0.07295	-0.1357	-0.08382	-0.1116	-0.05721
0.0968	-0.07221	-0.1343	-0.08382	-0.1105	-0.05725
0.0988	-0.07324	-0.1335	-0.08408	-0.1096	-0.05873
0.1001	-0.07336	-0.1317	-0.08436	-0.1079	-0.0582
0.1013	-0.07239	-0.1306	-0.0843	-0.1066	-0.05673
0.1027	-0.07327	-0.1287	-0.08298	-0.1057	-0.05809
0.1037	-0.07191	-0.1275	-0.08273	-0.1036	-0.05716
0.1058	-0.0732	-0.1267	-0.08411	-0.1024	-0.05704
0.107	-0.07217	-0.1247	-0.08395	-0.1004	-0.05825
0.1078	-0.07202	-0.1237	-0.08389	-0.0991	-0.05781
0.1105	-0.07217	-0.1217	-0.08201	-0.0973	-0.05815
0.1117	-0.07318	-0.1206	-0.08235	-0.0962	-0.0581
0.1131	-0.07173	-0.1196	-0.08367	-0.0952	-0.05732
0.1143	-0.07211	-0.118	-0.08379	-0.0935	-0.05804
0.1162	-0.07291	-0.1158	-0.08254	-0.0915	-0.05583
0.1174	-0.07257	-0.1143	-0.08301	-0.0901	-0.05778
0.1182	-0.07115	-0.1132	-0.08213	-0.0889	-0.05701
0.1202	-0.07259	-0.1114	-0.08354	-0.0871	-0.05722
0.1215	-0.07278	-0.1101	-0.08266	-0.0858	-0.05643
0.1234	-0.07096	-0.1092	-0.08207	-0.0849	-0.05701
0.1246	-0.07094	-0.1076	-0.08201	-0.0831	-0.05732
0.1258	-0.0712	-0.1063	-0.08263	-0.0819	-0.05773
0.1275	-0.07164	-0.1044	-0.0821	-0.08	-0.05623
0.1287	-0.07162	-0.1032	-0.08188	-0.0788	-0.05665
0.1306	-0.07104	-0.1023	-0.08248	-0.0777	-0.05617
0.1318	-0.07194	-0.1005	-0.08241	-0.0762	-0.05764
0.133	-0.07174	-0.0994	-0.08188	-0.075	-0.05648
0.1345	-0.07169	-0.0975	-0.08298	-0.073	-0.05736
0.1356	-0.07148	-0.0962	-0.08207	-0.0719	-0.05763
0.1374	-0.07023	-0.095	-0.08223	-0.0706	-0.05759
0.1387	-0.0705	-0.0935	-0.08285	-0.0691	-0.05591
0.1397	-0.07046	-0.0921	-0.08172	-0.0677	-0.05614
0.1414	-0.07018	-0.0903	-0.08147	-0.0659	-0.05707
0.1429	-0.07016	-0.0891	-0.08223	-0.0646	-0.05758
0.1447	-0.07091	-0.0879	-0.08238	-0.0635	-0.05752
0.1459	-0.07125	-0.0861	-0.08307	-0.0616	-0.05626
0.147	-0.07114	-0.0848	-0.08301	-0.0605	-0.05624
0.149	-0.07012	-0.0831	-0.08292	-0.0587	-0.05619
0.1501	-0.07106	-0.0819	-0.08285	-0.0574	-0.05608
0.1519	-0.07088	-0.0808	-0.08119	-0.0563	-0.05608
0.1531	-0.07009	-0.0793	-0.08248	-0.0547	-0.05683
0.1543	-0.0702	-0.0781	-0.08244	-0.0533	-0.05545
0.1557	-0.06901	-0.0761	-0.08263	-0.0514	-0.0563
0.1569	-0.06889	-0.0752	-0.08103	-0.0502	-0.05699
0.158	-0.06997	-0.0739	-0.08103	-0.049	-0.05657
0.1599	-0.06872	-0.0723	-0.08273	-0.0476	-0.05621
0.1611	-0.06886	-0.0712	-0.08232	-0.0464	-0.05695
0.1627	-0.0701	-0.0694	-0.08072	-0.0446	-0.05604
0.1641	-0.06972	-0.0676	-0.08187	-0.0432	-0.05486
0.1658	-0.06859	-0.0661	-0.08169	-0.0423	-0.05517
0.1667	-0.06976	-0.0649	-0.08095	-0.0406	-0.05494
0.1681	-0.06995	-0.0636	-0.08151	-0.0394	-0.05602
0.1697	-0.06951	-0.062	-0.08178	-0.0375	-0.05653
0.171	-0.06979	-0.0608	-0.08157	-0.0363	-0.05666
0.1729	-0.06945	-0.0592	-0.08102	-0.0355	-0.05527
0.1741	-0.0683	-0.0579	-0.08001	-0.0336	-0.05543
0.1753	-0.06889	-0.0566	-0.08054	-0.0325	-0.05512
0.177	-0.06914	-0.0552	-0.08156	-0.0305	-0.05618
0.1782	-0.06916	-0.0541	-0.0816	-0.0294	-0.05643
0.18	-0.06762	-0.053	-0.08009	-0.0285	-0.05515
0.181	-0.06881	-0.0512	-0.07992	-0.0268	-0.05603
0.1821	-0.06888	-0.0501	-0.08087	-0.0256	-0.05644
0.1839	-0.06886	-0.0482	-0.07969	-0.0236	-0.0564
0.1851	-0.06723	-0.0469	-0.07929	-0.0225	-0.05595
0.1869	-0.06784	-0.0459	-0.08	-0.0216	-0.05455
0.1882	-0.06713	-0.0442	-0.07886	-0.0198	-0.05494
0.1892	-0.06699	-0.0432	-0.07906	-0.0187	-0.05612
0.1909	-0.06689	-0.0412	-0.07982	-0.0167	-0.0546
0.1923	-0.06653	-0.04	-0.08014	-0.0155	-0.0554
0.1942	-0.0662	-0.0391	-0.07911	-0.0144	-0.05439
0.1953	-0.0665	-0.0373	-0.0795	-0.0126	-0.05508
0.1965	-0.06641	-0.0361	-0.07868	-0.0114	-0.05448
0.1982	-0.0665	-0.0342	-0.08002	-0.0095	-0.05503
0.1995	-0.06767	-0.0329	-0.07883	-0.0085	-0.05433
0.2013	-0.06762	-0.0321	-0.07898	-0.0076	-0.05501
0.2025	-0.06749	-0.0303	-0.07876	-0.0059	-0.05486
0.2037	-0.06709	-0.0292	-0.07838	-0.0048	-0.05385
0.2051	-0.06701	-0.0281	-0.07894	-0.0027	-0.0542
0.2062	-0.06659	-0.0262	-0.07869	-0.0015	-0.05466
0.2088	-0.06672	-0.0251	-0.07803	-0.0004	-0.05442
0.2098	-0.06674	-0.0234	-0.07808	0.0023	-0.05563
0.2116	-0.06625	-0.0223	-0.07785	0.0042	-0.05335
0.2128	-0.06644	-0.0211	-0.07867	0.0063	-0.05515
0.2137	-0.06474	-0.0194	-0.07894	0.0078	-0.05501
0.2166	-0.06627	-0.0174	-0.07923	0.0089	-0.05544
0.2186	-0.06502	-0.0159	-0.07804	0.01	-0.05501
0.2198	-0.06505	-0.0144	-0.07771	0.0121	-0.05529
0.2206	-0.06438	-0.0127	-0.079	0.0133	-0.05521
0.2224	-0.06579	-0.0115	-0.07953	0.015	-0.0535
0.2235	-0.06557	-0.0103	-0.0788	0.0163	-0.05442
0.2251	-0.06561	-0.0086	-0.0786	0.0171	-0.05319
0.2263	-0.06519	-0.0073	-0.07777	0.0188	-0.05438
0.2275	-0.0644	-0.0054	-0.07849	0.02	-0.05472
0.2296	-0.06356	-0.0043	-0.07772	0.022	-0.05344
0.2307	-0.06353	-0.003	-0.07759	0.0232	-0.05425
0.2325	-0.06333	-0.0016	-0.0775	0.0243	-0.0533
0.2336	-0.06315	-0.0006	-0.07733	0.0259	-0.05316
0.235	-0.06325	0.0015	-0.07829	0.027	-0.0531
0.2364	-0.06447	0.0028	-0.07785	0.0289	-0.05442
0.2378	-0.06431	0.0039	-0.07782	0.0301	-0.05443
0.2397	-0.06414	0.0054	-0.07761	0.031	-0.05294
0.241	-0.06406	0.0069	-0.07668	0.0328	-0.05285
0.2421	-0.06388	0.0086	-0.0767	0.03392	-0.05359
0.2438	-0.06261	0.0098	-0.0775	0.03589	-0.05362
0.24497	-0.06295	0.012	-0.07636	0.03712	-0.05281
0.24681	-0.06203	0.0131	-0.07825	0.03829	-0.05366
0.24811	-0.063	0.0143	-0.07816	0.03983	-0.05403
0.24934	-0.06312	0.0158	-0.07654	0.04125	-0.05342
0.25075	-0.06175	0.0172	-0.07701	0.04309	-0.05263
0.25217	-0.06271	0.019	-0.0762	0.04433	-0.05279
0.25402	-0.06227	0.0202	-0.07757	0.04605	-0.05271
0.25513	-0.06142	0.0214	-0.07739	0.04734	-0.0536
0.2563	-0.06235	0.0232	-0.07669	0.04851	-0.05321
0.25783	-0.06124	0.0244	-0.07684	0.04999	-0.05228
0.25907	-0.06094	0.0261	-0.07728	0.05116	-0.05267
0.26073	-0.06086	0.0273	-0.07679	0.05227	-0.05392
0.26208	-0.0621	0.0286	-0.07732	0.05405	-0.05268
0.26331	-0.06165	0.0299	-0.07602	0.05522	-0.05212
0.26504	-0.06053	0.0311	-0.0769	0.05719	-0.05294
0.26627	-0.06112	0.0331	-0.07658	0.05842	-0.05242
0.26818	-0.06116	0.03429	-0.07594	0.06009	-0.05242
0.26935	-0.06013	0.03552	-0.07543	0.06132	-0.0519
0.27052	-0.06003	0.03694	-0.07701	0.06218	-0.05275
0.27193	-0.05966	0.03842	-0.07649	0.06397	-0.05255
0.2731	-0.05979	0.04026	-0.07539	0.06514	-0.05142
0.27477	-0.05987	0.04149	-0.07512	0.06711	-0.0528
0.276	-0.05981	0.04322	-0.07476	0.06834	-0.05248
0.27704	-0.05942	0.04445	-0.07478	0.06957	-0.05266
0.27895	-0.0603	0.04568	-0.07508	0.07111	-0.05279
0.28037	-0.06058	0.0474	-0.07491	0.07234	-0.05285
0.28222	-0.06013	0.04851	-0.07454	0.07394	-0.05238
0.28308	-0.05912	0.04937	-0.07585	0.07511	-0.05174
0.28425	-0.05894	0.05116	-0.07552	0.0772	-0.0516
0.28603	-0.05872	0.05233	-0.07504	0.07831	-0.05107
0.28714	-0.05827	0.0543	-0.07526	0.07954	-0.05143
0.28923	-0.05912	0.05541	-0.07491	0.08102	-0.05224
0.2904	-0.05947	0.05627	-0.07418	0.08225	-0.05175
0.29133	-0.05759	0.05805	-0.07439	0.08416	-0.05192
0.29311	-0.05804	0.05916	-0.07482	0.08551	-0.05065
0.29428	-0.05801	0.06107	-0.0753	0.08638	-0.05231
0.29619	-0.05906	0.06243	-0.07432	0.08816	-0.05234
0.29755	-0.05735	0.0636	-0.07429	0.08933	-0.05181
0.29865	-0.05703	0.06495	-0.07415	0.09124	-0.05057
0.30007	-0.05786	0.06612	-0.074	0.09247	-0.05152
0.30124	-0.05677	0.06809	-0.07524	0.09333	-0.05184
0.30315	-0.05728	0.06926	-0.07461	0.09524	-0.05046
0.30444	-0.05645	0.07012	-0.07312	0.09641	-0.05039
0.3053	-0.05784	0.07197	-0.07529	0.09801	-0.05174
0.30814	-0.05627	0.07345	-0.07477	0.09918	-0.05113
0.30937	-0.05669	0.07523	-0.07391	0.10041	-0.0501
0.31091	-0.0568	0.07609	-0.07389	0.10214	-0.0494
0.31201	-0.05732	0.07726	-0.07395	0.10361	-0.05125
0.31398	-0.05613	0.07899	-0.07361	0.10626	-0.05007
0.31515	-0.05735	0.08077	-0.07314	0.10719	-0.05139
0.31608	-0.05543	0.08268	-0.07343	0.10891	-0.05141
0.31792	-0.05642	0.08397	-0.07432	0.11008	-0.05116
0.31903	-0.05502	0.08478	-0.07437	0.11199	-0.04984
0.321	-0.05489	0.08656	-0.07413	0.11328	-0.05011
0.32217	-0.05485	0.08773	-0.07407	0.11408	-0.05068
0.32303	-0.05493	0.08964	-0.07255	0.11605	-0.04997
0.32482	-0.05405	0.09099	-0.07279	0.11753	-0.05092
0.32599	-0.05467	0.09216	-0.07337	0.11938	-0.04931
0.32796	-0.05414	0.09358	-0.07251	0.12061	-0.04922
0.32919	-0.05398	0.09475	-0.07287	0.12178	-0.04943
0.33079	-0.05529	0.0966	-0.07332	0.12325	-0.04946
0.33202	-0.05491	0.09789	-0.07297	0.12449	-0.05043
0.33289	-0.0534	0.09875	-0.07218	0.12652	-0.04909
0.33467	-0.05332	0.10054	-0.07176	0.12769	-0.04902
0.3359	-0.0536	0.10183	-0.07388	0.12941	-0.05053
0.33787	-0.05285	0.10349	-0.07231	0.13064	-0.0492
0.3391	-0.05308	0.10466	-0.07169	0.1315	-0.0499
0.34027	-0.05377	0.10583	-0.07171	0.13329	-0.0499
0.34175	-0.05309	0.10762	-0.07163	0.13446	-0.04932
0.34317	-0.05235	0.10897	-0.07152	0.13625	-0.04952
0.34501	-0.05328	0.11094	-0.0724	0.13735	-0.04854
0.34625	-0.05341	0.11211	-0.07133	0.13932	-0.04982
0.34803	-0.05336	0.11383	-0.07237	0.14056	-0.04842
0.34926	-0.05327	0.11562	-0.07257	0.14142	-0.04917
0.35043	-0.05294	0.11661	-0.07289	0.1432	-0.04905
0.35314	-0.05107	0.11839	-0.07278	0.14437	-0.04812
0.35505	-0.05172	0.11962	-0.07246	0.14634	-0.04957
0.35628	-0.05091	0.12048	-0.07104	0.14733	-0.04794
0.35727	-0.05048	0.12227	-0.07103	0.14874	-0.04812
0.35905	-0.05046	0.1235	-0.07076	0.15022	-0.04837
0.36016	-0.05119	0.12535	-0.07222	0.15164	-0.04752
0.36213	-0.05182	0.12658	-0.07219	0.15342	-0.04823
0.36305	-0.04984	0.12732	-0.07078	0.1549	-0.04717
0.36447	-0.05047	0.1291	-0.07123	0.1557	-0.04868
0.36595	-0.04953	0.13027	-0.07171	0.15742	-0.04865
0.36749	-0.04962	0.13231	-0.07089	0.15866	-0.04766
0.36933	-0.04981	0.13354	-0.07019	0.1605	-0.04732
0.37063	-0.05069	0.13471	-0.06994	0.1618	-0.04689
0.37155	-0.04892	0.13625	-0.07099	0.16266	-0.04796
0.37321	-0.04851	0.13766	-0.07032	0.1645	-0.04674
0.37444	-0.0489	0.13945	-0.06953	0.16574	-0.04675
0.37641	-0.04895	0.1408	-0.06973	0.16758	-0.04705
0.3774	-0.04995	0.14166	-0.07027	0.16894	-0.04845
0.37931	-0.04938	0.1445	-0.06919	0.17072	-0.0477
0.38054	-0.04967	0.14622	-0.0697	0.17195	-0.04694
0.3814	-0.04805	0.14708	-0.07072	0.17325	-0.04665
0.38319	-0.04758	0.1485	-0.06941	0.17509	-0.04795
0.38436	-0.04745	0.14997	-0.07047	0.17596	-0.04663
0.38639	-0.04847	0.15158	-0.0693	0.17799	-0.0474
0.38731	-0.0475	0.15342	-0.07033	0.1791	-0.0465
0.38873	-0.04693	0.15465	-0.07	0.17996	-0.04637
0.39027	-0.04816	0.15552	-0.06866	0.18174	-0.04616
0.39162	-0.04704	0.15724	-0.06856	0.18291	-0.04594
0.39347	-0.04634	0.15841	-0.06871	0.18495	-0.04733
0.39464	-0.04663	0.16038	-0.06814	0.18587	-0.04615
0.39587	-0.04611	0.16161	-0.06828	0.18784	-0.047
0.39765	-0.04706	0.16253	-0.06935	0.18901	-0.04557
0.39889	-0.0473	0.16432	-0.06842	0.19024	-0.04602
0.40067	-0.04704	0.16549	-0.06899	0.19172	-0.04634
0.4019	-0.04659	0.1666	-0.06918	0.19295	-0.04658
0.40307	-0.04668	0.16838	-0.06847	0.19461	-0.04621
0.40449	-0.04497	0.16974	-0.06894	0.19609	-0.04667
0.40652	-0.04514	0.17171	-0.06826	0.198	-0.04519
0.408	-0.04556	0.17294	-0.06862	0.19917	-0.04508
0.40911	-0.04444	0.1738	-0.06708	0.2004	-0.04508
0.41101	-0.04435	0.17553	-0.0675	0.20218	-0.04481
0.41225	-0.04417	0.1767	-0.06828	0.20471	-0.04447
0.41348	-0.04434	0.17867	-0.06738	0.20563	-0.04479
0.41495	-0.04529	0.18088	-0.06736	0.20711	-0.04431
0.41649	-0.04532	0.18248	-0.06694	0.20859	-0.04593
0.41828	-0.04486	0.18378	-0.06698	0.21006	-0.04405
0.41951	-0.04458	0.18556	-0.06629	0.21191	-0.04486
0.42062	-0.04458	0.18673	-0.06736	0.21314	-0.04551
0.4224	-0.04372	0.18765	-0.06624	0.21487	-0.04546
0.42357	-0.04367	0.18944	-0.06631	0.21616	-0.04462
0.42542	-0.04339	0.19073	-0.06719	0.21708	-0.0444
0.42665	-0.04244	0.19252	-0.06589	0.21881	-0.04437
0.42788	-0.04224	0.19387	-0.06752	0.21998	-0.04348
0.4293	-0.04349	0.19572	-0.06597	0.22195	-0.04337
0.43078	-0.04254	0.19701	-0.06519	0.22312	-0.04258
0.43262	-0.04162	0.19812	-0.06511	0.22416	-0.0435
0.43379	-0.0415	0.20009	-0.06628	0.22595	-0.04298
0.43472	-0.04283	0.20095	-0.06562	0.22737	-0.04431
0.43656	-0.0411	0.2028	-0.06624	0.22921	-0.04389
0.43773	-0.04092	0.20403	-0.06594	0.23044	-0.04307
0.4397	-0.04149	0.20483	-0.0648	0.23155	-0.04246
0.44087	-0.04129	0.20662	-0.06498	0.23309	-0.04421
0.44174	-0.04018	0.20779	-0.06588	0.23445	-0.04259
0.44346	-0.04093	0.20951	-0.06581	0.23617	-0.04265
0.44463	-0.04151	0.21068	-0.06576	0.23728	-0.04255
0.44648	-0.04034	0.21179	-0.06445	0.23925	-0.04372
0.44771	-0.03957	0.21357	-0.06417	0.24048	-0.0423
0.44968	-0.03929	0.21474	-0.06451	0.24165	-0.04299
0.45054	-0.03996	0.21665	-0.06513	0.24319	-0.0427
0.45196	-0.03908	0.21776	-0.06497	0.24467	-0.04213
0.45356	-0.04041	0.21875	-0.06365	0.24657	-0.04283
0.45497	-0.03866	0.22053	-0.06387	0.24787	-0.0418
0.45694	-0.03949	0.2217	-0.06334	0.24873	-0.04278
0.45817	-0.03845	0.22361	-0.06397	0.25045	-0.04267
0.45904	-0.03928	0.22478	-0.06395	0.25168	-0.04163
0.46082	-0.03854	0.22564	-0.06253	0.25359	-0.04267
0.46193	-0.03774	0.22737	-0.06246	0.25458	-0.04095
0.46384	-0.03771	0.2286	-0.06365	0.25655	-0.04163
0.46501	-0.03736	0.23057	-0.06261	0.25772	-0.04109
0.46606	-0.03728	0.23174	-0.06196	0.25864	-0.04216
0.46778	-0.03721	0.23291	-0.0625	0.26043	-0.04185
0.46901	-0.03706	0.23438	-0.06256	0.2616	-0.04061
0.4708	-0.03776	0.23549	-0.06209	0.26357	-0.04184
0.47197	-0.03784	0.2374	-0.06293	0.26449	-0.0404
0.47412	-0.03769	0.23869	-0.06289	0.26591	-0.04059
0.47548	-0.03731	0.23962	-0.06266	0.26745	-0.04111
0.47634	-0.03647	0.24134	-0.06213	0.2688	-0.03994
0.47806	-0.03611	0.24245	-0.06134	0.27059	-0.0401
0.47929	-0.03692	0.2443	-0.06182	0.27151	-0.04118
0.48126	-0.03671	0.24559	-0.06165	0.27268	-0.04128
0.48237	-0.03674	0.2467	-0.06263	0.27459	-0.03918
0.48329	-0.03502	0.24824	-0.06159	0.2757	-0.03965
0.48508	-0.03518	0.24953	-0.06139	0.27742	-0.03957
0.48631	-0.03578	0.25125	-0.06163	0.27884	-0.04091
0.48816	-0.03568	0.25273	-0.05973	0.2805	-0.03914
0.48957	-0.03448	0.25452	-0.06077	0.28142	-0.04032
0.49136	-0.03396	0.25532	-0.05981	0.28253	-0.04017
0.49259	-0.03497	0.25655	-0.05981	0.2845	-0.03866
0.49388	-0.03469	0.25827	-0.05975	0.28567	-0.03823
0.49548	-0.03496	0.25956	-0.06041	0.28727	-0.03857
0.49659	-0.03433	0.26067	-0.05916	0.28844	-0.03955
0.49856	-0.03319	0.2624	-0.05895	0.28961	-0.03855
0.49967	-0.03377	0.26357	-0.05878	0.2917	-0.0399
0.50066	-0.03318	0.26554	-0.0599	0.293	-0.03825
0.50244	-0.03305	0.26671	-0.0584	0.2949	-0.03938
0.50392	-0.03239	0.26763	-0.0595	0.29577	-0.03808
0.50669	-0.03334	0.26954	-0.05818	0.29694	-0.03798
0.50792	-0.0333	0.27095	-0.05836	0.29903	-0.03902
0.50946	-0.03306	0.2728	-0.05959	0.30026	-0.03795
0.51069	-0.03287	0.27397	-0.05927	0.30205	-0.03754
0.51254	-0.03207	0.2752	-0.05931	0.3042	-0.03862
0.51383	-0.03187	0.27699	-0.05896	0.30605	-0.03705
0.51512	-0.03094	0.27957	-0.05784	0.30728	-0.03719
0.5166	-0.03203	0.28062	-0.05737	0.30839	-0.03713
0.51783	-0.03198	0.28179	-0.05736	0.30987	-0.0384
0.51974	-0.03101	0.28351	-0.05744	0.31103	-0.0379
0.52091	-0.03179	0.28468	-0.0574	0.31282	-0.03774
0.52184	-0.03018	0.28665	-0.05783	0.31405	-0.03662
0.52368	-0.02972	0.28782	-0.058	0.3159	-0.03676
0.52491	-0.0313	0.28912	-0.05626	0.31707	-0.0364
0.52676	-0.03101	0.29059	-0.05724	0.31805	-0.03755
0.52818	-0.02932	0.29176	-0.05637	0.31984	-0.03636
0.53002	-0.02943	0.29281	-0.0556	0.32126	-0.03611
0.53126	-0.03024	0.2946	-0.05613	0.32316	-0.03561
0.53206	-0.02866	0.2957	-0.05629	0.32452	-0.03677
0.53396	-0.02845	0.29767	-0.05549	0.32538	-0.03583
0.5352	-0.02966	0.29891	-0.05589	0.3271	-0.03676
0.53686	-0.02829	0.29977	-0.05536	0.32827	-0.03679
0.53803	-0.02821	0.30162	-0.05446	0.33024	-0.03528
0.53994	-0.02892	0.30272	-0.05473	0.33141	-0.0362
0.54117	-0.02755	0.30469	-0.05584	0.33228	-0.03518
0.54209	-0.02868	0.3058	-0.05427	0.33418	-0.03498
0.54418	-0.02727	0.30709	-0.05403	0.3356	-0.03629
0.54542	-0.02825	0.3087	-0.05422	0.33745	-0.03499
0.54726	-0.02805	0.3098	-0.05411	0.33862	-0.03459
0.54843	-0.02791	0.31147	-0.05347	0.33991	-0.03457
0.55034	-0.02658	0.31257	-0.05304	0.34163	-0.03389
0.55157	-0.02751	0.31374	-0.05353	0.34299	-0.03521
0.5525	-0.02659	0.31553	-0.05343	0.34477	-0.03393
0.55434	-0.02595	0.31695	-0.05277	0.3457	-0.03422
0.55557	-0.0273	0.31892	-0.05277	0.34724	-0.03415
0.55742	-0.02704	0.32015	-0.05178	0.34896	-0.03398
0.55878	-0.02593	0.32101	-0.05351	0.35025	-0.03486
0.56068	-0.02531	0.32273	-0.05185	0.35204	-0.03487
0.56185	-0.02597	0.3239	-0.05185	0.35339	-0.03459
0.56315	-0.0263	0.32575	-0.05305	0.35518	-0.03411
0.56469	-0.02617	0.32704	-0.05213	0.35641	-0.03394
0.56586	-0.02543	0.32803	-0.05212	0.35764	-0.03302
0.56776	-0.02439	0.32981	-0.05193	0.35937	-0.03287
0.569	-0.02417	0.33117	-0.05101	0.3606	-0.03258
0.5706	-0.0255	0.33301	-0.05125	0.36251	-0.03337
0.57189	-0.02453	0.33425	-0.05193	0.36349	-0.0329
0.57281	-0.02451	0.33548	-0.05173	0.36484	-0.03379
0.5746	-0.02428	0.3372	-0.05135	0.36638	-0.0327
0.57608	-0.02342	0.33843	-0.05021	0.3678	-0.0335
0.57792	-0.02378	0.3404	-0.05026	0.36971	-0.03269
0.57903	-0.02359	0.34126	-0.05081	0.37088	-0.0319
0.58026	-0.02346	0.34237	-0.05067	0.37266	-0.03172
0.58205	-0.02313	0.34416	-0.0502	0.3739	-0.03238
0.58322	-0.02306	0.34539	-0.05041	0.37482	-0.03216
0.58519	-0.02223	0.34736	-0.05018	0.37654	-0.03279
0.58611	-0.02376	0.34859	-0.04864	0.37771	-0.03261
0.58747	-0.02305	0.34982	-0.04881	0.37968	-0.03186
0.58894	-0.02218	0.35136	-0.04887	0.38098	-0.03229
0.59011	-0.0232	0.35253	-0.04843	0.38171	-0.03083
0.59221	-0.02266	0.35444	-0.04957	0.38368	-0.03165
0.59344	-0.02258	0.35567	-0.04841	0.38498	-0.03191
0.59467	-0.02233	0.35653	-0.04861	0.38689	-0.03078
0.59621	-0.02224	0.35844	-0.04814	0.38781	-0.03176
0.59738	-0.02203	0.35992	-0.04713	0.38892	-0.03124
0.59898	-0.02187	0.3617	-0.0485	0.39101	-0.03031
0.60052	-0.02173	0.36294	-0.04833	0.3923	-0.03099
0.60138	-0.02053	0.36417	-0.0483	0.39409	-0.03115
0.60317	-0.02012	0.36565	-0.04725	0.39532	-0.03048
0.60514	-0.02142	0.36681	-0.04645	0.39655	-0.02936
0.60668	-0.02025	0.36885	-0.04745	0.39803	-0.02946
0.60778	-0.02104	0.37008	-0.04765	0.39945	-0.03041
0.60975	-0.02093	0.37174	-0.04575	0.40123	-0.03024
0.61098	-0.01981	0.37297	-0.04607	0.4032	-0.02932
0.61215	-0.01976	0.37383	-0.04664	0.40499	-0.02919
0.614	-0.02033	0.37562	-0.04548	0.40616	-0.02994
0.61529	-0.02031	0.37759	-0.0451	0.40739	-0.02988
0.61714	-0.01924	0.37907	-0.04503	0.40874	-0.02918
0.61837	-0.01846	0.38024	-0.04464	0.40991	-0.02976
0.61954	-0.0184	0.38227	-0.04428	0.41201	-0.02822
0.62096	-0.01881	0.38313	-0.04565	0.41293	-0.02957
0.62213	-0.01796	0.38461	-0.0442	0.41434	-0.02879
0.62422	-0.01935	0.38609	-0.0451	0.41582	-0.02846
0.62508	-0.01768	0.38769	-0.04481	0.4173	-0.02917
0.62656	-0.01893	0.38941	-0.04471	0.41902	-0.02813
0.62804	-0.01797	0.3907	-0.04328	0.42032	-0.02721
0.62927	-0.01778	0.39163	-0.04467	0.4221	-0.02717
0.63087	-0.01857	0.39329	-0.04373	0.42327	-0.02804
0.63241	-0.01705	0.39446	-0.04285	0.4242	-0.02847
0.63413	-0.01663	0.39637	-0.04236	0.42598	-0.02823
0.63537	-0.01682	0.39772	-0.04363	0.42721	-0.02815
0.6366	-0.01637	0.39957	-0.04301	0.42912	-0.02811
0.63826	-0.01626	0.40049	-0.0424	0.43035	-0.02691
0.63961	-0.01645	0.40191	-0.04297	0.43121	-0.02738
0.64134	-0.01722	0.40345	-0.04263	0.43318	-0.02613
0.64263	-0.01705	0.40486	-0.0429	0.43454	-0.02627
0.64392	-0.01685	0.40671	-0.04137	0.43645	-0.02743
0.64571	-0.01666	0.40807	-0.0422	0.43762	-0.02716
0.647	-0.01685	0.40899	-0.04101	0.43879	-0.02592
0.64873	-0.01651	0.41071	-0.0403	0.44033	-0.02667
0.65002	-0.01534	0.41188	-0.04028	0.44162	-0.02537
0.65088	-0.01648	0.41385	-0.04041	0.44334	-0.02646
0.65273	-0.01625	0.41496	-0.04028	0.44451	-0.02671
0.6542	-0.01571	0.41588	-0.04066	0.44642	-0.02544
0.65605	-0.01576	0.41767	-0.04098	0.44771	-0.02641
0.65728	-0.01426	0.41884	-0.04027	0.44858	-0.02535
0.65821	-0.01571	0.42069	-0.04014	0.45042	-0.02603
0.65993	-0.01493	0.42179	-0.03995	0.45202	-0.02499
0.6611	-0.01391	0.42296	-0.03879	0.45375	-0.02489
0.66319	-0.01503	0.42475	-0.03815	0.45492	-0.02582
0.66436	-0.01499	0.42617	-0.03891	0.4559	-0.02407
0.66603	-0.0134	0.42807	-0.03821	0.45769	-0.02393
0.66732	-0.0141	0.42931	-0.03857	0.45886	-0.0239
0.66812	-0.01454	0.43023	-0.03885	0.46077	-0.02439
0.6699	-0.01441	0.43189	-0.03892	0.46212	-0.02505
0.67107	-0.01433	0.43312	-0.03874	0.46397	-0.02409
0.67311	-0.01342	0.43503	-0.03753	0.46483	-0.02431
0.67397	-0.01325	0.43626	-0.03822	0.46631	-0.02465
0.67545	-0.0139	0.43805	-0.03793	0.46779	-0.02404
0.67692	-0.01373	0.43928	-0.03806	0.46926	-0.02437
0.6784	-0.01366	0.44051	-0.03785	0.47123	-0.02423
0.68025	-0.01205	0.44193	-0.03636	0.4724	-0.0231
0.68148	-0.01141	0.4434	-0.03712	0.47339	-0.02366
0.68265	-0.01212	0.44525	-0.03706	0.47505	-0.02352
0.68431	-0.01191	0.44661	-0.037	0.47622	-0.0222
0.68542	-0.01124	0.44747	-0.03555	0.47819	-0.02202
0.68714	-0.01147	0.44919	-0.03527	0.47911	-0.02333
0.68831	-0.01218	0.45042	-0.0357	0.48053	-0.0218
0.69028	-0.0124	0.45227	-0.03625	0.48219	-0.02195
0.69151	-0.01095	0.45356	-0.03614	0.48367	-0.02178
0.69281	-0.01089	0.45443	-0.03441	0.48552	-0.0214
0.69429	-0.01045	0.45615	-0.03422	0.48681	-0.02264
0.69545	-0.01025	0.45744	-0.03553	0.48798	-0.02169
0.69718	-0.01137	0.45923	-0.0354	0.4894	-0.02213
0.6986	-0.01131	0.46064	-0.03462	0.49063	-0.02253
0.70032	-0.01104	0.46249	-0.03339	0.49235	-0.02237
0.70124	-0.0101	0.46372	-0.03353	0.49352	-0.02205
0.7037	-0.00952	0.46489	-0.03336	0.49543	-0.021
0.70494	-0.01046	0.46674	-0.03403	0.4966	-0.02182
0.70611	-0.00941	0.46766	-0.03262	0.49789	-0.0208
0.70758	-0.01056	0.46957	-0.03272	0.49937	-0.0202
0.70875	-0.01049	0.47074	-0.03249	0.50128	-0.02089
0.70992	-0.01044	0.47166	-0.03329	0.50282	-0.02146
0.71165	-0.00965	0.47339	-0.03195	0.50429	-0.0205
0.71319	-0.00952	0.47456	-0.0318	0.50608	-0.0195
0.71503	-0.00978	0.47702	-0.03282	0.50731	-0.02026
0.71633	-0.00886	0.47825	-0.03165	0.5086	-0.02075
0.71719	-0.00903	0.47985	-0.03098	0.51027	-0.02063
0.71891	-0.00882	0.48115	-0.03213	0.51162	-0.01911
0.72014	-0.0087	0.48207	-0.03068	0.51341	-0.02027
0.72218	-0.0091	0.48379	-0.03055	0.51464	-0.02013
0.72316	-0.00912	0.48496	-0.03108	0.51587	-0.0201
0.72439	-0.00892	0.48706	-0.03063	0.51765	-0.01987
0.72642	-0.00731	0.48792	-0.0307	0.51882	-0.01968
0.72765	-0.00703	0.48933	-0.02972	0.52073	-0.01915
0.72944	-0.00764	0.49093	-0.03086	0.52166	-0.01839
0.73067	-0.00821	0.49229	-0.02951	0.52307	-0.01794
0.73184	-0.00731	0.49414	-0.02889	0.52455	-0.01928
0.73344	-0.00796	0.49531	-0.02911	0.52597	-0.01787
0.73467	-0.00781	0.49709	-0.02886	0.52787	-0.0173
0.73615	-0.00724	0.49832	-0.02973	0.52898	-0.01716
0.73744	-0.00706	0.49918	-0.02856	0.53021	-0.01733
0.73868	-0.007	0.50103	-0.02939	0.53212	-0.01817
0.7404	-0.00682	0.50214	-0.02928	0.53323	-0.01697
0.74163	-0.00674	0.50405	-0.02912	0.53514	-0.01658
0.74366	-0.00545	0.50534	-0.02782	0.536	-0.01779
0.74489	-0.00668	0.50633	-0.02728	0.53742	-0.01741
0.74576	-0.00552	0.50817	-0.02709	0.5389	-0.01653
0.74748	-0.00623	0.50959	-0.02775	0.5405	-0.01612
0.74871	-0.00618	0.51144	-0.02796	0.54228	-0.0157
0.75062	-0.00606	0.51267	-0.02697	0.54351	-0.01686
0.75191	-0.0059	0.51384	-0.0269	0.54437	-0.01544
0.75284	-0.00485	0.51538	-0.02681	0.54616	-0.01524
0.75468	-0.00467	0.51661	-0.02678	0.54733	-0.01602
0.7561	-0.00429	0.51839	-0.02737	0.54899	-0.01554
0.75795	-0.00529	0.51956	-0.02695	0.55022	-0.0157
0.75918	-0.00527	0.52147	-0.02573	0.55139	-0.01599
0.76035	-0.00512	0.52264	-0.02634	0.55312	-0.01427
0.76189	-0.00393	0.52387	-0.02618	0.55429	-0.01421
0.76312	-0.00489	0.52535	-0.02492	0.55632	-0.01386
0.7649	-0.00497	0.52664	-0.02577	0.55743	-0.01374
0.76607	-0.00449	0.52843	-0.02586	0.55829	-0.01516
0.76804	-0.00329	0.52978	-0.02529	0.5602	-0.01346
0.76915	-0.00456	0.53163	-0.0251	0.56161	-0.01329
0.77038	-0.00396	0.5328	-0.02381	0.56346	-0.01391
0.77211	-0.00417	0.53403	-0.02373	0.56457	-0.01378
0.77321	-0.003	0.53588	-0.02334	0.5658	-0.01363
0.77488	-0.00255	0.53674	-0.02443	0.56759	-0.01251
0.77629	-0.00378	0.53865	-0.02433	0.56876	-0.01318
0.77802	-0.00223	0.53982	-0.02405	0.57066	-0.01241
0.779	-0.00354	0.5408	-0.02272	0.5719	-0.01181
0.78017	-0.00245	0.54253	-0.02238	0.57307	-0.01169
0.78208	-0.00277	0.54364	-0.02288	0.57454	-0.0126
0.78325	-0.00253	0.54573	-0.02196	0.57596	-0.01268
0.78485	-0.00297	0.54696	-0.02175	0.57781	-0.01086
0.78707	-0.00268	0.54868	-0.0216	0.57904	-0.011
0.78978	-0.00237	0.54992	-0.02118	0.58082	-0.01183
0.79224	-0.00223	0.55109	-0.02171	0.58212	-0.01211
0.79409	-0.000527376	0.55269	-0.02104	0.58329	-0.01193
0.79661	-0.0018	0.55386	-0.02091	0.5847	-0.0101
0.79895	-0.00159	0.55595	-0.02206	0.58593	-0.01026
0.80104	4.0596e-05	0.55706	-0.02151	0.58784	-0.011
0.80449	-0.00106	0.55804	-0.02068	0.58901	-0.00987
0.80683	-0.000753299	0.55983	-0.02038	0.59012	-0.00955
0.80899	-1.27477e-05	0.56094	-0.02014	0.59184	-0.00933
0.81145	0.000523811	0.56297	-0.01959	0.59332	-0.01037
0.81342	0.00136	0.56408	-0.0194	0.59511	-0.01048
0.81502	-6.31068e-05	0.56512	-0.01949	0.59634	-0.00901
0.81687	-0.000112386	0.56691	-0.01939	0.59757	-0.00886
0.81853	0.00175	0.56832	-0.02045	0.59979	-0.00985
0.82136	0.000803109	0.57017	-0.02004	0.60102	-0.00975
0.82351	0.000972551	0.5714	-0.01854	0.60274	-0.00868
0.8245	0.00104	0.57263	-0.01841	0.60397	-0.00857
0.82567	0.00212	0.57405	-0.01963	0.6057	-0.00924
0.82758	0.00098508	0.5767	-0.01946	0.60668	-0.00764
0.82863	0.00141	0.57793	-0.01768	0.6081	-0.00911
0.82986	0.00119	0.57879	-0.01905	0.6097	-0.00894
0.8317	0.00286	0.58058	-0.01893	0.61124	-0.00804
0.83293	0.00295	0.58175	-0.01861	0.61296	-0.00703
0.83472	0.00309	0.58372	-0.01703	0.61425	-0.00841
0.83558	0.00191	0.58501	-0.01695	0.61518	-0.00692
0.83712	0.00327	0.5863	-0.01661	0.6169	-0.00733
0.83854	0.00319	0.58778	-0.01749	0.61807	-0.00722
0.83965	0.00351	0.58889	-0.01737	0.6201	-0.00642
0.8418	0.00236	0.59067	-0.01607	0.62133	-0.00633
0.8426	0.00378	0.59203	-0.01718	0.62312	-0.00749
0.84383	0.00387	0.59375	-0.01592	0.62404	-0.00656
0.84556	0.00406	0.59511	-0.0169	0.62552	-0.00596
0.84697	0.00396	0.59621	-0.01572	0.62694	-0.00625
0.84882	0.00276	0.59794	-0.01673	0.62841	-0.00567
0.85011	0.00397	0.59923	-0.0164	0.63038	-0.00587
0.8511	0.00408	0.60083	-0.01491	0.63162	-0.00536
0.85288	0.0032	0.60212	-0.01573	0.63248	-0.00661
0.85405	0.00322	0.60305	-0.01502	0.63426	-0.00657
0.85571	0.00485	0.6049	-0.01582	0.63537	-0.00601
0.85682	0.005	0.60637	-0.01566	0.63728	-0.00489
0.85904	0.00518	0.60822	-0.01406	0.63857	-0.0048
0.86015	0.00382	0.60933	-0.0138	0.6395	-0.00574
0.86138	0.00493	0.61062	-0.01442	0.64128	-0.00455
0.86279	0.00552	0.61235	-0.01335	0.6427	-0.00547
0.86421	0.00425	0.61351	-0.01397	0.64454	-0.0054
0.86612	0.00531	0.61549	-0.01311	0.64578	-0.00423
0.86735	0.00599	0.61641	-0.01442	0.64701	-0.00378
0.86815	0.00469	0.61758	-0.01423	0.64855	-0.005
0.87006	0.00477	0.6193	-0.01399	0.64978	-0.0039
0.87129	0.00641	0.62047	-0.01386	0.6515	-0.00372
0.87302	0.00505	0.62244	-0.01277	0.65273	-0.00329
0.87418	0.00528	0.62361	-0.01255	0.65464	-0.00341
0.8764	0.00538	0.6249	-0.01307	0.65593	-0.00345
0.87739	0.00696	0.62663	-0.01326	0.6571	-0.00429
0.87856	0.00645	0.62786	-0.01316	0.65864	-0.00286
0.8801	0.00657	0.62946	-0.01169	0.66018	-0.00271
0.8817	0.00602	0.63075	-0.01144	0.66203	-0.00298
0.88354	0.00759	0.63168	-0.01256	0.66332	-0.00394
0.88477	0.00784	0.63334	-0.01234	0.66449	-0.00384
0.88564	0.00639	0.63469	-0.01096	0.66591	-0.00238
0.88736	0.00734	0.63648	-0.01073	0.6672	-0.0021
0.88853	0.00746	0.63759	-0.01093	0.66893	-0.00195
0.89056	0.00694	0.63876	-0.01087	0.6704	-0.00319
0.89179	0.00694	0.64048	-0.01157	0.67225	-0.0018
0.89358	0.00784	0.64196	-0.01003	0.67521	-0.00232
0.89444	0.00817	0.64374	-0.00974	0.67742	-0.00108
0.89592	0.00748	0.6451	-0.01035	0.67927	-0.00101
0.89746	0.00919	0.64596	-0.01025	0.68179	-0.00214
0.89887	0.00782	0.64768	-0.01002	0.68432	-0.000439497
0.90177	0.00797	0.64892	-0.00911	0.68635	-0.00175
0.903	0.00865	0.65082	-0.00988	0.68881	-0.00167
0.90478	0.00939	0.65206	-0.009	0.69115	-0.000555591
0.90595	0.00864	0.65298	-0.01026	0.69355	-0.000539904
0.90792	0.00864	0.65477	-0.00953	0.69577	-0.00113
0.90909	0.01011	0.65624	-0.0084	0.69817	0.000652459
0.91039	0.01006	0.65803	-0.0086	0.70162	0.000216313
0.9118	0.00948	0.65926	-0.00935	0.7042	0.000388898
0.91322	0.01053	0.66043	-0.00954	0.70617	0.000558341
0.91513	0.01056	0.66221	-0.00908	0.70845	0.000759156
0.91636	0.00979	0.66345	-0.00932	0.71073	0.00168
0.91753	0.00971	0.66535	-0.00757	0.71301	0.00188
0.91901	0.01098	0.66622	-0.00889	0.71479	0.00122
0.9203	0.01	0.66739	-0.0087	0.71689	0.0015
0.92208	0.01038	0.66911	-0.00848	0.71941	0.00156
0.92319	0.01149	0.6704	-0.00829	0.72027	0.000922335
0.92516	0.01195	0.67157	-0.00828	0.72212	0.0026
0.92633	0.01086	0.67422	-0.00801	0.72335	0.00267
0.92756	0.01197	0.67502	-0.00647	0.72452	0.00187
0.92904	0.01201	0.67687	-0.00707	0.72631	0.00199
0.93033	0.01126	0.67804	-0.00609	0.72748	0.00147
0.93212	0.01141	0.67995	-0.00594	0.72945	0.0022
0.93335	0.0112	0.68118	-0.0058	0.73037	0.00253
0.93446	0.01166	0.6821	-0.00709	0.73154	0.0026
0.93655	0.01169	0.68401	-0.00551	0.73332	0.00271
0.93772	0.01277	0.68536	-0.00672	0.73456	0.00338
0.93945	0.01219	0.68715	-0.00655	0.73646	0.00298
0.94074	0.01331	0.68838	-0.00644	0.73763	0.00306
0.94197	0.0124	0.68961	-0.00647	0.73899	0.0023
0.94351	0.01322	0.6914	-0.00634	0.74071	0.00387
0.94468	0.01325	0.69257	-0.00616	0.74194	0.00307
0.94634	0.01288	0.69454	-0.00565	0.74361	0.00351
0.94776	0.01253	0.6954	-0.00463	0.74484	0.00414
0.94967	0.01414	0.69688	-0.0043	0.74595	0.00421
0.95096	0.01369	0.69835	-0.00437	0.74755	0.00382
0.95188	0.01337	0.69952	-0.00392	0.74909	0.00305
0.95367	0.01446	0.70119	-0.0048	0.75099	0.00459
0.95484	0.01451	0.70266	-0.00502	0.75223	0.00328
0.95668	0.01408	0.70451	-0.00354	0.75315	0.00474
0.95792	0.01469	0.70568	-0.00427	0.75487	0.00436
0.95884	0.01342	0.70691	-0.00469	0.75604	0.00445
0.96075	0.01489	0.70845	-0.00305	0.75783	0.00457
0.96223	0.01427	0.70962	-0.00291	0.759	0.00464
0.96401	0.01366	0.71159	-0.00351	0.76097	0.0039
0.96524	0.01523	0.71282	-0.00263	0.7622	0.00538
0.96647	0.01533	0.71381	-0.00245	0.76343	0.00547
0.96795	0.01388	0.71559	-0.00235	0.76491	0.00419
0.96906	0.01398	0.71701	-0.00361	0.76632	0.00568
0.97121	0.01479	0.71886	-0.00305	0.76823	0.00533
0.97238	0.0157	0.72009	-0.00195	0.76959	0.00594
0.97417	0.0149	0.72101	-0.00326	0.77051	0.00549
0.97503	0.01446	0.72274	-0.00273	0.77224	0.00473
0.97651	0.01503	0.72409	-0.00183	0.77341	0.00484
0.97805	0.01447	0.72594	-0.00292	0.77507	0.00633
0.97959	0.01479	0.72735	-0.00151	0.7763	0.00641
0.9815	0.01517	0.72926	-0.00118	0.77821	0.00657
0.98273	0.01637	0.73049	-0.00206	0.7795	0.00524
0.98384	0.01634	0.73135	-0.000841153	0.78073	0.00532
0.98531	0.01607	0.73431	-0.00197	0.78221	0.00687
0.98642	0.01612	0.7361	-0.000790936	0.78369	0.00554
0.98833	0.01636	0.73831	-0.00011316	0.78547	0.00654
0.98975	0.01514	0.74065	-0.000452046	0.7867	0.00719
0.99153	0.01647	0.74287	-0.000426943	0.78849	0.00732
0.99246	0.01554	0.74521	0.000574027	0.78978	0.00656
0.99363	0.01555	0.74687	-0.000841153	0.79064	0.00688
0.99541	0.01569	0.74909	6.25619e-05	0.79237	0.00611
0.99658	0.01535	0.75167	-0.000254363	0.79354	0.00619
0.99843	0.01582	0.7534	0.00101	0.79545	0.00639
1.00034	0.01547	0.75555	0.00117	0.7976	0.00719
1.00194	0.01707	0.75734	0.000222593	0.79933	0.00734
1.00323	0.01606	0.75844	0.00186	0.80056	0.00673
1.00446	0.0157	0.75974	0.0006054	0.8024	0.00679
1.00594	0.01725	0.76152	0.000818795	0.80363	0.00772
1.00711	0.01726	0.76282	0.00226	0.8048	0.00779
1.00914	0.01736	0.7646	0.000737206	0.80622	0.00867
1.01037	0.01597	0.76589	0.000872118	0.80758	0.00716
1.0116	0.01599	0.76713	0.00115	0.80936	0.00729
1.01308	0.01747	0.76891	0.00226	0.81072	0.009
1.01456	0.01613	0.77008	0.00272	0.81256	0.00831
1.01634	0.01606	0.77187	0.00279	0.81373	0.00839
1.01758	0.01693	0.77377	0.00254	0.81496	0.00929
1.01874	0.01764	0.77556	0.00315	0.81669	0.00858
1.02035	0.01768	0.77685	0.00189	0.81798	0.00808
1.02152	0.01696	0.77771	0.00342	0.81983	0.0088
1.02342	0.01634	0.77956	0.0036	0.82069	0.00984
1.02466	0.01627	0.78073	0.00372	0.82217	0.00844
1.02552	0.01793	0.78276	0.00311	0.82364	0.00988
1.02724	0.01694	0.78363	0.00392	0.82512	0.00952
1.02841	0.01639	0.7856	0.00249	0.82703	0.01028
1.03044	0.01805	0.78683	0.00426	0.82826	0.00895
1.0313	0.01671	0.78806	0.00422	0.82912	0.01025
1.03321	0.01766	0.78954	0.00292	0.83091	0.00955
1.03451	0.01684	0.79095	0.0046	0.83208	0.00964
1.03537	0.01659	0.79292	0.00384	0.83399	0.00942
1.03709	0.01698	0.79415	0.00487	0.83528	0.00937
1.03826	0.01667	0.79508	0.00349	0.83614	0.0095
1.04036	0.01795	0.7968	0.00375	0.8383	0.01093
1.04128	0.01672	0.79803	0.00385	0.83947	0.01119
1.04269	0.01794	0.79988	0.00496	0.84101	0.01029
1.04423	0.01677	0.80142	0.0053	0.84248	0.01143
1.04571	0.01793	0.80314	0.00409	0.84427	0.01025
1.0475	0.01833	0.80437	0.00418	0.84556	0.01059
1.04885	0.01794	0.80554	0.00456	0.84642	0.01133
1.04971	0.01738	0.80721	0.00443	0.84833	0.01076
1.05144	0.01842	0.80856	0.00456	0.84944	0.01162
1.05255	0.01841	0.81022	0.00635	0.85153	0.01216
1.05458	0.01793	0.81139	0.00524	0.85246	0.01089
1.05575	0.01844	0.81244	0.00493	0.85357	0.01075
1.05747	0.01775	0.81416	0.00552	0.85541	0.01088
1.05876	0.01859	0.81539	0.00528	0.85671	0.01261
1.05987	0.01859	0.81663	0.0058	0.85831	0.0114
1.06147	0.01706	0.8186	0.00573	0.85954	0.01151
1.06289	0.01866	0.81983	0.00673	0.86065	0.01268
1.06474	0.01803	0.82167	0.00641	0.86274	0.01142
1.06591	0.0173	0.82291	0.00605	0.8645	0.01301
1.06714	0.01719	0.82408	0.00671	0.86694	0.01196
1.06874	0.01778	0.82549	0.00626	0.86812	0.01204
1.06997	0.01728	0.82666	0.00637	0.86964	0.0124
1.07188	0.01751	0.82857	0.00812	0.87108	0.01227
1.07363	0.0187	0.8298	0.00665	0.87292	0.01384
1.07603	0.01862	0.83097	0.00753	0.87414	0.01379
1.07692	0.01779	0.83251	0.00853	0.87536	0.01291
1.07882	0.01772	0.83393	0.00714	0.87694	0.01305
1.08028	0.01776	0.83577	0.00723	0.8781	0.01315
1.08209	0.01874	0.837	0.00803	0.88005	0.01429
1.08334	0.01897	0.83824	0.00889	0.88126	0.01433
1.08452	0.01894	0.83996	0.00826	0.8829	0.01313
1.086	0.01773	0.84119	0.00917	0.88415	0.01415
1.0872	0.0177	0.84304	0.00806	0.88505	0.01372
1.08923	0.01919	0.84427	0.00867	0.88692	0.01479
1.09042	0.01916	0.84599	0.00856	0.88837	0.01489
1.0921	0.01776	0.84716	0.00873	0.89022	0.01358
1.09335	0.01868	0.84839	0.00887	0.89144	0.01366
1.0945	0.01775	0.84987	0.0104	0.89262	0.01371
1.09602	0.01845	0.85104	0.01054	0.89437	0.01384
1.09799	0.01847	0.85307	0.01048	0.89711	0.01401
1.09951	0.01939	0.85437	0.00921	0.89836	0.01403
1.10096	0.01858	0.85517	0.01062	0.89955	0.01409
1.10281	0.01785	0.85695	0.01083	0.90129	0.01429
1.10403	0.01858	0.85812	0.00996	0.90248	0.01436
1.10525	0.01939	0.86003	0.01007	0.90425	0.01437
1.10672	0.01787	0.86132	0.01157	0.90547	0.01444
1.10801	0.01955	0.86317	0.01086	0.9065	0.01525
1.10978	0.01936	0.86459	0.01099	0.90828	0.01534
1.11094	0.01845	0.86691	0.01225	0.9097	0.01623
1.11289	0.01806	0.86817	0.01103	0.9115	0.01647
1.11414	0.01935	0.86906	0.01261	0.91273	0.0159
1.1153	0.01846	0.87169	0.01214	0.91391	0.01599
1.1168	0.01836	0.87336	0.01248	0.91539	0.01568
1.11835	0.01943	0.87462	0.01344	0.91667	0.01616
1.12016	0.01846	0.87547	0.01278	0.91859	0.01666
1.12141	0.01838	0.87721	0.013	0.91981	0.01688
1.1223	0.01961	0.87836	0.01388	0.92149	0.01547
1.12407	0.01965	0.8803	0.01396	0.9227	0.01602
1.12523	0.01987	0.88165	0.01333	0.92356	0.01706
1.12717	0.01936	0.88287	0.01425	0.9253	0.017
1.12853	0.01839	0.88435	0.01327	0.92659	0.01591
1.12975	0.01932	0.88558	0.01331	0.9285	0.01734
1.13133	0.01934	0.88718	0.01394	0.92973	0.01698
1.13251	0.01983	0.88862	0.01521	0.93087	0.01746
1.13446	0.01846	0.89034	0.01519	0.93235	0.01601
1.13567	0.01993	0.89136	0.01529	0.93351	0.01604
1.13689	0.01995	0.89258	0.01578	0.9347	0.01629
1.13874	0.01931	0.89462	0.01475	0.93658	0.0175
1.13963	0.0192	0.89584	0.01458	0.93776	0.01755
1.14154	0.0185	0.89765	0.01506	0.93977	0.0179
1.14279	0.01915	0.89886	0.01659	0.94099	0.01661
1.14394	0.01855	0.90007	0.01672	0.94188	0.01773
1.14545	0.01967	0.90176	0.0155	0.94369	0.01777
1.14693	0.01909	0.90294	0.01564	0.94484	0.01781
1.14888	0.0187	0.90459	0.01679	0.94691	0.01798
1.15013	0.01999	0.90577	0.01695	0.94781	0.01682
1.15102	0.01901	0.90693	0.01617	0.94975	0.01665
1.1528	0.01901	0.90873	0.01723	0.951	0.01799
1.15394	0.01909	0.90992	0.01733	0.95225	0.01823
1.15592	0.0202	0.91196	0.01829	0.9538	0.01704
1.15714	0.01925	0.91314	0.01844	0.95542	0.01836
1.15905	0.02039	0.91478	0.01697	0.95696	0.01859
1.16024	0.02042	0.91603	0.01864	0.95814	0.01863
1.16145	0.02042	0.91692	0.0181	0.96009	0.01825
1.16323	0.02045	0.91873	0.01754	0.96134	0.01859
1.16449	0.01909	0.91989	0.01847	0.96253	0.01862
1.16634	0.01987	0.92167	0.01872	0.96404	0.01835
1.16736	0.02052	0.92281	0.0194	0.9656	0.0174
1.16858	0.02061	0.92473	0.01861	0.96747	0.01878
1.17042	0.01915	0.92598	0.01974	0.96872	0.01751
1.1716	0.01915	0.92713	0.01968	0.97057	0.01852
1.17354	0.02013	0.92864	0.01848	0.97175	0.01855
1.17476	0.0191	0.93009	0.01995	0.97294	0.01858
1.17661	0.01972	0.932	0.01873	0.97445	0.01764
1.17789	0.02031	0.93325	0.02015	0.97601	0.01812
1.17915	0.01925	0.93413	0.01931	0.97785	0.01778
1.18093	0.01931	0.93591	0.01915	0.9791	0.01918
1.18214	0.0196	0.93709	0.01968	0.98028	0.01921
1.18395	0.02063	0.93903	0.02087	0.98291	0.01836
1.18517	0.02068	0.94039	0.02108	0.98459	0.01887
1.18635	0.021	0.94224	0.02023	0.98589	0.01843
1.18791	0.02057	0.94341	0.01991	0.98706	0.01798
1.18935	0.02092	0.94466	0.02	0.98858	0.01944
1.19119	0.0195	0.94648	0.02103	0.98977	0.01946
1.19245	0.02051	0.9477	0.02166	0.99171	0.01899
1.19333	0.02013	0.94949	0.02191	0.99292	0.01952
1.19514	0.01964	0.95055	0.02033	0.99533	0.01962
1.19719	0.02107	0.95177	0.02041	0.99622	0.01811
1.19866	0.02035	0.95385	0.02225	0.99816	0.01818
1.19981	0.02127	0.95506	0.02157	0.99943	0.01907
1.20153	0.02036	0.95691	0.02083	1.0006	0.01908
1.20269	0.01967	0.95783	0.02178	1.00208	0.01893
1.20462	0.01986	0.95927	0.021	1.00354	0.01911
1.20588	0.02032	0.96095	0.0226	1.00548	0.01832
1.20689	0.02113	0.96213	0.02266	1.00673	0.01914
1.2087	0.02138	0.96388	0.02277	1.00762	0.01911
1.20992	0.02101	0.96509	0.02285	1.00941	0.01917
1.21187	0.02144	0.96625	0.02276	1.01058	0.0192
1.21305	0.0215	0.96799	0.02189	1.01252	0.02009
1.21427	0.02123	0.97009	0.02189	1.01375	0.01931
1.21605	0.02141	0.97269	0.02169	1.01549	0.02016
1.21737	0.02116	0.97438	0.02346	1.01674	0.01859
1.21921	0.02152	0.97556	0.02349	1.01796	0.0185
1.22011	0.0201	0.97677	0.02335	1.01948	0.01948
1.22129	0.02015	0.97855	0.02346	1.02067	0.01869
1.22335	0.02159	0.97987	0.02324	1.02233	0.01933
1.22461	0.02038	0.98167	0.02369	1.02379	0.02031
1.22652	0.02094	0.98256	0.02234	1.02563	0.01882
1.22743	0.02114	0.98376	0.02237	1.02689	0.01939
1.22892	0.02111	0.98553	0.02242	1.0278	0.01888
1.2304	0.02107	0.98671	0.02241	1.02962	0.01944
1.23188	0.0213	0.98869	0.0225	1.03083	0.01945
1.23376	0.02099	0.98997	0.02405	1.03278	0.01888
1.23501	0.02205	0.99119	0.02421	1.03374	0.01906
1.23597	0.02181	0.99267	0.02257	1.03531	0.01909
1.23784	0.02073	0.99386	0.02261	1.03723	0.02051
1.23908	0.02055	0.99579	0.02282	1.03844	0.01999
1.24081	0.02058	0.99702	0.02277	1.04032	0.01959
1.24203	0.02091	0.9979	0.02436	1.04121	0.02006
1.24322	0.02054	0.99975	0.02292	1.04246	0.01911
1.24503	0.02191	1.00122	0.02432	1.04464	0.01916
1.24637	0.02059	1.00309	0.02318	1.04589	0.02052
1.24822	0.02187	1.00432	0.02309	1.04774	0.02025
1.24943	0.02227	1.00521	0.02459	1.04862	0.01966
1.25141	0.02228	1.00698	0.02428	1.04984	0.02057
1.25266	0.02087	1.00816	0.02474	1.05162	0.0206
1.25362	0.0223	1.0102	0.0232	1.05284	0.0208
1.2554	0.02147	1.01114	0.02487	1.05488	0.0193
1.25675	0.02235	1.01307	0.02457	1.05617	0.02067
1.25856	0.02248	1.01432	0.02471	1.05705	0.01957
1.26001	0.02099	1.0155	0.02476	1.05883	0.01961
1.26184	0.02169	1.01708	0.02482	1.06002	0.01965
1.26311	0.02263	1.01852	0.02348	1.0617	0.02074
1.26399	0.02169	1.02046	0.02399	1.06288	0.02107
1.26577	0.02102	1.02172	0.02376	1.06495	0.01977
1.26709	0.02216	1.02339	0.02504	1.06587	0.02114
1.26894	0.02111	1.02465	0.02375	1.06733	0.01985
1.27038	0.02252	1.02554	0.02514	1.06891	0.01991
1.27222	0.02235	1.02735	0.02521	1.07013	0.01955
1.27349	0.02129	1.02883	0.02376	1.07177	0.02085
1.27437	0.0225	1.0308	0.02376	1.07326	0.02004
1.27627	0.02155	1.03206	0.02546	1.07513	0.02088
1.27772	0.02295	1.03376	0.02381	1.07639	0.02116
1.27957	0.02176	1.03504	0.02552	1.07728	0.0209
1.28079	0.02154	1.03622	0.02553	1.07903	0.0199
1.28253	0.0219	1.03781	0.02552	1.08021	0.01994
1.28378	0.02159	1.03939	0.02552	1.08218	0.01986
1.285	0.0225	1.04123	0.02419	1.0834	0.01999
1.28658	0.02255	1.04252	0.02547	1.08518	0.02003
1.28773	0.02163	1.04426	0.02465	1.0861	0.02038
1.28967	0.02173	1.04518	0.02435	1.08755	0.02103
1.2909	0.0225	1.04663	0.02465	1.08906	0.02045
1.29257	0.02329	1.04817	0.02422	1.09052	0.02011
1.29385	0.02162	1.04973	0.02422	1.09236	0.02149
1.29623	0.02244	1.05156	0.02558	1.09456	0.0206
1.29715	0.02266	1.05285	0.02565	1.09648	0.02116
1.29833	0.02187	1.05404	0.02571	1.09769	0.02163
1.30045	0.0232	1.05548	0.02433	1.09955	0.02073
1.30165	0.02338	1.05692	0.02598	1.10046	0.0217
1.30347	0.02214	1.0589	0.02559	1.10191	0.02031
1.30475	0.02229	1.06014	0.02589	1.10339	0.02177
1.30603	0.02314	1.06104	0.02468	1.10497	0.0213
1.30749	0.02228	1.06278	0.02468	1.10682	0.02185
1.30871	0.0223	1.06397	0.02466	1.10807	0.02041
1.31045	0.02199	1.06591	0.0252	1.10925	0.02042
1.31167	0.02223	1.06712	0.02463	1.11074	0.02193
1.31286	0.02226	1.06953	0.02547	1.11195	0.02198
1.31467	0.02326	1.07045	0.02542	1.11387	0.02141
1.31599	0.02225	1.07166	0.02473	1.11508	0.02202
1.31783	0.0232	1.07347	0.02472	1.11624	0.02207
1.31927	0.02379	1.07468	0.02548	1.11808	0.02215
1.32111	0.02238	1.07664	0.02548	1.11926	0.02218
1.32237	0.02384	1.07789	0.02624	1.12122	0.02218
1.32329	0.02243	1.07923	0.02541	1.12243	0.02227
1.32504	0.02317	1.08074	0.02492	1.12424	0.02141
1.32635	0.02395	1.08219	0.02626	1.12516	0.02225
1.3282	0.02337	1.08407	0.02619	1.1266	0.02074
1.32965	0.02248	1.08532	0.02493	1.12819	0.02151
1.33149	0.02398	1.08653	0.02525	1.12941	0.0208
1.33274	0.0228	1.08801	0.02537	1.13106	0.02238
1.33366	0.02395	1.08933	0.02667	1.13255	0.02163
1.3358	0.024	1.09117	0.02649	1.13441	0.02167
1.33695	0.0227	1.09239	0.02557	1.13567	0.02256
1.33903	0.02435	1.09434	0.02567	1.13655	0.02087
1.34025	0.02406	1.09558	0.02532	1.13831	0.02089
[truncated: 1,219 more rows]

## Sheet: Figure 2c
Figure 2c
1		2		3		average		1		2		3		average		1		2		3		average		1		2		3		average		1		2		3		average
1.02226	-0.00202	1.02226	-0.00202	1.02226	-0.00202	1.02226	-0.00202	1.02226	-0.0026	1.02226	-0.0026	1.02226	-0.00261	1.02226	-0.00260333	1.02226	-0.0035	1.02226	-0.0035	1.02226	-0.00349	1.02226	-0.00349667	1.02226	-0.00518	1.02226	-0.00516	1.02226	-0.00514	1.02226	-0.00516	1.02226	-0.0074	1.02226	-0.00741	1.02226	-0.00743	1.02226	-0.00741333
1.02126	-0.00198	1.02126	-0.00198	1.02126	-0.00198	1.02126	-0.00198	1.02126	-0.00249	1.02126	-0.0025	1.02126	-0.00251	1.02126	-0.0025	1.02126	-0.00334	1.02126	-0.00333	1.02126	-0.00333	1.02126	-0.00333333	1.02126	-0.00503	1.02126	-0.00502	1.02126	-0.005	1.02126	-0.00501667	1.02126	-0.00708	1.02126	-0.00709	1.02126	-0.00711	1.02126	-0.00709333
1.02226	-0.0019	1.02226	-0.00191	1.02226	-0.00191	1.02226	-0.00190667	1.02226	-0.0024	1.02226	-0.00241	1.02226	-0.00242	1.02226	-0.00241	1.02226	-0.00319	1.02226	-0.00318	1.02226	-0.00318	1.02226	-0.00318333	1.02226	-0.00464	1.02226	-0.00463	1.02226	-0.00461	1.02226	-0.00462667	1.02226	-0.00649	1.02226	-0.0065	1.02226	-0.00652	1.02226	-0.00650333
1.02326	-0.00187	1.02326	-0.00188	1.02326	-0.00188	1.02326	-0.00187667	1.02326	-0.00237	1.02326	-0.00237	1.02326	-0.00238	1.02326	-0.00237333	1.02326	-0.00314	1.02326	-0.00313	1.02326	-0.00312	1.02326	-0.00313	1.02326	-0.00451	1.02326	-0.0045	1.02326	-0.00448	1.02326	-0.00449667	1.02326	-0.00628	1.02326	-0.00629	1.02326	-0.00631	1.02326	-0.00629333
1.02426	-0.00185	1.02426	-0.00186	1.02426	-0.00186	1.02426	-0.00185667	1.02426	-0.00234	1.02426	-0.00235	1.02426	-0.00236	1.02426	-0.00235	1.02426	-0.0031	1.02426	-0.00309	1.02426	-0.00309	1.02426	-0.00309333	1.02426	-0.00443	1.02426	-0.00442	1.02426	-0.0044	1.02426	-0.00441667	1.02426	-0.00616	1.02426	-0.00618	1.02426	-0.0062	1.02426	-0.00618
1.02526	-0.00183	1.02526	-0.00184	1.02526	-0.00184	1.02526	-0.00183667	1.02526	-0.00231	1.02526	-0.00232	1.02526	-0.00233	1.02526	-0.00232	1.02526	-0.00306	1.02526	-0.00306	1.02526	-0.00305	1.02526	-0.00305667	1.02526	-0.00437	1.02526	-0.00436	1.02526	-0.00434	1.02526	-0.00435667	1.02526	-0.00606	1.02526	-0.00608	1.02526	-0.0061	1.02526	-0.00608
1.02626	-0.00182	1.02626	-0.00183	1.02626	-0.00183	1.02626	-0.00182667	1.02626	-0.00229	1.02626	-0.0023	1.02626	-0.00231	1.02626	-0.0023	1.02626	-0.00303	1.02626	-0.00303	1.02626	-0.00302	1.02626	-0.00302667	1.02626	-0.00431	1.02626	-0.0043	1.02626	-0.00428	1.02626	-0.00429667	1.02626	-0.00599	1.02626	-0.006	1.02626	-0.00602	1.02626	-0.00600333
1.02726	-0.0018	1.02726	-0.00181	1.02726	-0.00181	1.02726	-0.00180667	1.02726	-0.00227	1.02726	-0.00228	1.02726	-0.00229	1.02726	-0.00228	1.02726	-0.003	1.02726	-0.003	1.02726	-0.00299	1.02726	-0.00299667	1.02726	-0.00426	1.02726	-0.00425	1.02726	-0.00423	1.02726	-0.00424667	1.02726	-0.00591	1.02726	-0.00593	1.02726	-0.00595	1.02726	-0.00593
1.02826	-0.00179	1.02826	-0.0018	1.02826	-0.0018	1.02826	-0.00179667	1.02826	-0.00226	1.02826	-0.00226	1.02826	-0.00227	1.02826	-0.00226333	1.02826	-0.00298	1.02826	-0.00297	1.02826	-0.00297	1.02826	-0.00297333	1.02826	-0.00422	1.02826	-0.00421	1.02826	-0.00419	1.02826	-0.00420667	1.02826	-0.00585	1.02826	-0.00586	1.02826	-0.00588	1.02826	-0.00586333
1.02926	-0.00177	1.02926	-0.00178	1.02926	-0.00178	1.02926	-0.00177667	1.02926	-0.00224	1.02926	-0.00225	1.02926	-0.00226	1.02926	-0.00225	1.02926	-0.00295	1.02926	-0.00295	1.02926	-0.00294	1.02926	-0.00294667	1.02926	-0.00418	1.02926	-0.00417	1.02926	-0.00415	1.02926	-0.00416667	1.02926	-0.00578	1.02926	-0.0058	1.02926	-0.00582	1.02926	-0.0058
1.03026	-0.00176	1.03026	-0.00177	1.03026	-0.00177	1.03026	-0.00176667	1.03026	-0.00222	1.03026	-0.00223	1.03026	-0.00224	1.03026	-0.00223	1.03026	-0.00293	1.03026	-0.00293	1.03026	-0.00292	1.03026	-0.00292667	1.03026	-0.00414	1.03026	-0.00413	1.03026	-0.00411	1.03026	-0.00412667	1.03026	-0.00573	1.03026	-0.00574	1.03026	-0.00576	1.03026	-0.00574333
1.03126	-0.00175	1.03126	-0.00176	1.03126	-0.00176	1.03126	-0.00175667	1.03126	-0.00221	1.03126	-0.00221	1.03126	-0.00222	1.03126	-0.00221333	1.03126	-0.00291	1.03126	-0.0029	1.03126	-0.0029	1.03126	-0.00290333	1.03126	-0.0041	1.03126	-0.00409	1.03126	-0.00407	1.03126	-0.00408667	1.03126	-0.00567	1.03126	-0.00569	1.03126	-0.00571	1.03126	-0.00569
1.03226	-0.00174	1.03226	-0.00175	1.03226	-0.00175	1.03226	-0.00174667	1.03226	-0.00219	1.03226	-0.0022	1.03226	-0.00221	1.03226	-0.0022	1.03226	-0.00289	1.03226	-0.00288	1.03226	-0.00288	1.03226	-0.00288333	1.03226	-0.00406	1.03226	-0.00405	1.03226	-0.00403	1.03226	-0.00404667	1.03226	-0.00562	1.03226	-0.00564	1.03226	-0.00566	1.03226	-0.00564
1.03326	-0.00173	1.03326	-0.00174	1.03326	-0.00174	1.03326	-0.00173667	1.03326	-0.00218	1.03326	-0.00219	1.03326	-0.0022	1.03326	-0.00219	1.03326	-0.00287	1.03326	-0.00286	1.03326	-0.00286	1.03326	-0.00286333	1.03326	-0.00403	1.03326	-0.00402	1.03326	-0.004	1.03326	-0.00401667	1.03326	-0.00557	1.03326	-0.00559	1.03326	-0.0056	1.03326	-0.00558667
1.03426	-0.00172	1.03426	-0.00172	1.03426	-0.00173	1.03426	-0.00172333	1.03426	-0.00216	1.03426	-0.00217	1.03426	-0.00218	1.03426	-0.00217	1.03426	-0.00285	1.03426	-0.00284	1.03426	-0.00284	1.03426	-0.00284333	1.03426	-0.004	1.03426	-0.00399	1.03426	-0.00397	1.03426	-0.00398667	1.03426	-0.00552	1.03426	-0.00554	1.03426	-0.00556	1.03426	-0.00554
1.03526	-0.00171	1.03526	-0.00171	1.03526	-0.00172	1.03526	-0.00171333	1.03526	-0.00215	1.03526	-0.00216	1.03526	-0.00217	1.03526	-0.00216	1.03526	-0.00283	1.03526	-0.00282	1.03526	-0.00282	1.03526	-0.00282333	1.03526	-0.00396	1.03526	-0.00396	1.03526	-0.00394	1.03526	-0.00395333	1.03526	-0.00547	1.03526	-0.00549	1.03526	-0.00551	1.03526	-0.00549
1.03626	-0.0017	1.03626	-0.0017	1.03626	-0.00171	1.03626	-0.00170333	1.03626	-0.00214	1.03626	-0.00214	1.03626	-0.00215	1.03626	-0.00214333	1.03626	-0.00281	1.03626	-0.0028	1.03626	-0.0028	1.03626	-0.00280333	1.03626	-0.00394	1.03626	-0.00393	1.03626	-0.00391	1.03626	-0.00392667	1.03626	-0.00543	1.03626	-0.00545	1.03626	-0.00547	1.03626	-0.00545
1.03726	-0.00169	1.03726	-0.0017	1.03726	-0.0017	1.03726	-0.00169667	1.03726	-0.00212	1.03726	-0.00213	1.03726	-0.00214	1.03726	-0.00213	1.03726	-0.00279	1.03726	-0.00279	1.03726	-0.00278	1.03726	-0.00278667	1.03726	-0.00391	1.03726	-0.0039	1.03726	-0.00388	1.03726	-0.00389667	1.03726	-0.00539	1.03726	-0.00541	1.03726	-0.00542	1.03726	-0.00540667
1.03826	-0.00168	1.03826	-0.00169	1.03826	-0.00169	1.03826	-0.00168667	1.03826	-0.00211	1.03826	-0.00212	1.03826	-0.00213	1.03826	-0.00212	1.03826	-0.00277	1.03826	-0.00277	1.03826	-0.00276	1.03826	-0.00276667	1.03826	-0.00388	1.03826	-0.00387	1.03826	-0.00385	1.03826	-0.00386667	1.03826	-0.00535	1.03826	-0.00536	1.03826	-0.00538	1.03826	-0.00536333
1.03926	-0.00167	1.03926	-0.00168	1.03926	-0.00168	1.03926	-0.00167667	1.03926	-0.0021	1.03926	-0.00211	1.03926	-0.00212	1.03926	-0.00211	1.03926	-0.00276	1.03926	-0.00275	1.03926	-0.00274	1.03926	-0.00275	1.03926	-0.00385	1.03926	-0.00384	1.03926	-0.00382	1.03926	-0.00383667	1.03926	-0.0053	1.03926	-0.00532	1.03926	-0.00534	1.03926	-0.00532
1.04026	-0.00166	1.04026	-0.00167	1.04026	-0.00167	1.04026	-0.00166667	1.04026	-0.00209	1.04026	-0.00209	1.04026	-0.0021	1.04026	-0.00209333	1.04026	-0.00274	1.04026	-0.00274	1.04026	-0.00273	1.04026	-0.00273667	1.04026	-0.00382	1.04026	-0.00381	1.04026	-0.00379	1.04026	-0.00380667	1.04026	-0.00527	1.04026	-0.00528	1.04026	-0.0053	1.04026	-0.00528333
1.04126	-0.00165	1.04126	-0.00166	1.04126	-0.00166	1.04126	-0.00165667	1.04126	-0.00207	1.04126	-0.00208	1.04126	-0.00209	1.04126	-0.00208	1.04126	-0.00272	1.04126	-0.00272	1.04126	-0.00271	1.04126	-0.00271667	1.04126	-0.00379	1.04126	-0.00378	1.04126	-0.00376	1.04126	-0.00377667	1.04126	-0.00522	1.04126	-0.00524	1.04126	-0.00526	1.04126	-0.00524
1.04226	-0.00164	1.04226	-0.00165	1.04226	-0.00165	1.04226	-0.00164667	1.04226	-0.00206	1.04226	-0.00207	1.04226	-0.00208	1.04226	-0.00207	1.04226	-0.00271	1.04226	-0.0027	1.04226	-0.0027	1.04226	-0.00270333	1.04226	-0.00377	1.04226	-0.00376	1.04226	-0.00374	1.04226	-0.00375667	1.04226	-0.00519	1.04226	-0.0052	1.04226	-0.00522	1.04226	-0.00520333
1.04326	-0.00164	1.04326	-0.00164	1.04326	-0.00165	1.04326	-0.00164333	1.04326	-0.00205	1.04326	-0.00206	1.04326	-0.00207	1.04326	-0.00206	1.04326	-0.00269	1.04326	-0.00269	1.04326	-0.00268	1.04326	-0.00268667	1.04326	-0.00374	1.04326	-0.00373	1.04326	-0.00371	1.04326	-0.00372667	1.04326	-0.00515	1.04326	-0.00517	1.04326	-0.00519	1.04326	-0.00517
1.04426	-0.00163	1.04426	-0.00164	1.04426	-0.00164	1.04426	-0.00163667	1.04426	-0.00204	1.04426	-0.00205	1.04426	-0.00206	1.04426	-0.00205	1.04426	-0.00267	1.04426	-0.00267	1.04426	-0.00266	1.04426	-0.00266667	1.04426	-0.00372	1.04426	-0.00371	1.04426	-0.00369	1.04426	-0.00370667	1.04426	-0.00511	1.04426	-0.00513	1.04426	-0.00515	1.04426	-0.00513
1.04526	-0.00162	1.04526	-0.00163	1.04526	-0.00163	1.04526	-0.00162667	1.04526	-0.00203	1.04526	-0.00204	1.04526	-0.00205	1.04526	-0.00204	1.04526	-0.00266	1.04526	-0.00266	1.04526	-0.00265	1.04526	-0.00265667	1.04526	-0.0037	1.04526	-0.00369	1.04526	-0.00367	1.04526	-0.00368667	1.04526	-0.00508	1.04526	-0.0051	1.04526	-0.00512	1.04526	-0.0051
1.04626	-0.00161	1.04626	-0.00162	1.04626	-0.00162	1.04626	-0.00161667	1.04626	-0.00202	1.04626	-0.00202	1.04626	-0.00204	1.04626	-0.00202667	1.04626	-0.00265	1.04626	-0.00264	1.04626	-0.00264	1.04626	-0.00264333	1.04626	-0.00367	1.04626	-0.00366	1.04626	-0.00364	1.04626	-0.00365667	1.04626	-0.00504	1.04626	-0.00506	1.04626	-0.00508	1.04626	-0.00506
1.04726	-0.0016	1.04726	-0.00161	1.04726	-0.00161	1.04726	-0.00160667	1.04726	-0.00201	1.04726	-0.00201	1.04726	-0.00202	1.04726	-0.00201333	1.04726	-0.00263	1.04726	-0.00263	1.04726	-0.00262	1.04726	-0.00262667	1.04726	-0.00365	1.04726	-0.00364	1.04726	-0.00362	1.04726	-0.00363667	1.04726	-0.00501	1.04726	-0.00503	1.04726	-0.00505	1.04726	-0.00503
1.04826	-0.0016	1.04826	-0.0016	1.04826	-0.00161	1.04826	-0.00160333	1.04826	-0.002	1.04826	-0.002	1.04826	-0.00201	1.04826	-0.00200333	1.04826	-0.00262	1.04826	-0.00261	1.04826	-0.00261	1.04826	-0.00261333	1.04826	-0.00363	1.04826	-0.00361	1.04826	-0.0036	1.04826	-0.00361333	1.04826	-0.00498	1.04826	-0.00499	1.04826	-0.00501	1.04826	-0.00499333
1.04926	-0.00159	1.04926	-0.0016	1.04926	-0.0016	1.04926	-0.00159667	1.04926	-0.00199	1.04926	-0.00199	1.04926	-0.002	1.04926	-0.00199333	1.04926	-0.0026	1.04926	-0.0026	1.04926	-0.00259	1.04926	-0.00259667	1.04926	-0.0036	1.04926	-0.00359	1.04926	-0.00357	1.04926	-0.00358667	1.04926	-0.00494	1.04926	-0.00496	1.04926	-0.00498	1.04926	-0.00496
1.05026	-0.00158	1.05026	-0.00159	1.05026	-0.00159	1.05026	-0.00158667	1.05026	-0.00198	1.05026	-0.00198	1.05026	-0.00199	1.05026	-0.00198333	1.05026	-0.00259	1.05026	-0.00259	1.05026	-0.00258	1.05026	-0.00258667	1.05026	-0.00358	1.05026	-0.00357	1.05026	-0.00355	1.05026	-0.00356667	1.05026	-0.00491	1.05026	-0.00493	1.05026	-0.00495	1.05026	-0.00493
1.05126	-0.00157	1.05126	-0.00158	1.05126	-0.00158	1.05126	-0.00157667	1.05126	-0.00197	1.05126	-0.00197	1.05126	-0.00198	1.05126	-0.00197333	1.05126	-0.00258	1.05126	-0.00257	1.05126	-0.00257	1.05126	-0.00257333	1.05126	-0.00356	1.05126	-0.00355	1.05126	-0.00353	1.05126	-0.00354667	1.05126	-0.00488	1.05126	-0.0049	1.05126	-0.00492	1.05126	-0.0049
1.05226	-0.00157	1.05226	-0.00157	1.05226	-0.00158	1.05226	-0.00157333	1.05226	-0.00196	1.05226	-0.00196	1.05226	-0.00197	1.05226	-0.00196333	1.05226	-0.00256	1.05226	-0.00256	1.05226	-0.00255	1.05226	-0.00255667	1.05226	-0.00354	1.05226	-0.00353	1.05226	-0.00351	1.05226	-0.00352667	1.05226	-0.00485	1.05226	-0.00486	1.05226	-0.00488	1.05226	-0.00486333
1.05326	-0.00156	1.05326	-0.00157	1.05326	-0.00157	1.05326	-0.00156667	1.05326	-0.00195	1.05326	-0.00195	1.05326	-0.00196	1.05326	-0.00195333	1.05326	-0.00255	1.05326	-0.00255	1.05326	-0.00254	1.05326	-0.00254667	1.05326	-0.00351	1.05326	-0.00351	1.05326	-0.00349	1.05326	-0.00350333	1.05326	-0.00481	1.05326	-0.00483	1.05326	-0.00485	1.05326	-0.00483
1.05426	-0.00155	1.05426	-0.00156	1.05426	-0.00156	1.05426	-0.00155667	1.05426	-0.00194	1.05426	-0.00194	1.05426	-0.00196	1.05426	-0.00194667	1.05426	-0.00254	1.05426	-0.00253	1.05426	-0.00253	1.05426	-0.00253333	1.05426	-0.00349	1.05426	-0.00348	1.05426	-0.00346	1.05426	-0.00347667	1.05426	-0.00478	1.05426	-0.0048	1.05426	-0.00482	1.05426	-0.0048
1.05526	-0.00154	1.05526	-0.00155	1.05526	-0.00155	1.05526	-0.00154667	1.05526	-0.00193	1.05526	-0.00193	1.05526	-0.00195	1.05526	-0.00193667	1.05526	-0.00252	1.05526	-0.00252	1.05526	-0.00251	1.05526	-0.00251667	1.05526	-0.00347	1.05526	-0.00346	1.05526	-0.00344	1.05526	-0.00345667	1.05526	-0.00475	1.05526	-0.00477	1.05526	-0.00479	1.05526	-0.00477
1.05626	-0.00154	1.05626	-0.00155	1.05626	-0.00155	1.05626	-0.00154667	1.05626	-0.00192	1.05626	-0.00193	1.05626	-0.00194	1.05626	-0.00193	1.05626	-0.00251	1.05626	-0.00251	1.05626	-0.0025	1.05626	-0.00250667	1.05626	-0.00345	1.05626	-0.00344	1.05626	-0.00342	1.05626	-0.00343667	1.05626	-0.00473	1.05626	-0.00474	1.05626	-0.00476	1.05626	-0.00474333
1.05726	-0.00153	1.05726	-0.00154	1.05726	-0.00154	1.05726	-0.00153667	1.05726	-0.00191	1.05726	-0.00192	1.05726	-0.00193	1.05726	-0.00192	1.05726	-0.0025	1.05726	-0.00249	1.05726	-0.00249	1.05726	-0.00249333	1.05726	-0.00343	1.05726	-0.00342	1.05726	-0.0034	1.05726	-0.00341667	1.05726	-0.00469	1.05726	-0.00471	1.05726	-0.00473	1.05726	-0.00471
1.05826	-0.00152	1.05826	-0.00153	1.05826	-0.00153	1.05826	-0.00152667	1.05826	-0.0019	1.05826	-0.00191	1.05826	-0.00192	1.05826	-0.00191	1.05826	-0.00249	1.05826	-0.00248	1.05826	-0.00248	1.05826	-0.00248333	1.05826	-0.00341	1.05826	-0.0034	1.05826	-0.00339	1.05826	-0.0034	1.05826	-0.00467	1.05826	-0.00469	1.05826	-0.00471	1.05826	-0.00469
1.05926	-0.00152	1.05926	-0.00153	1.05926	-0.00153	1.05926	-0.00152667	1.05926	-0.00189	1.05926	-0.0019	1.05926	-0.00191	1.05926	-0.0019	1.05926	-0.00247	1.05926	-0.00247	1.05926	-0.00246	1.05926	-0.00246667	1.05926	-0.00339	1.05926	-0.00338	1.05926	-0.00337	1.05926	-0.00338	1.05926	-0.00464	1.05926	-0.00466	1.05926	-0.00468	1.05926	-0.00466
1.06026	-0.00151	1.06026	-0.00152	1.06026	-0.00152	1.06026	-0.00151667	1.06026	-0.00188	1.06026	-0.00189	1.06026	-0.0019	1.06026	-0.00189	1.06026	-0.00246	1.06026	-0.00246	1.06026	-0.00245	1.06026	-0.00245667	1.06026	-0.00337	1.06026	-0.00337	1.06026	-0.00335	1.06026	-0.00336333	1.06026	-0.00461	1.06026	-0.00463	1.06026	-0.00465	1.06026	-0.00463
1.06126	-0.0015	1.06126	-0.00151	1.06126	-0.00151	1.06126	-0.00150667	1.06126	-0.00187	1.06126	-0.00188	1.06126	-0.00189	1.06126	-0.00188	1.06126	-0.00245	1.06126	-0.00245	1.06126	-0.00244	1.06126	-0.00244667	1.06126	-0.00335	1.06126	-0.00335	1.06126	-0.00333	1.06126	-0.00334333	1.06126	-0.00458	1.06126	-0.0046	1.06126	-0.00462	1.06126	-0.0046
1.06226	-0.0015	1.06226	-0.00151	1.06226	-0.00151	1.06226	-0.00150667	1.06226	-0.00186	1.06226	-0.00187	1.06226	-0.00188	1.06226	-0.00187	1.06226	-0.00244	1.06226	-0.00243	1.06226	-0.00243	1.06226	-0.00243333	1.06226	-0.00333	1.06226	-0.00333	1.06226	-0.00331	1.06226	-0.00332333	1.06226	-0.00456	1.06226	-0.00457	1.06226	-0.00459	1.06226	-0.00457333
1.06326	-0.00149	1.06326	-0.0015	1.06326	-0.0015	1.06326	-0.00149667	1.06326	-0.00185	1.06326	-0.00186	1.06326	-0.00187	1.06326	-0.00186	1.06326	-0.00243	1.06326	-0.00242	1.06326	-0.00242	1.06326	-0.00242333	1.06326	-0.00332	1.06326	-0.00331	1.06326	-0.00329	1.06326	-0.00330667	1.06326	-0.00453	1.06326	-0.00455	1.06326	-0.00457	1.06326	-0.00455
1.06426	-0.00148	1.06426	-0.00149	1.06426	-0.0015	1.06426	-0.00149	1.06426	-0.00185	1.06426	-0.00186	1.06426	-0.00187	1.06426	-0.00186	1.06426	-0.00242	1.06426	-0.00241	1.06426	-0.00241	1.06426	-0.00241333	1.06426	-0.0033	1.06426	-0.00329	1.06426	-0.00327	1.06426	-0.00328667	1.06426	-0.00451	1.06426	-0.00452	1.06426	-0.00454	1.06426	-0.00452333
1.06526	-0.00148	1.06526	-0.00149	1.06526	-0.00149	1.06526	-0.00148667	1.06526	-0.00184	1.06526	-0.00185	1.06526	-0.00186	1.06526	-0.00185	1.06526	-0.0024	1.06526	-0.0024	1.06526	-0.00239	1.06526	-0.00239667	1.06526	-0.00328	1.06526	-0.00327	1.06526	-0.00325	1.06526	-0.00326667	1.06526	-0.00448	1.06526	-0.00449	1.06526	-0.00451	1.06526	-0.00449333
1.06626	-0.00147	1.06626	-0.00148	1.06626	-0.00148	1.06626	-0.00147667	1.06626	-0.00183	1.06626	-0.00184	1.06626	-0.00185	1.06626	-0.00184	1.06626	-0.00239	1.06626	-0.00239	1.06626	-0.00238	1.06626	-0.00238667	1.06626	-0.00326	1.06626	-0.00325	1.06626	-0.00323	1.06626	-0.00324667	1.06626	-0.00445	1.06626	-0.00447	1.06626	-0.00449	1.06626	-0.00447
1.06726	-0.00147	1.06726	-0.00147	1.06726	-0.00148	1.06726	-0.00147333	1.06726	-0.00182	1.06726	-0.00183	1.06726	-0.00184	1.06726	-0.00183	1.06726	-0.00238	1.06726	-0.00238	1.06726	-0.00237	1.06726	-0.00237667	1.06726	-0.00324	1.06726	-0.00323	1.06726	-0.00322	1.06726	-0.00323	1.06726	-0.00442	1.06726	-0.00444	1.06726	-0.00446	1.06726	-0.00444
1.06826	-0.00146	1.06826	-0.00147	1.06826	-0.00147	1.06826	-0.00146667	1.06826	-0.00181	1.06826	-0.00182	1.06826	-0.00183	1.06826	-0.00182	1.06826	-0.00237	1.06826	-0.00237	1.06826	-0.00236	1.06826	-0.00236667	1.06826	-0.00322	1.06826	-0.00322	1.06826	-0.0032	1.06826	-0.00321333	1.06826	-0.0044	1.06826	-0.00442	1.06826	-0.00444	1.06826	-0.00442
1.06926	-0.00145	1.06926	-0.00146	1.06926	-0.00147	1.06926	-0.00146	1.06926	-0.00181	1.06926	-0.00181	1.06926	-0.00182	1.06926	-0.00181333	1.06926	-0.00236	1.06926	-0.00236	1.06926	-0.00235	1.06926	-0.00235667	1.06926	-0.00321	1.06926	-0.0032	1.06926	-0.00318	1.06926	-0.00319667	1.06926	-0.00438	1.06926	-0.0044	1.06926	-0.00441	1.06926	-0.00439667
1.07026	-0.00145	1.07026	-0.00146	1.07026	-0.00146	1.07026	-0.00145667	1.07026	-0.0018	1.07026	-0.00181	1.07026	-0.00182	1.07026	-0.00181	1.07026	-0.00235	1.07026	-0.00234	1.07026	-0.00234	1.07026	-0.00234333	1.07026	-0.00319	1.07026	-0.00318	1.07026	-0.00316	1.07026	-0.00317667	1.07026	-0.00435	1.07026	-0.00437	1.07026	-0.00438	1.07026	-0.00436667
1.07126	-0.00144	1.07126	-0.00145	1.07126	-0.00145	1.07126	-0.00144667	1.07126	-0.00179	1.07126	-0.0018	1.07126	-0.00181	1.07126	-0.0018	1.07126	-0.00234	1.07126	-0.00233	1.07126	-0.00233	1.07126	-0.00233333	1.07126	-0.00317	1.07126	-0.00316	1.07126	-0.00315	1.07126	-0.00316	1.07126	-0.00432	1.07126	-0.00434	1.07126	-0.00436	1.07126	-0.00434
1.07226	-0.00144	1.07226	-0.00144	1.07226	-0.00145	1.07226	-0.00144333	1.07226	-0.00178	1.07226	-0.00179	1.07226	-0.0018	1.07226	-0.00179	1.07226	-0.00233	1.07226	-0.00232	1.07226	-0.00232	1.07226	-0.00232333	1.07226	-0.00316	1.07226	-0.00315	1.07226	-0.00313	1.07226	-0.00314667	1.07226	-0.0043	1.07226	-0.00432	1.07226	-0.00434	1.07226	-0.00432
1.07326	-0.00143	1.07326	-0.00144	1.07326	-0.00144	1.07326	-0.00143667	1.07326	-0.00177	1.07326	-0.00178	1.07326	-0.00179	1.07326	-0.00178	1.07326	-0.00231	1.07326	-0.00231	1.07326	-0.0023	1.07326	-0.00230667	1.07326	-0.00314	1.07326	-0.00313	1.07326	-0.00311	1.07326	-0.00312667	1.07326	-0.00427	1.07326	-0.00429	1.07326	-0.00431	1.07326	-0.00429
1.07426	-0.00142	1.07426	-0.00143	1.07426	-0.00144	1.07426	-0.00143	1.07426	-0.00176	1.07426	-0.00177	1.07426	-0.00178	1.07426	-0.00177	1.07426	-0.0023	1.07426	-0.0023	1.07426	-0.00229	1.07426	-0.00229667	1.07426	-0.00312	1.07426	-0.00312	1.07426	-0.0031	1.07426	-0.00311333	1.07426	-0.00425	1.07426	-0.00427	1.07426	-0.00429	1.07426	-0.00427
1.07526	-0.00142	1.07526	-0.00143	1.07526	-0.00143	1.07526	-0.00142667	1.07526	-0.00176	1.07526	-0.00177	1.07526	-0.00178	1.07526	-0.00177	1.07526	-0.00229	1.07526	-0.00229	1.07526	-0.00228	1.07526	-0.00228667	1.07526	-0.00311	1.07526	-0.0031	1.07526	-0.00308	1.07526	-0.00309667	1.07526	-0.00423	1.07526	-0.00425	1.07526	-0.00427	1.07526	-0.00425
1.07626	-0.00141	1.07626	-0.00142	1.07626	-0.00142	1.07626	-0.00141667	1.07626	-0.00175	1.07626	-0.00176	1.07626	-0.00177	1.07626	-0.00176	1.07626	-0.00228	1.07626	-0.00228	1.07626	-0.00227	1.07626	-0.00227667	1.07626	-0.00309	1.07626	-0.00308	1.07626	-0.00307	1.07626	-0.00308	1.07626	-0.0042	1.07626	-0.00422	1.07626	-0.00424	1.07626	-0.00422
1.07726	-0.00141	1.07726	-0.00142	1.07726	-0.00142	1.07726	-0.00141667	1.07726	-0.00174	1.07726	-0.00175	1.07726	-0.00176	1.07726	-0.00175	1.07726	-0.00227	1.07726	-0.00227	1.07726	-0.00227	1.07726	-0.00227	1.07726	-0.00308	1.07726	-0.00307	1.07726	-0.00305	1.07726	-0.00306667	1.07726	-0.00418	1.07726	-0.0042	1.07726	-0.00422	1.07726	-0.0042
1.07826	-0.0014	1.07826	-0.00141	1.07826	-0.00141	1.07826	-0.00140667	1.07826	-0.00173	1.07826	-0.00174	1.07826	-0.00175	1.07826	-0.00174	1.07826	-0.00226	1.07826	-0.00226	1.07826	-0.00225	1.07826	-0.00225667	1.07826	-0.00306	1.07826	-0.00305	1.07826	-0.00303	1.07826	-0.00304667	1.07826	-0.00415	1.07826	-0.00417	1.07826	-0.00419	1.07826	-0.00417
1.07926	-0.0014	1.07926	-0.00141	1.07926	-0.00141	1.07926	-0.00140667	1.07926	-0.00173	1.07926	-0.00173	1.07926	-0.00175	1.07926	-0.00173667	1.07926	-0.00225	1.07926	-0.00225	1.07926	-0.00224	1.07926	-0.00224667	1.07926	-0.00304	1.07926	-0.00303	1.07926	-0.00302	1.07926	-0.00303	1.07926	-0.00413	1.07926	-0.00415	1.07926	-0.00417	1.07926	-0.00415
1.08026	-0.00139	1.08026	-0.0014	1.08026	-0.0014	1.08026	-0.00139667	1.08026	-0.00172	1.08026	-0.00173	1.08026	-0.00174	1.08026	-0.00173	1.08026	-0.00224	1.08026	-0.00224	1.08026	-0.00224	1.08026	-0.00224	1.08026	-0.00303	1.08026	-0.00302	1.08026	-0.003	1.08026	-0.00301667	1.08026	-0.00411	1.08026	-0.00413	1.08026	-0.00415	1.08026	-0.00413
1.08126	-0.00139	1.08126	-0.0014	1.08126	-0.0014	1.08126	-0.00139667	1.08126	-0.00171	1.08126	-0.00172	1.08126	-0.00173	1.08126	-0.00172	1.08126	-0.00224	1.08126	-0.00223	1.08126	-0.00223	1.08126	-0.00223333	1.08126	-0.00301	1.08126	-0.003	1.08126	-0.00298	1.08126	-0.00299667	1.08126	-0.00408	1.08126	-0.0041	1.08126	-0.00412	1.08126	-0.0041
1.08226	-0.00138	1.08226	-0.00139	1.08226	-0.00139	1.08226	-0.00138667	1.08226	-0.00171	1.08226	-0.00171	1.08226	-0.00173	1.08226	-0.00171667	1.08226	-0.00223	1.08226	-0.00222	1.08226	-0.00222	1.08226	-0.00222333	1.08226	-0.003	1.08226	-0.00299	1.08226	-0.00297	1.08226	-0.00298667	1.08226	-0.00407	1.08226	-0.00408	1.08226	-0.0041	1.08226	-0.00408333
1.08326	-0.00138	1.08326	-0.00139	1.08326	-0.00139	1.08326	-0.00138667	1.08326	-0.0017	1.08326	-0.00171	1.08326	-0.00172	1.08326	-0.00171	1.08326	-0.00222	1.08326	-0.00221	1.08326	-0.00221	1.08326	-0.00221333	1.08326	-0.00298	1.08326	-0.00297	1.08326	-0.00295	1.08326	-0.00296667	1.08326	-0.00404	1.08326	-0.00406	1.08326	-0.00408	1.08326	-0.00406
1.08426	-0.00137	1.08426	-0.00138	1.08426	-0.00138	1.08426	-0.00137667	1.08426	-0.00169	1.08426	-0.0017	1.08426	-0.00171	1.08426	-0.0017	1.08426	-0.00221	1.08426	-0.0022	1.08426	-0.0022	1.08426	-0.00220333	1.08426	-0.00296	1.08426	-0.00295	1.08426	-0.00294	1.08426	-0.00295	1.08426	-0.00402	1.08426	-0.00403	1.08426	-0.00405	1.08426	-0.00403333
1.08526	-0.00137	1.08526	-0.00137	1.08526	-0.00138	1.08526	-0.00137333	1.08526	-0.00169	1.08526	-0.00169	1.08526	-0.0017	1.08526	-0.00169333	1.08526	-0.0022	1.08526	-0.00219	1.08526	-0.00219	1.08526	-0.00219333	1.08526	-0.00295	1.08526	-0.00294	1.08526	-0.00292	1.08526	-0.00293667	1.08526	-0.004	1.08526	-0.00401	1.08526	-0.00403	1.08526	-0.00401333
1.08626	-0.00136	1.08626	-0.00137	1.08626	-0.00137	1.08626	-0.00136667	1.08626	-0.00168	1.08626	-0.00169	1.08626	-0.0017	1.08626	-0.00169	1.08626	-0.00219	1.08626	-0.00218	1.08626	-0.00218	1.08626	-0.00218333	1.08626	-0.00293	1.08626	-0.00292	1.08626	-0.0029	1.08626	-0.00291667	1.08626	-0.00397	1.08626	-0.00399	1.08626	-0.00401	1.08626	-0.00399
1.08726	-0.00136	1.08726	-0.00136	1.08726	-0.00137	1.08726	-0.00136333	1.08726	-0.00167	1.08726	-0.00168	1.08726	-0.00169	1.08726	-0.00168	1.08726	-0.00218	1.08726	-0.00217	1.08726	-0.00217	1.08726	-0.00217333	1.08726	-0.00292	1.08726	-0.00291	1.08726	-0.00289	1.08726	-0.00290667	1.08726	-0.00395	1.08726	-0.00397	1.08726	-0.00399	1.08726	-0.00397
1.08826	-0.00135	1.08826	-0.00136	1.08826	-0.00136	1.08826	-0.00135667	1.08826	-0.00167	1.08826	-0.00167	1.08826	-0.00168	1.08826	-0.00167333	1.08826	-0.00217	1.08826	-0.00216	1.08826	-0.00216	1.08826	-0.00216333	1.08826	-0.0029	1.08826	-0.00289	1.08826	-0.00288	1.08826	-0.00289	1.08826	-0.00393	1.08826	-0.00395	1.08826	-0.00397	1.08826	-0.00395
1.08926	-0.00135	1.08926	-0.00135	1.08926	-0.00136	1.08926	-0.00135333	1.08926	-0.00166	1.08926	-0.00166	1.08926	-0.00168	1.08926	-0.00166667	1.08926	-0.00216	1.08926	-0.00215	1.08926	-0.00215	1.08926	-0.00215333	1.08926	-0.00288	1.08926	-0.00288	1.08926	-0.00286	1.08926	-0.00287333	1.08926	-0.00391	1.08926	-0.00393	1.08926	-0.00395	1.08926	-0.00393
1.09026	-0.00134	1.09026	-0.00135	1.09026	-0.00135	1.09026	-0.00134667	1.09026	-0.00165	1.09026	-0.00166	1.09026	-0.00167	1.09026	-0.00166	1.09026	-0.00215	1.09026	-0.00214	1.09026	-0.00214	1.09026	-0.00214333	1.09026	-0.00287	1.09026	-0.00286	1.09026	-0.00285	1.09026	-0.00286	1.09026	-0.00389	1.09026	-0.00391	1.09026	-0.00393	1.09026	-0.00391
1.09126	-0.00134	1.09126	-0.00134	1.09126	-0.00135	1.09126	-0.00134333	1.09126	-0.00165	1.09126	-0.00165	1.09126	-0.00166	1.09126	-0.00165333	1.09126	-0.00214	1.09126	-0.00213	1.09126	-0.00213	1.09126	-0.00213333	1.09126	-0.00286	1.09126	-0.00285	1.09126	-0.00283	1.09126	-0.00284667	1.09126	-0.00386	1.09126	-0.00388	1.09126	-0.0039	1.09126	-0.00388
1.09226	-0.00133	1.09226	-0.00134	1.09226	-0.00134	1.09226	-0.00133667	1.09226	-0.00164	1.09226	-0.00164	1.09226	-0.00166	1.09226	-0.00164667	1.09226	-0.00213	1.09226	-0.00212	1.09226	-0.00212	1.09226	-0.00212333	1.09226	-0.00284	1.09226	-0.00283	1.09226	-0.00281	1.09226	-0.00282667	1.09226	-0.00384	1.09226	-0.00386	1.09226	-0.00388	1.09226	-0.00386
1.09326	-0.00133	1.09326	-0.00133	1.09326	-0.00134	1.09326	-0.00133333	1.09326	-0.00163	1.09326	-0.00164	1.09326	-0.00165	1.09326	-0.00164	1.09326	-0.00212	1.09326	-0.00212	1.09326	-0.00211	1.09326	-0.00211667	1.09326	-0.00283	1.09326	-0.00282	1.09326	-0.0028	1.09326	-0.00281667	1.09326	-0.00382	1.09326	-0.00384	1.09326	-0.00386	1.09326	-0.00384
1.09426	-0.00132	1.09426	-0.00133	1.09426	-0.00133	1.09426	-0.00132667	1.09426	-0.00162	1.09426	-0.00163	1.09426	-0.00164	1.09426	-0.00163	1.09426	-0.00211	1.09426	-0.00211	1.09426	-0.0021	1.09426	-0.00210667	1.09426	-0.00281	1.09426	-0.0028	1.09426	-0.00278	1.09426	-0.00279667	1.09426	-0.0038	1.09426	-0.00382	1.09426	-0.00384	1.09426	-0.00382
1.09526	-0.00131	1.09526	-0.00132	1.09526	-0.00133	1.09526	-0.00132	1.09526	-0.00162	1.09526	-0.00163	1.09526	-0.00164	1.09526	-0.00163	1.09526	-0.0021	1.09526	-0.0021	1.09526	-0.00209	1.09526	-0.00209667	1.09526	-0.0028	1.09526	-0.00279	1.09526	-0.00277	1.09526	-0.00278667	1.09526	-0.00378	1.09526	-0.0038	1.09526	-0.00382	1.09526	-0.0038
1.09626	-0.00131	1.09626	-0.00132	1.09626	-0.00132	1.09626	-0.00131667	1.09626	-0.00161	1.09626	-0.00162	1.09626	-0.00163	1.09626	-0.00162	1.09626	-0.00209	1.09626	-0.00209	1.09626	-0.00208	1.09626	-0.00208667	1.09626	-0.00278	1.09626	-0.00277	1.09626	-0.00276	1.09626	-0.00277	1.09626	-0.00376	1.09626	-0.00378	1.09626	-0.0038	1.09626	-0.00378
1.09726	-0.0013	1.09726	-0.00131	1.09726	-0.00132	1.09726	-0.00131	1.09726	-0.0016	1.09726	-0.00161	1.09726	-0.00162	1.09726	-0.00161	1.09726	-0.00208	1.09726	-0.00208	1.09726	-0.00207	1.09726	-0.00207667	1.09726	-0.00277	1.09726	-0.00276	1.09726	-0.00274	1.09726	-0.00275667	1.09726	-0.00373	1.09726	-0.00375	1.09726	-0.00377	1.09726	-0.00375
1.09826	-0.0013	1.09826	-0.00131	1.09826	-0.00131	1.09826	-0.00130667	1.09826	-0.0016	1.09826	-0.0016	1.09826	-0.00162	1.09826	-0.00160667	1.09826	-0.00207	1.09826	-0.00207	1.09826	-0.00206	1.09826	-0.00206667	1.09826	-0.00275	1.09826	-0.00275	1.09826	-0.00273	1.09826	-0.00274333	1.09826	-0.00372	1.09826	-0.00373	1.09826	-0.00375	1.09826	-0.00373333
1.09926	-0.00129	1.09926	-0.0013	1.09926	-0.00131	1.09926	-0.0013	1.09926	-0.00159	1.09926	-0.0016	1.09926	-0.00161	1.09926	-0.0016	1.09926	-0.00206	1.09926	-0.00206	1.09926	-0.00205	1.09926	-0.00205667	1.09926	-0.00274	1.09926	-0.00273	1.09926	-0.00271	1.09926	-0.00272667	1.09926	-0.00369	1.09926	-0.00371	1.09926	-0.00373	1.09926	-0.00371
1.10026	-0.00129	1.10026	-0.0013	1.10026	-0.0013	1.10026	-0.00129667	1.10026	-0.00158	1.10026	-0.00159	1.10026	-0.0016	1.10026	-0.00159	1.10026	-0.00205	1.10026	-0.00205	1.10026	-0.00204	1.10026	-0.00204667	1.10026	-0.00272	1.10026	-0.00271	1.10026	-0.0027	1.10026	-0.00271	1.10026	-0.00367	1.10026	-0.00369	1.10026	-0.00371	1.10026	-0.00369
1.10126	-0.00128	1.10126	-0.00129	1.10126	-0.0013	1.10126	-0.00129	1.10126	-0.00158	1.10126	-0.00158	1.10126	-0.0016	1.10126	-0.00158667	1.10126	-0.00205	1.10126	-0.00204	1.10126	-0.00204	1.10126	-0.00204333	1.10126	-0.00271	1.10126	-0.0027	1.10126	-0.00268	1.10126	-0.00269667	1.10126	-0.00365	1.10126	-0.00367	1.10126	-0.00369	1.10126	-0.00367
1.10226	-0.00128	1.10226	-0.00129	1.10226	-0.00129	1.10226	-0.00128667	1.10226	-0.00157	1.10226	-0.00158	1.10226	-0.00159	1.10226	-0.00158	1.10226	-0.00204	1.10226	-0.00203	1.10226	-0.00203	1.10226	-0.00203333	1.10226	-0.00269	1.10226	-0.00269	1.10226	-0.00267	1.10226	-0.00268333	1.10226	-0.00363	1.10226	-0.00365	1.10226	-0.00367	1.10226	-0.00365
1.10326	-0.00127	1.10326	-0.00128	1.10326	-0.00129	1.10326	-0.00128	1.10326	-0.00156	1.10326	-0.00157	1.10326	-0.00158	1.10326	-0.00157	1.10326	-0.00203	1.10326	-0.00202	1.10326	-0.00202	1.10326	-0.00202333	1.10326	-0.00268	1.10326	-0.00267	1.10326	-0.00266	1.10326	-0.00267	1.10326	-0.00361	1.10326	-0.00363	1.10326	-0.00365	1.10326	-0.00363
1.10426	-0.00127	1.10426	-0.00128	1.10426	-0.00128	1.10426	-0.00127667	1.10426	-0.00156	1.10426	-0.00156	1.10426	-0.00158	1.10426	-0.00156667	1.10426	-0.00202	1.10426	-0.00201	1.10426	-0.00201	1.10426	-0.00201333	1.10426	-0.00266	1.10426	-0.00266	1.10426	-0.00264	1.10426	-0.00265333	1.10426	-0.00359	1.10426	-0.00361	1.10426	-0.00363	1.10426	-0.00361
1.10526	-0.00126	1.10526	-0.00127	1.10526	-0.00128	1.10526	-0.00127	1.10526	-0.00155	1.10526	-0.00156	1.10526	-0.00157	1.10526	-0.00156	1.10526	-0.00201	1.10526	-0.002	1.10526	-0.002	1.10526	-0.00200333	1.10526	-0.00265	1.10526	-0.00264	1.10526	-0.00262	1.10526	-0.00263667	1.10526	-0.00357	1.10526	-0.00359	1.10526	-0.00361	1.10526	-0.00359
1.10626	-0.00126	1.10626	-0.00127	1.10626	-0.00127	1.10626	-0.00126667	1.10626	-0.00154	1.10626	-0.00155	1.10626	-0.00156	1.10626	-0.00155	1.10626	-0.002	1.10626	-0.00199	1.10626	-0.00199	1.10626	-0.00199333	1.10626	-0.00264	1.10626	-0.00263	1.10626	-0.00261	1.10626	-0.00262667	1.10626	-0.00355	1.10626	-0.00357	1.10626	-0.00359	1.10626	-0.00357
1.10726	-0.00126	1.10726	-0.00126	1.10726	-0.00127	1.10726	-0.00126333	1.10726	-0.00154	1.10726	-0.00154	1.10726	-0.00156	1.10726	-0.00154667	1.10726	-0.00199	1.10726	-0.00199	1.10726	-0.00198	1.10726	-0.00198667	1.10726	-0.00262	1.10726	-0.00261	1.10726	-0.0026	1.10726	-0.00261	1.10726	-0.00353	1.10726	-0.00355	1.10726	-0.00357	1.10726	-0.00355
1.10826	-0.00125	1.10826	-0.00126	1.10826	-0.00126	1.10826	-0.00125667	1.10826	-0.00153	1.10826	-0.00154	1.10826	-0.00155	1.10826	-0.00154	1.10826	-0.00198	1.10826	-0.00198	1.10826	-0.00197	1.10826	-0.00197667	1.10826	-0.00261	1.10826	-0.0026	1.10826	-0.00258	1.10826	-0.00259667	1.10826	-0.00351	1.10826	-0.00353	1.10826	-0.00355	1.10826	-0.00353
1.10926	-0.00125	1.10926	-0.00125	1.10926	-0.00126	1.10926	-0.00125333	1.10926	-0.00152	1.10926	-0.00153	1.10926	-0.00154	1.10926	-0.00153	1.10926	-0.00197	1.10926	-0.00197	1.10926	-0.00196	1.10926	-0.00196667	1.10926	-0.00259	1.10926	-0.00259	1.10926	-0.00257	1.10926	-0.00258333	1.10926	-0.00349	1.10926	-0.00351	1.10926	-0.00353	1.10926	-0.00351
1.11026	-0.00124	1.11026	-0.00125	1.11026	-0.00125	1.11026	-0.00124667	1.11026	-0.00152	1.11026	-0.00153	1.11026	-0.00154	1.11026	-0.00153	1.11026	-0.00196	1.11026	-0.00196	1.11026	-0.00196	1.11026	-0.00196	1.11026	-0.00258	1.11026	-0.00257	1.11026	-0.00255	1.11026	-0.00256667	1.11026	-0.00347	1.11026	-0.00349	1.11026	-0.00351	1.11026	-0.00349
1.11126	-0.00123	1.11126	-0.00124	1.11126	-0.00125	1.11126	-0.00124	1.11126	-0.00151	1.11126	-0.00152	1.11126	-0.00153	1.11126	-0.00152	1.11126	-0.00195	1.11126	-0.00195	1.11126	-0.00195	1.11126	-0.00195	1.11126	-0.00257	1.11126	-0.00256	1.11126	-0.00254	1.11126	-0.00255667	1.11126	-0.00345	1.11126	-0.00347	1.11126	-0.00349	1.11126	-0.00347
1.11226	-0.00123	1.11226	-0.00124	1.11226	-0.00124	1.11226	-0.00123667	1.11226	-0.0015	1.11226	-0.00151	1.11226	-0.00152	1.11226	-0.00151	1.11226	-0.00195	1.11226	-0.00194	1.11226	-0.00194	1.11226	-0.00194333	1.11226	-0.00255	1.11226	-0.00254	1.11226	-0.00253	1.11226	-0.00254	1.11226	-0.00343	1.11226	-0.00345	1.11226	-0.00347	1.11226	-0.00345
1.11326	-0.00123	1.11326	-0.00123	1.11326	-0.00124	1.11326	-0.00123333	1.11326	-0.0015	1.11326	-0.00151	1.11326	-0.00152	1.11326	-0.00151	1.11326	-0.00194	1.11326	-0.00193	1.11326	-0.00193	1.11326	-0.00193333	1.11326	-0.00254	1.11326	-0.00253	1.11326	-0.00251	1.11326	-0.00252667	1.11326	-0.00341	1.11326	-0.00343	1.11326	-0.00345	1.11326	-0.00343
1.11426	-0.00122	1.11426	-0.00123	1.11426	-0.00123	1.11426	-0.00122667	1.11426	-0.00149	1.11426	-0.0015	1.11426	-0.00151	1.11426	-0.0015	1.11426	-0.00193	1.11426	-0.00192	1.11426	-0.00192	1.11426	-0.00192333	1.11426	-0.00252	1.11426	-0.00252	1.11426	-0.0025	1.11426	-0.00251333	1.11426	-0.00339	1.11426	-0.00341	1.11426	-0.00343	1.11426	-0.00341
1.11526	-0.00122	1.11526	-0.00123	1.11526	-0.00123	1.11526	-0.00122667	1.11526	-0.00148	1.11526	-0.00149	1.11526	-0.0015	1.11526	-0.00149	1.11526	-0.00192	1.11526	-0.00192	1.11526	-0.00191	1.11526	-0.00191667	1.11526	-0.00251	1.11526	-0.0025	1.11526	-0.00248	1.11526	-0.00249667	1.11526	-0.00337	1.11526	-0.00339	1.11526	-0.00341	1.11526	-0.00339
1.11626	-0.00121	1.11626	-0.00122	1.11626	-0.00123	1.11626	-0.00122	1.11626	-0.00148	1.11626	-0.00148	1.11626	-0.0015	1.11626	-0.00148667	1.11626	-0.00191	1.11626	-0.00191	1.11626	-0.0019	1.11626	-0.00190667	1.11626	-0.0025	1.11626	-0.00249	1.11626	-0.00247	1.11626	-0.00248667	1.11626	-0.00335	1.11626	-0.00336	1.11626	-0.00338	1.11626	-0.00336333
1.11726	-0.00121	1.11726	-0.00122	1.11726	-0.00122	1.11726	-0.00121667	1.11726	-0.00147	1.11726	-0.00148	1.11726	-0.00149	1.11726	-0.00148	1.11726	-0.0019	1.11726	-0.0019	1.11726	-0.00189	1.11726	-0.00189667	1.11726	-0.00248	1.11726	-0.00247	1.11726	-0.00246	1.11726	-0.00247	1.11726	-0.00333	1.11726	-0.00335	1.11726	-0.00337	1.11726	-0.00335
1.11826	-0.0012	1.11826	-0.00121	1.11826	-0.00122	1.11826	-0.00121	1.11826	-0.00146	1.11826	-0.00147	1.11826	-0.00148	1.11826	-0.00147	1.11826	-0.00189	1.11826	-0.00189	1.11826	-0.00188	1.11826	-0.00188667	1.11826	-0.00247	1.11826	-0.00246	1.11826	-0.00244	1.11826	-0.00245667	1.11826	-0.00331	1.11826	-0.00332	1.11826	-0.00334	1.11826	-0.00332333
1.11926	-0.0012	1.11926	-0.00121	1.11926	-0.00121	1.11926	-0.00120667	1.11926	-0.00146	1.11926	-0.00147	1.11926	-0.00148	1.11926	-0.00147	1.11926	-0.00188	1.11926	-0.00188	1.11926	-0.00187	1.11926	-0.00187667	1.11926	-0.00245	1.11926	-0.00244	1.11926	-0.00243	1.11926	-0.00244	1.11926	-0.00329	1.11926	-0.0033	1.11926	-0.00333	1.11926	-0.00330667
1.12026	-0.00119	1.12026	-0.0012	1.12026	-0.00121	1.12026	-0.0012	1.12026	-0.00145	1.12026	-0.00146	1.12026	-0.00147	1.12026	-0.00146	1.12026	-0.00187	1.12026	-0.00187	1.12026	-0.00187	1.12026	-0.00187	1.12026	-0.00244	1.12026	-0.00243	1.12026	-0.00242	1.12026	-0.00243	1.12026	-0.00327	1.12026	-0.00329	1.12026	-0.00331	1.12026	-0.00329
1.12126	-0.00119	1.12126	-0.0012	1.12126	-0.0012	1.12126	-0.00119667	1.12126	-0.00144	1.12126	-0.00145	1.12126	-0.00146	1.12126	-0.00145	1.12126	-0.00186	1.12126	-0.00186	1.12126	-0.00186	1.12126	-0.00186	1.12126	-0.00242	1.12126	-0.00242	1.12126	-0.0024	1.12126	-0.00241333	1.12126	-0.00324	1.12126	-0.00326	1.12126	-0.00328	1.12126	-0.00326
1.12226	-0.00118	1.12226	-0.00119	1.12226	-0.0012	1.12226	-0.00119	1.12226	-0.00144	1.12226	-0.00145	1.12226	-0.00146	1.12226	-0.00145	1.12226	-0.00186	1.12226	-0.00185	1.12226	-0.00185	1.12226	-0.00185333	1.12226	-0.00241	1.12226	-0.0024	1.12226	-0.00239	1.12226	-0.0024	1.12226	-0.00323	1.12226	-0.00325	1.12226	-0.00326	1.12226	-0.00324667
1.12326	-0.00118	1.12326	-0.00119	1.12326	-0.00119	1.12326	-0.00118667	1.12326	-0.00143	1.12326	-0.00144	1.12326	-0.00145	1.12326	-0.00144	1.12326	-0.00184	1.12326	-0.00184	1.12326	-0.00184	1.12326	-0.00184	1.12326	-0.00239	1.12326	-0.00239	1.12326	-0.00237	1.12326	-0.00238333	1.12326	-0.0032	1.12326	-0.00322	1.12326	-0.00324	1.12326	-0.00322
1.12426	-0.00117	1.12426	-0.00118	1.12426	-0.00119	1.12426	-0.00118	1.12426	-0.00142	1.12426	-0.00143	1.12426	-0.00144	1.12426	-0.00143	1.12426	-0.00183	1.12426	-0.00183	1.12426	-0.00183	1.12426	-0.00183	1.12426	-0.00238	1.12426	-0.00237	1.12426	-0.00235	1.12426	-0.00236667	1.12426	-0.00318	1.12426	-0.0032	1.12426	-0.00322	1.12426	-0.0032
1.12526	-0.00117	1.12526	-0.00118	1.12526	-0.00118	1.12526	-0.00117667	1.12526	-0.00142	1.12526	-0.00143	1.12526	-0.00144	1.12526	-0.00143	1.12526	-0.00183	1.12526	-0.00182	1.12526	-0.00182	1.12526	-0.00182333	1.12526	-0.00237	1.12526	-0.00236	1.12526	-0.00234	1.12526	-0.00235667	1.12526	-0.00316	1.12526	-0.00318	1.12526	-0.0032	1.12526	-0.00318
1.12626	-0.00116	1.12626	-0.00117	1.12626	-0.00118	1.12626	-0.00117	1.12626	-0.00141	1.12626	-0.00142	1.12626	-0.00143	1.12626	-0.00142	1.12626	-0.00182	1.12626	-0.00181	1.12626	-0.00181	1.12626	-0.00181333	1.12626	-0.00235	1.12626	-0.00234	1.12626	-0.00233	1.12626	-0.00234	1.12626	-0.00314	1.12626	-0.00316	1.12626	-0.00318	1.12626	-0.00316
1.12726	-0.00116	1.12726	-0.00117	1.12726	-0.00117	1.12726	-0.00116667	1.12726	-0.0014	1.12726	-0.00141	1.12726	-0.00142	1.12726	-0.00141	1.12726	-0.00181	1.12726	-0.0018	1.12726	-0.0018	1.12726	-0.00180333	1.12726	-0.00234	1.12726	-0.00233	1.12726	-0.00231	1.12726	-0.00232667	1.12726	-0.00312	1.12726	-0.00314	1.12726	-0.00316	1.12726	-0.00314
1.12826	-0.00115	1.12826	-0.00116	1.12826	-0.00117	1.12826	-0.00116	1.12826	-0.0014	1.12826	-0.00141	1.12826	-0.00142	1.12826	-0.00141	1.12826	-0.0018	1.12826	-0.0018	1.12826	-0.00179	1.12826	-0.00179667	1.12826	-0.00232	1.12826	-0.00232	1.12826	-0.0023	1.12826	-0.00231333	1.12826	-0.00311	1.12826	-0.00312	1.12826	-0.00314	1.12826	-0.00312333
1.12926	-0.00115	1.12926	-0.00116	1.12926	-0.00116	1.12926	-0.00115667	1.12926	-0.00139	1.12926	-0.0014	1.12926	-0.00141	1.12926	-0.0014	1.12926	-0.00179	1.12926	-0.00179	1.12926	-0.00178	1.12926	-0.00178667	1.12926	-0.00231	1.12926	-0.0023	1.12926	-0.00228	1.12926	-0.00229667	1.12926	-0.00308	1.12926	-0.0031	1.12926	-0.00312	1.12926	-0.0031
1.13026	-0.00114	1.13026	-0.00115	1.13026	-0.00116	1.13026	-0.00115	1.13026	-0.00139	1.13026	-0.00139	1.13026	-0.0014	1.13026	-0.00139333	1.13026	-0.00178	1.13026	-0.00178	1.13026	-0.00177	1.13026	-0.00177667	1.13026	-0.00229	1.13026	-0.00229	1.13026	-0.00227	1.13026	-0.00228333	1.13026	-0.00307	1.13026	-0.00308	1.13026	-0.0031	1.13026	-0.00308333
1.13126	-0.00114	1.13126	-0.00115	1.13126	-0.00115	1.13126	-0.00114667	1.13126	-0.00138	1.13126	-0.00139	1.13126	-0.0014	1.13126	-0.00139	1.13126	-0.00177	1.13126	-0.00177	1.13126	-0.00176	1.13126	-0.00176667	1.13126	-0.00228	1.13126	-0.00227	1.13126	-0.00226	1.13126	-0.00227	1.13126	-0.00304	1.13126	-0.00306	1.13126	-0.00308	1.13126	-0.00306
1.13226	-0.00113	1.13226	-0.00114	1.13226	-0.00115	1.13226	-0.00114	1.13226	-0.00137	1.13226	-0.00138	1.13226	-0.00139	1.13226	-0.00138	1.13226	-0.00176	1.13226	-0.00176	1.13226	-0.00175	1.13226	-0.00175667	1.13226	-0.00226	1.13226	-0.00226	1.13226	-0.00224	1.13226	-0.00225333	1.13226	-0.00302	1.13226	-0.00304	1.13226	-0.00306	1.13226	-0.00304
1.13326	-0.00113	1.13326	-0.00114	1.13326	-0.00114	1.13326	-0.00113667	1.13326	-0.00137	1.13326	-0.00137	1.13326	-0.00138	1.13326	-0.00137333	1.13326	-0.00175	1.13326	-0.00175	1.13326	-0.00175	1.13326	-0.00175	1.13326	-0.00225	1.13326	-0.00225	1.13326	-0.00223	1.13326	-0.00224333	1.13326	-0.003	1.13326	-0.00302	1.13326	-0.00304	1.13326	-0.00302
1.13426	-0.00112	1.13426	-0.00113	1.13426	-0.00114	1.13426	-0.00113	1.13426	-0.00136	1.13426	-0.00137	1.13426	-0.00138	1.13426	-0.00137	1.13426	-0.00174	1.13426	-0.00174	1.13426	-0.00174	1.13426	-0.00174	1.13426	-0.00224	1.13426	-0.00223	1.13426	-0.00221	1.13426	-0.00222667	1.13426	-0.00298	1.13426	-0.003	1.13426	-0.00302	1.13426	-0.003
1.13526	-0.00112	1.13526	-0.00113	1.13526	-0.00113	1.13526	-0.00112667	1.13526	-0.00135	1.13526	-0.00136	1.13526	-0.00137	1.13526	-0.00136	1.13526	-0.00173	1.13526	-0.00173	1.13526	-0.00173	1.13526	-0.00173	1.13526	-0.00222	1.13526	-0.00222	1.13526	-0.0022	1.13526	-0.00221333	1.13526	-0.00296	1.13526	-0.00298	1.13526	-0.003	1.13526	-0.00298
1.13626	-0.00111	1.13626	-0.00112	1.13626	-0.00113	1.13626	-0.00112	1.13626	-0.00134	1.13626	-0.00135	1.13626	-0.00136	1.13626	-0.00135	1.13626	-0.00172	1.13626	-0.00172	1.13626	-0.00172	1.13626	-0.00172	1.13626	-0.00221	1.13626	-0.0022	1.13626	-0.00219	1.13626	-0.0022	1.13626	-0.00294	1.13626	-0.00296	1.13626	-0.00298	1.13626	-0.00296
1.13726	-0.00111	1.13726	-0.00112	1.13726	-0.00112	1.13726	-0.00111667	1.13726	-0.00134	1.13726	-0.00134	1.13726	-0.00136	1.13726	-0.00134667	1.13726	-0.00172	1.13726	-0.00171	1.13726	-0.00171	1.13726	-0.00171333	1.13726	-0.00219	1.13726	-0.00219	1.13726	-0.00217	1.13726	-0.00218333	1.13726	-0.00291	1.13726	-0.00293	1.13726	-0.00295	1.13726	-0.00293
1.13826	-0.0011	1.13826	-0.00111	1.13826	-0.00112	1.13826	-0.00111	1.13826	-0.00133	1.13826	-0.00134	1.13826	-0.00135	1.13826	-0.00134	1.13826	-0.00171	1.13826	-0.0017	1.13826	-0.0017	1.13826	-0.00170333	1.13826	-0.00218	1.13826	-0.00217	1.13826	-0.00216	1.13826	-0.00217	1.13826	-0.0029	1.13826	-0.00291	1.13826	-0.00293	1.13826	-0.00291333
1.13926	-0.0011	1.13926	-0.00111	1.13926	-0.00111	1.13926	-0.00110667	1.13926	-0.00132	1.13926	-0.00133	1.13926	-0.00134	1.13926	-0.00133	1.13926	-0.0017	1.13926	-0.00169	1.13926	-0.00169	1.13926	-0.00169333	1.13926	-0.00216	1.13926	-0.00216	1.13926	-0.00214	1.13926	-0.00215333	1.13926	-0.00287	1.13926	-0.00289	1.13926	-0.00291	1.13926	-0.00289
1.14026	-0.00109	1.14026	-0.0011	1.14026	-0.00111	1.14026	-0.0011	1.14026	-0.00131	1.14026	-0.00132	1.14026	-0.00134	1.14026	-0.00132333	1.14026	-0.00169	1.14026	-0.00168	1.14026	-0.00168	1.14026	-0.00168333	1.14026	-0.00215	1.14026	-0.00214	1.14026	-0.00212	1.14026	-0.00213667	1.14026	-0.00285	1.14026	-0.00287	1.14026	-0.00289	1.14026	-0.00287
1.14126	-0.00109	1.14126	-0.0011	1.14126	-0.0011	1.14126	-0.00109667	1.14126	-0.00131	1.14126	-0.00132	1.14126	-0.00133	1.14126	-0.00132	1.14126	-0.00168	1.14126	-0.00168	1.14126	-0.00167	1.14126	-0.00167667	1.14126	-0.00213	1.14126	-0.00213	1.14126	-0.00211	1.14126	-0.00212333	1.14126	-0.00283	1.14126	-0.00285	1.14126	-0.00287	1.14126	-0.00285
1.14226	-0.00108	1.14226	-0.00109	1.14226	-0.0011	1.14226	-0.00109	1.14226	-0.0013	1.14226	-0.00131	1.14226	-0.00132	1.14226	-0.00131	1.14226	-0.00167	1.14226	-0.00167	1.14226	-0.00166	1.14226	-0.00166667	1.14226	-0.00212	1.14226	-0.00211	1.14226	-0.00209	1.14226	-0.00210667	1.14226	-0.00281	1.14226	-0.00283	1.14226	-0.00284	1.14226	-0.00282667
1.14326	-0.00108	1.14326	-0.00109	1.14326	-0.00109	1.14326	-0.00108667	1.14326	-0.00129	1.14326	-0.0013	1.14326	-0.00131	1.14326	-0.0013	1.14326	-0.00166	1.14326	-0.00165	1.14326	-0.00165	1.14326	-0.00165333	1.14326	-0.0021	1.14326	-0.00209	1.14326	-0.00208	1.14326	-0.00209	1.14326	-0.00278	1.14326	-0.00281	1.14326	-0.00282	1.14326	-0.00280333
1.14426	-0.00107	1.14426	-0.00108	1.14426	-0.00109	1.14426	-0.00108	1.14426	-0.00129	1.14426	-0.00129	1.14426	-0.00131	1.14426	-0.00129667	1.14426	-0.00165	1.14426	-0.00165	1.14426	-0.00164	1.14426	-0.00164667	1.14426	-0.00209	1.14426	-0.00208	1.14426	-0.00206	1.14426	-0.00207667	1.14426	-0.00276	1.14426	-0.00278	1.14426	-0.0028	1.14426	-0.00278
1.14526	-0.00106	1.14526	-0.00107	1.14526	-0.00108	1.14526	-0.00107	1.14526	-0.00128	1.14526	-0.00128	1.14526	-0.0013	1.14526	-0.00128667	1.14526	-0.00164	1.14526	-0.00164	1.14526	-0.00163	1.14526	-0.00163667	1.14526	-0.00207	1.14526	-0.00206	1.14526	-0.00205	1.14526	-0.00206	1.14526	-0.00274	1.14526	-0.00276	1.14526	-0.00278	1.14526	-0.00276
1.14626	-0.00106	1.14626	-0.00107	1.14626	-0.00108	1.14626	-0.00107	1.14626	-0.00127	1.14626	-0.00128	1.14626	-0.00129	1.14626	-0.00128	1.14626	-0.00163	1.14626	-0.00163	1.14626	-0.00162	1.14626	-0.00162667	1.14626	-0.00205	1.14626	-0.00205	1.14626	-0.00203	1.14626	-0.00204333	1.14626	-0.00272	1.14626	-0.00274	1.14626	-0.00276	1.14626	-0.00274
1.14726	-0.00105	1.14726	-0.00106	1.14726	-0.00107	1.14726	-0.00106	1.14726	-0.00126	1.14726	-0.00127	1.14726	-0.00128	1.14726	-0.00127	1.14726	-0.00162	1.14726	-0.00162	1.14726	-0.00161	1.14726	-0.00161667	1.14726	-0.00204	1.14726	-0.00203	1.14726	-0.00201	1.14726	-0.00202667	1.14726	-0.00269	1.14726	-0.00271	1.14726	-0.00273	1.14726	-0.00271
1.14826	-0.00105	1.14826	-0.00106	1.14826	-0.00106	1.14826	-0.00105667	1.14826	-0.00125	1.14826	-0.00126	1.14826	-0.00127	1.14826	-0.00126	1.14826	-0.00161	1.14826	-0.0016	1.14826	-0.0016	1.14826	-0.00160333	1.14826	-0.00202	1.14826	-0.00201	1.14826	-0.002	1.14826	-0.00201	1.14826	-0.00267	1.14826	-0.00269	1.14826	-0.00271	1.14826	-0.00269
1.14926	-0.00104	1.14926	-0.00105	1.14926	-0.00106	1.14926	-0.00105	1.14926	-0.00125	1.14926	-0.00125	1.14926	-0.00127	1.14926	-0.00125667	1.14926	-0.0016	1.14926	-0.00159	1.14926	-0.00159	1.14926	-0.00159333	1.14926	-0.00201	1.14926	-0.002	1.14926	-0.00198	1.14926	-0.00199667	1.14926	-0.00265	1.14926	-0.00267	1.14926	-0.00269	1.14926	-0.00267
1.15026	-0.00103	1.15026	-0.00104	1.15026	-0.00105	1.15026	-0.00104	1.15026	-0.00124	1.15026	-0.00124	1.15026	-0.00126	1.15026	-0.00124667	1.15026	-0.00159	1.15026	-0.00158	1.15026	-0.00158	1.15026	-0.00158333	1.15026	-0.00199	1.15026	-0.00198	1.15026	-0.00196	1.15026	-0.00197667	1.15026	-0.00262	1.15026	-0.00264	1.15026	-0.00266	1.15026	-0.00264
1.15126	-0.00103	1.15126	-0.00104	1.15126	-0.00104	1.15126	-0.00103667	1.15126	-0.00123	1.15126	-0.00123	1.15126	-0.00125	1.15126	-0.00123667	1.15126	-0.00157	1.15126	-0.00157	1.15126	-0.00157	1.15126	-0.00157	1.15126	-0.00197	1.15126	-0.00196	1.15126	-0.00195	1.15126	-0.00196	1.15126	-0.0026	1.15126	-0.00262	1.15126	-0.00264	1.15126	-0.00262
1.15226	-0.00102	1.15226	-0.00103	1.15226	-0.00104	1.15226	-0.00103	1.15226	-0.00122	1.15226	-0.00123	1.15226	-0.00124	1.15226	-0.00123	1.15226	-0.00156	1.15226	-0.00156	1.15226	-0.00156	1.15226	-0.00156	1.15226	-0.00195	1.15226	-0.00195	1.15226	-0.00193	1.15226	-0.00194333	1.15226	-0.00258	1.15226	-0.00259	1.15226	-0.00262	1.15226	-0.00259667
1.15326	-0.00102	1.15326	-0.00103	1.15326	-0.00103	1.15326	-0.00102667	1.15326	-0.00121	1.15326	-0.00122	1.15326	-0.00123	1.15326	-0.00122	1.15326	-0.00155	1.15326	-0.00155	1.15326	-0.00155	1.15326	-0.00155	1.15326	-0.00194	1.15326	-0.00193	1.15326	-0.00191	1.15326	-0.00192667	1.15326	-0.00255	1.15326	-0.00257	1.15326	-0.00259	1.15326	-0.00257
1.15426	-0.00101	1.15426	-0.00102	1.15426	-0.00103	1.15426	-0.00102	1.15426	-0.0012	1.15426	-0.00121	1.15426	-0.00122	1.15426	-0.00121	1.15426	-0.00154	1.15426	-0.00154	1.15426	-0.00153	1.15426	-0.00153667	1.15426	-0.00192	1.15426	-0.00191	1.15426	-0.0019	1.15426	-0.00191	1.15426	-0.00253	1.15426	-0.00255	1.15426	-0.00257	1.15426	-0.00255
1.15526	-0.001	1.15526	-0.00101	1.15526	-0.00102	1.15526	-0.00101	1.15526	-0.00119	1.15526	-0.0012	1.15526	-0.00122	1.15526	-0.00120333	1.15526	-0.00153	1.15526	-0.00153	1.15526	-0.00152	1.15526	-0.00152667	1.15526	-0.0019	1.15526	-0.00189	1.15526	-0.00188	1.15526	-0.00189	1.15526	-0.0025	1.15526	-0.00252	1.15526	-0.00254	1.15526	-0.00252
1.15626	-0.0009943	1.15626	-0.00101	1.15626	-0.00101	1.15626	-0.00100477	1.15626	-0.00118	1.15626	-0.00119	1.15626	-0.00121	1.15626	-0.00119333	1.15626	-0.00152	1.15626	-0.00151	1.15626	-0.00151	1.15626	-0.00151333	1.15626	-0.00188	1.15626	-0.00187	1.15626	-0.00186	1.15626	-0.00187	1.15626	-0.00248	1.15626	-0.00249	1.15626	-0.00251	1.15626	-0.00249333
1.15726	-0.0009881	1.15726	-0.0009985	1.15726	-0.00101	1.15726	-0.000998867	1.15726	-0.00118	1.15726	-0.00118	1.15726	-0.0012	1.15726	-0.00118667	1.15726	-0.00151	1.15726	-0.0015	1.15726	-0.0015	1.15726	-0.00150333	1.15726	-0.00186	1.15726	-0.00186	1.15726	-0.00184	1.15726	-0.00185333	1.15726	-0.00245	1.15726	-0.00247	1.15726	-0.00249	1.15726	-0.00247
1.15826	-0.000981	1.15826	-0.0009917	1.15826	-0.0009982	1.15826	-0.0009903	1.15826	-0.00117	1.15826	-0.00118	1.15826	-0.00119	1.15826	-0.00118	1.15826	-0.00149	1.15826	-0.00149	1.15826	-0.00149	1.15826	-0.00149	1.15826	-0.00184	1.15826	-0.00184	1.15826	-0.00182	1.15826	-0.00183333	1.15826	-0.00242	1.15826	-0.00244	1.15826	-0.00246	1.15826	-0.00244
1.15926	-0.0009739	1.15926	-0.0009847	1.15926	-0.0009913	1.15926	-0.0009833	1.15926	-0.00116	1.15926	-0.00117	1.15926	-0.00118	1.15926	-0.00117	1.15926	-0.00148	1.15926	-0.00148	1.15926	-0.00148	1.15926	-0.00148	1.15926	-0.00183	1.15926	-0.00182	1.15926	-0.00181	1.15926	-0.00182	1.15926	-0.0024	1.15926	-0.00242	1.15926	-0.00244	1.15926	-0.00242
1.16026	-0.0009676	1.16026	-0.0009778	1.16026	-0.0009843	1.16026	-0.000976567	1.16026	-0.00115	1.16026	-0.00116	1.16026	-0.00117	1.16026	-0.00116	1.16026	-0.00147	1.16026	-0.00147	1.16026	-0.00146	1.16026	-0.00146667	1.16026	-0.00181	1.16026	-0.0018	1.16026	-0.00179	1.16026	-0.0018	1.16026	-0.00238	1.16026	-0.00239	1.16026	-0.00241	1.16026	-0.00239333
1.16126	-0.0009598	1.16126	-0.00097	1.16126	-0.0009769	1.16126	-0.0009689	1.16126	-0.00114	1.16126	-0.00115	1.16126	-0.00116	1.16126	-0.00115	1.16126	-0.00146	1.16126	-0.00145	1.16126	-0.00145	1.16126	-0.00145333	1.16126	-0.00179	1.16126	-0.00178	1.16126	-0.00177	1.16126	-0.00178	1.16126	-0.00234	1.16126	-0.00236	1.16126	-0.00238	1.16126	-0.00236
1.16226	-0.0009521	1.16226	-0.0009624	1.16226	-0.0009691	1.16226	-0.0009612	1.16226	-0.00113	1.16226	-0.00114	1.16226	-0.00115	1.16226	-0.00114	1.16226	-0.00145	1.16226	-0.00144	1.16226	-0.00144	1.16226	-0.00144333	1.16226	-0.00177	1.16226	-0.00176	1.16226	-0.00175	1.16226	-0.00176	1.16226	-0.00232	1.16226	-0.00234	1.16226	-0.00236	1.16226	-0.00234
1.16326	-0.0009446	1.16326	-0.000955	1.16326	-0.0009619	1.16326	-0.000953833	1.16326	-0.00112	1.16326	-0.00113	1.16326	-0.00114	1.16326	-0.00113	1.16326	-0.00143	1.16326	-0.00143	1.16326	-0.00142	1.16326	-0.00142667	1.16326	-0.00175	1.16326	-0.00174	1.16326	-0.00173	1.16326	-0.00174	1.16326	-0.00229	1.16326	-0.00231	1.16326	-0.00233	1.16326	-0.00231
1.16426	-0.0009368	1.16426	-0.0009475	1.16426	-0.0009541	1.16426	-0.000946133	1.16426	-0.00111	1.16426	-0.00112	1.16426	-0.00113	1.16426	-0.00112	1.16426	-0.00142	1.16426	-0.00141	1.16426	-0.00141	1.16426	-0.00141333	1.16426	-0.00173	1.16426	-0.00172	1.16426	-0.00171	1.16426	-0.00172	1.16426	-0.00226	1.16426	-0.00228	1.16426	-0.0023	1.16426	-0.00228
1.16526	-0.0009296	1.16526	-0.00094	1.16526	-0.0009468	1.16526	-0.0009388	1.16526	-0.0011	1.16526	-0.00111	1.16526	-0.00112	1.16526	-0.00111	1.16526	-0.00141	1.16526	-0.0014	1.16526	-0.0014	1.16526	-0.00140333	1.16526	-0.00171	1.16526	-0.0017	1.16526	-0.00169	1.16526	-0.0017	1.16526	-0.00224	1.16526	-0.00226	1.16526	-0.00228	1.16526	-0.00226
1.16626	-0.000921	1.16626	-0.000932	1.16626	-0.0009386	1.16626	-0.000930533	1.16626	-0.00109	1.16626	-0.0011	1.16626	-0.00111	1.16626	-0.0011	1.16626	-0.00139	1.16626	-0.00139	1.16626	-0.00139	1.16626	-0.00139	1.16626	-0.00169	1.16626	-0.00168	1.16626	-0.00167	1.16626	-0.00168	1.16626	-0.00221	1.16626	-0.00223	1.16626	-0.00225	1.16626	-0.00223
1.16726	-0.0009135	1.16726	-0.0009241	1.16726	-0.0009311	1.16726	-0.0009229	1.16726	-0.00108	1.16726	-0.00109	1.16726	-0.0011	1.16726	-0.00109	1.16726	-0.00138	1.16726	-0.00138	1.16726	-0.00137	1.16726	-0.00137667	1.16726	-0.00167	1.16726	-0.00166	1.16726	-0.00165	1.16726	-0.00166	1.16726	-0.00218	1.16726	-0.0022	1.16726	-0.00222	1.16726	-0.0022
1.16826	-0.0009046	1.16826	-0.0009154	1.16826	-0.0009223	1.16826	-0.0009141	1.16826	-0.00107	1.16826	-0.00108	1.16826	-0.00109	1.16826	-0.00108	1.16826	-0.00137	1.16826	-0.00136	1.16826	-0.00136	1.16826	-0.00136333	1.16826	-0.00165	1.16826	-0.00164	1.16826	-0.00163	1.16826	-0.00164	1.16826	-0.00215	1.16826	-0.00217	1.16826	-0.00219	1.16826	-0.00217
1.16926	-0.0008956	1.16926	-0.0009066	1.16926	-0.0009135	1.16926	-0.000905233	1.16926	-0.00106	1.16926	-0.00106	1.16926	-0.00108	1.16926	-0.00106667	1.16926	-0.00135	1.16926	-0.00135	1.16926	-0.00134	1.16926	-0.00134667	1.16926	-0.00162	1.16926	-0.00162	1.16926	-0.0016	1.16926	-0.00161333	1.16926	-0.00212	1.16926	-0.00214	1.16926	-0.00216	1.16926	-0.00214
1.17026	-0.0008874	1.17026	-0.0008982	1.17026	-0.000906	1.17026	-0.0008972	1.17026	-0.00105	1.17026	-0.00105	1.17026	-0.00107	1.17026	-0.00105667	1.17026	-0.00134	1.17026	-0.00133	1.17026	-0.00133	1.17026	-0.00133333	1.17026	-0.00161	1.17026	-0.0016	1.17026	-0.00158	1.17026	-0.00159667	1.17026	-0.00209	1.17026	-0.00211	1.17026	-0.00213	1.17026	-0.00211
1.17126	-0.0008784	1.17126	-0.0008896	1.17126	-0.0008968	1.17126	-0.000888267	1.17126	-0.00103	1.17126	-0.00104	1.17126	-0.00106	1.17126	-0.00104333	1.17126	-0.00132	1.17126	-0.00132	1.17126	-0.00132	1.17126	-0.00132	1.17126	-0.00158	1.17126	-0.00157	1.17126	-0.00156	1.17126	-0.00157	1.17126	-0.00206	1.17126	-0.00208	1.17126	-0.0021	1.17126	-0.00208
1.17226	-0.0008686	1.17226	-0.0008803	1.17226	-0.0008877	1.17226	-0.000878867	1.17226	-0.00102	1.17226	-0.00103	1.17226	-0.00104	1.17226	-0.00103	1.17226	-0.0013	1.17226	-0.0013	1.17226	-0.0013	1.17226	-0.0013	1.17226	-0.00156	1.17226	-0.00155	1.17226	-0.00154	1.17226	-0.00155	1.17226	-0.00203	1.17226	-0.00204	1.17226	-0.00206	1.17226	-0.00204333
1.17326	-0.0008595	1.17326	-0.0008712	1.17326	-0.0008782	1.17326	-0.000869633	1.17326	-0.00101	1.17326	-0.00102	1.17326	-0.00103	1.17326	-0.00102	1.17326	-0.00129	1.17326	-0.00129	1.17326	-0.00128	1.17326	-0.00128667	1.17326	-0.00154	1.17326	-0.00153	1.17326	-0.00152	1.17326	-0.00153	1.17326	-0.00199	1.17326	-0.00201	1.17326	-0.00204	1.17326	-0.00201333
1.17426	-0.0008485	1.17426	-0.0008603	1.17426	-0.000868	1.17426	-0.000858933	1.17426	-0.0009972	1.17426	-0.00101	1.17426	-0.00102	1.17426	-0.00100907	1.17426	-0.00127	1.17426	-0.00127	1.17426	-0.00127	1.17426	-0.00127	1.17426	-0.00151	1.17426	-0.0015	1.17426	-0.00149	1.17426	-0.0015	1.17426	-0.00196	1.17426	-0.00198	1.17426	-0.002	1.17426	-0.00198
1.17526	-0.0008385	1.17526	-0.0008502	1.17526	-0.0008579	1.17526	-0.000848867	1.17526	-0.0009828	1.17526	-0.0009915	1.17526	-0.00101	1.17526	-0.000994767	1.17526	-0.00126	1.17526	-0.00125	1.17526	-0.00125	1.17526	-0.00125333	1.17526	-0.00149	1.17526	-0.00148	1.17526	-0.00147	1.17526	-0.00148	1.17526	-0.00193	1.17526	-0.00195	1.17526	-0.00197	1.17526	-0.00195
1.17626	-0.000828	1.17626	-0.0008399	1.17626	-0.000848	1.17626	-0.000838633	1.17626	-0.0009711	1.17626	-0.0009798	1.17626	-0.0009932	1.17626	-0.000981367	1.17626	-0.00124	1.17626	-0.00124	1.17626	-0.00123	1.17626	-0.00123667	1.17626	-0.00146	1.17626	-0.00146	1.17626	-0.00144	1.17626	-0.00145333	1.17626	-0.00189	1.17626	-0.00191	1.17626	-0.00193	1.17626	-0.00191
1.17726	-0.0008173	1.17726	-0.0008291	1.17726	-0.0008369	1.17726	-0.000827767	1.17726	-0.0009568	1.17726	-0.0009658	1.17726	-0.0009791	1.17726	-0.000967233	1.17726	-0.00122	1.17726	-0.00122	1.17726	-0.00122	1.17726	-0.00122	1.17726	-0.00143	1.17726	-0.00143	1.17726	-0.00141	1.17726	-0.00142333	1.17726	-0.00186	1.17726	-0.00187	1.17726	-0.0019	1.17726	-0.00187667
1.17826	-0.0008068	1.17826	-0.0008192	1.17826	-0.0008271	1.17826	-0.0008177	1.17826	-0.0009439	1.17826	-0.0009528	1.17826	-0.0009669	1.17826	-0.000954533	1.17826	-0.00121	1.17826	-0.0012	1.17826	-0.0012	1.17826	-0.00120333	1.17826	-0.00141	1.17826	-0.00141	1.17826	-0.00139	1.17826	-0.00140333	1.17826	-0.00182	1.17826	-0.00184	1.17826	-0.00186	1.17826	-0.00184
1.17926	-0.0007958	1.17926	-0.0008079	1.17926	-0.0008161	1.17926	-0.0008066	1.17926	-0.0009305	1.17926	-0.0009398	1.17926	-0.0009536	1.17926	-0.0009413	1.17926	-0.00119	1.17926	-0.00118	1.17926	-0.00118	1.17926	-0.00118333	1.17926	-0.00138	1.17926	-0.00138	1.17926	-0.00136	1.17926	-0.00137333	1.17926	-0.00178	1.17926	-0.0018	1.17926	-0.00183	1.17926	-0.00180333
1.18026	-0.0007847	1.18026	-0.0007967	1.18026	-0.0008046	1.18026	-0.000795333	1.18026	-0.0009164	1.18026	-0.0009241	1.18026	-0.0009392	1.18026	-0.000926567	1.18026	-0.00117	1.18026	-0.00117	1.18026	-0.00116	1.18026	-0.00116667	1.18026	-0.00136	1.18026	-0.00135	1.18026	-0.00134	1.18026	-0.00135	1.18026	-0.00175	1.18026	-0.00177	1.18026	-0.00179	1.18026	-0.00177
1.18126	-0.0007727	1.18126	-0.000785	1.18126	-0.0007936	1.18126	-0.000783767	1.18126	-0.0009015	1.18126	-0.000911	1.18126	-0.000925	1.18126	-0.0009125	1.18126	-0.00115	1.18126	-0.00115	1.18126	-0.00115	1.18126	-0.00115	1.18126	-0.00133	1.18126	-0.00133	1.18126	-0.00131	1.18126	-0.00132333	1.18126	-0.00171	1.18126	-0.00173	1.18126	-0.00175	1.18126	-0.00173
1.18226	-0.0007605	1.18226	-0.000773	1.18226	-0.0007814	1.18226	-0.000771633	1.18226	-0.0008865	1.18226	-0.0008952	1.18226	-0.0009101	1.18226	-0.000897267	1.18226	-0.00113	1.18226	-0.00113	1.18226	-0.00113	1.18226	-0.00113	1.18226	-0.0013	1.18226	-0.00129	1.18226	-0.00128	1.18226	-0.00129	1.18226	-0.00168	1.18226	-0.00169	1.18226	-0.00171	1.18226	-0.00169333
1.18326	-0.0007486	1.18326	-0.0007607	1.18326	-0.00077	1.18326	-0.000759767	1.18326	-0.0008703	1.18326	-0.0008794	1.18326	-0.000895	1.18326	-0.000881567	1.18326	-0.00111	1.18326	-0.00111	1.18326	-0.00111	1.18326	-0.00111	1.18326	-0.00127	1.18326	-0.00127	1.18326	-0.00125	1.18326	-0.00126333	1.18326	-0.00163	1.18326	-0.00166	1.18326	-0.00167	1.18326	-0.00165333
1.18426	-0.0007365	1.18426	-0.0007488	1.18426	-0.0007575	1.18426	-0.0007476	1.18426	-0.0008561	1.18426	-0.0008653	1.18426	-0.0008803	1.18426	-0.000867233	1.18426	-0.0011	1.18426	-0.00109	1.18426	-0.00109	1.18426	-0.00109333	1.18426	-0.00124	1.18426	-0.00124	1.18426	-0.00122	1.18426	-0.00123333	1.18426	-0.0016	1.18426	-0.00162	1.18426	-0.00164	1.18426	-0.00162
1.18526	-0.0007235	1.18526	-0.0007355	1.18526	-0.0007448	1.18526	-0.0007346	1.18526	-0.0008386	1.18526	-0.000848	1.18526	-0.0008628	1.18526	-0.0008498	1.18526	-0.00107	1.18526	-0.00107	1.18526	-0.00107	1.18526	-0.00107	1.18526	-0.00121	1.18526	-0.00121	1.18526	-0.00119	1.18526	-0.00120333	1.18526	-0.00155	1.18526	-0.00157	1.18526	-0.0016	1.18526	-0.00157333
1.18626	-0.0007109	1.18626	-0.0007232	1.18626	-0.0007322	1.18626	-0.0007221	1.18626	-0.000822	1.18626	-0.0008317	1.18626	-0.0008477	1.18626	-0.0008338	1.18626	-0.00105	1.18626	-0.00105	1.18626	-0.00105	1.18626	-0.00105	1.18626	-0.00118	1.18626	-0.00118	1.18626	-0.00116	1.18626	-0.00117333	1.18626	-0.00152	1.18626	-0.00154	1.18626	-0.00155	1.18626	-0.00153667
1.18726	-0.0006969	1.18726	-0.0007091	1.18726	-0.0007184	1.18726	-0.000708133	1.18726	-0.0008056	1.18726	-0.0008145	1.18726	-0.00083	1.18726	-0.0008167	1.18726	-0.00103	1.18726	-0.00103	1.18726	-0.00103	1.18726	-0.00103	1.18726	-0.00115	1.18726	-0.00114	1.18726	-0.00113	1.18726	-0.00114	1.18726	-0.00147	1.18726	-0.00149	1.18726	-0.00151	1.18726	-0.00149
1.18826	-0.0006829	1.18826	-0.0006954	1.18826	-0.0007051	1.18826	-0.000694467	1.18826	-0.0007866	1.18826	-0.000796	1.18826	-0.0008116	1.18826	-0.000798067	1.18826	-0.00101	1.18826	-0.00101	1.18826	-0.001	1.18826	-0.00100667	1.18826	-0.00112	1.18826	-0.00111	1.18826	-0.0011	1.18826	-0.00111	1.18826	-0.00143	1.18826	-0.00145	1.18826	-0.00147	1.18826	-0.00145
1.18926	-0.0006691	1.18926	-0.0006819	1.18926	-0.0006909	1.18926	-0.000680633	1.18926	-0.0007694	1.18926	-0.0007793	1.18926	-0.0007947	1.18926	-0.000781133	1.18926	-0.0009862	1.18926	-0.0009845	1.18926	-0.0009822	1.18926	-0.0009843	1.18926	-0.00109	1.18926	-0.00108	1.18926	-0.00107	1.18926	-0.00108	1.18926	-0.00138	1.18926	-0.0014	1.18926	-0.00143	1.18926	-0.00140333
1.19026	-0.0006543	1.19026	-0.0006675	1.19026	-0.0006765	1.19026	-0.0006661	1.19026	-0.0007508	1.19026	-0.0007604	1.19026	-0.0007772	1.19026	-0.0007628	1.19026	-0.0009631	1.19026	-0.0009609	1.19026	-0.0009594	1.19026	-0.000961133	1.19026	-0.00105	1.19026	-0.00105	1.19026	-0.00103	1.19026	-0.00104333	1.19026	-0.00134	1.19026	-0.00136	1.19026	-0.00138	1.19026	-0.00136
1.19126	-0.0006392	1.19126	-0.000653	1.19126	-0.0006623	1.19126	-0.0006515	1.19126	-0.0007318	1.19126	-0.0007413	1.19126	-0.0007573	1.19126	-0.000743467	1.19126	-0.0009385	1.19126	-0.0009376	1.19126	-0.000936	1.19126	-0.000937367	1.19126	-0.00102	1.19126	-0.00101	1.19126	-0.001	1.19126	-0.00101	1.19126	-0.00129	1.19126	-0.00131	1.19126	-0.00134	1.19126	-0.00131333
1.19226	-0.0006241	1.19226	-0.0006372	1.19226	-0.0006473	1.19226	-0.0006362	1.19226	-0.0007121	1.19226	-0.0007227	1.19226	-0.0007388	1.19226	-0.000724533	1.19226	-0.0009175	1.19226	-0.0009145	1.19226	-0.0009133	1.19226	-0.0009151	1.19226	-0.0009812	1.19226	-0.0009772	1.19226	-0.0009641	1.19226	-0.000974167	1.19226	-0.00125	1.19226	-0.00126	1.19226	-0.00129	1.19226	-0.00126667
1.19326	-0.0006078	1.19326	-0.0006211	1.19326	-0.0006308	1.19326	-0.0006199	1.19326	-0.0006922	1.19326	-0.0007026	1.19326	-0.0007188	1.19326	-0.000704533	1.19326	-0.0008906	1.19326	-0.0008893	1.19326	-0.0008868	1.19326	-0.0008889	1.19326	-0.0009454	1.19326	-0.0009408	1.19326	-0.0009279	1.19326	-0.000938033	1.19326	-0.00119	1.19326	-0.00121	1.19326	-0.00123	1.19326	-0.00121
1.19426	-0.000591	1.19426	-0.0006044	1.19426	-0.0006152	1.19426	-0.000603533	1.19426	-0.0006731	1.19426	-0.0006828	1.19426	-0.0006986	1.19426	-0.000684833	1.19426	-0.0008646	1.19426	-0.0008636	1.19426	-0.0008618	1.19426	-0.000863333	1.19426	-0.0009094	1.19426	-0.0009049	1.19426	-0.0008923	1.19426	-0.0009022	1.19426	-0.00115	1.19426	-0.00117	1.19426	-0.00119	1.19426	-0.00117
1.19526	-0.000574	1.19526	-0.0005876	1.19526	-0.000598	1.19526	-0.000586533	1.19526	-0.0006518	1.19526	-0.0006631	1.19526	-0.0006779	1.19526	-0.000664267	1.19526	-0.0008395	1.19526	-0.0008373	1.19526	-0.0008368	1.19526	-0.000837867	1.19526	-0.0008711	1.19526	-0.0008652	1.19526	-0.0008529	1.19526	-0.000863067	1.19526	-0.0011	1.19526	-0.00112	1.19526	-0.00114	1.19526	-0.00112
1.19626	-0.000557	1.19626	-0.0005701	1.19626	-0.000581	1.19626	-0.000569367	1.19626	-0.0006287	1.19626	-0.0006397	1.19626	-0.0006566	1.19626	-0.000641667	1.19626	-0.0008107	1.19626	-0.0008097	1.19626	-0.0008085	1.19626	-0.000809633	1.19626	-0.0008314	1.19626	-0.0008274	1.19626	-0.0008153	1.19626	-0.0008247	1.19626	-0.00104	1.19626	-0.00106	1.19626	-0.00108	1.19626	-0.00106
1.19726	-0.0005409	1.19726	-0.0005539	1.19726	-0.0005639	1.19726	-0.0005529	1.19726	-0.0006085	1.19726	-0.00062	1.19726	-0.000637	1.19726	-0.000621833	1.19726	-0.0007858	1.19726	-0.0007851	1.19726	-0.0007838	1.19726	-0.0007849	1.19726	-0.0007934	1.19726	-0.0007885	1.19726	-0.0007761	1.19726	-0.000786	1.19726	-0.0009936	1.19726	-0.00101	1.19726	-0.00104	1.19726	-0.00101453
1.19826	-0.0005225	1.19826	-0.0005353	1.19826	-0.0005462	1.19826	-0.000534667	1.19826	-0.0005854	1.19826	-0.0005967	1.19826	-0.0006131	1.19826	-0.0005984	1.19826	-0.0007568	1.19826	-0.0007549	1.19826	-0.0007541	1.19826	-0.000755267	1.19826	-0.0007512	1.19826	-0.0007468	1.19826	-0.0007346	1.19826	-0.0007442	1.19826	-0.0009376	1.19826	-0.000955	1.19826	-0.0009779	1.19826	-0.000956833
1.19926	-0.0005049	1.19926	-0.0005183	1.19926	-0.0005288	1.19926	-0.000517333	1.19926	-0.0005618	1.19926	-0.0005721	1.19926	-0.0005889	1.19926	-0.000574267	1.19926	-0.0007264	1.19926	-0.0007264	1.19926	-0.000726	1.19926	-0.000726267	1.19926	-0.0007111	1.19926	-0.0007069	1.19926	-0.0006942	1.19926	-0.000704067	1.19926	-0.0008812	1.19926	-0.0009026	1.19926	-0.0009237	1.19926	-0.0009025
1.20026	-0.0004859	1.20026	-0.0004991	1.20026	-0.0005104	1.20026	-0.000498467	1.20026	-0.000539	1.20026	-0.0005498	1.20026	-0.0005662	1.20026	-0.000551667	1.20026	-0.0006998	1.20026	-0.0006987	1.20026	-0.0006975	1.20026	-0.000698667	1.20026	-0.0006687	1.20026	-0.0006628	1.20026	-0.0006521	1.20026	-0.0006612	1.20026	-0.000828	1.20026	-0.0008465	1.20026	-0.0008677	1.20026	-0.0008474
1.20126	-0.0004659	1.20126	-0.00048	1.20126	-0.0004913	1.20126	-0.000479067	1.20126	-0.0005136	1.20126	-0.0005252	1.20126	-0.0005415	1.20126	-0.000526767	1.20126	-0.0006673	1.20126	-0.0006655	1.20126	-0.0006649	1.20126	-0.0006659	1.20126	-0.0006247	1.20126	-0.0006201	1.20126	-0.0006082	1.20126	-0.000617667	1.20126	-0.000764	1.20126	-0.000785	1.20126	-0.0008069	1.20126	-0.0007853
1.20226	-0.0004458	1.20226	-0.0004605	1.20226	-0.0004716	1.20226	-0.0004593	1.20226	-0.0004894	1.20226	-0.0005011	1.20226	-0.0005175	1.20226	-0.000502667	1.20226	-0.0006365	1.20226	-0.000636	1.20226	-0.0006354	1.20226	-0.000635967	1.20226	-0.0005789	1.20226	-0.0005754	1.20226	-0.0005643	1.20226	-0.000572867	1.20226	-0.0007079	1.20226	-0.0007265	1.20226	-0.0007481	1.20226	-0.0007275
1.20326	-0.0004246	1.20326	-0.0004394	1.20326	-0.0004511	1.20326	-0.000438367	1.20326	-0.0004646	1.20326	-0.0004759	1.20326	-0.000493	1.20326	-0.000477833	1.20326	-0.0006051	1.20326	-0.0006047	1.20326	-0.000604	1.20326	-0.0006046	1.20326	-0.0005329	1.20326	-0.0005301	1.20326	-0.0005189	1.20326	-0.0005273	1.20326	-0.0006478	1.20326	-0.0006657	1.20326	-0.0006892	1.20326	-0.000667567
1.20426	-0.0004024	1.20426	-0.0004177	1.20426	-0.0004298	1.20426	-0.000416633	1.20426	-0.0004357	1.20426	-0.0004488	1.20426	-0.0004663	1.20426	-0.000450267	1.20426	-0.0005707	1.20426	-0.0005694	1.20426	-0.0005689	1.20426	-0.000569667	1.20426	-0.0004891	1.20426	-0.0004845	1.20426	-0.0004744	1.20426	-0.000482667	1.20426	-0.0005855	1.20426	-0.0006034	1.20426	-0.0006254	1.20426	-0.000604767
1.20526	-0.0003805	1.20526	-0.0003961	1.20526	-0.0004089	1.20526	-0.000395167	1.20526	-0.0004103	1.20526	-0.0004225	1.20526	-0.0004409	1.20526	-0.000424567	1.20526	-0.0005398	1.20526	-0.0005394	1.20526	-0.0005388	1.20526	-0.000539333	1.20526	-0.000441	1.20526	-0.0004366	1.20526	-0.0004259	1.20526	-0.0004345	1.20526	-0.0005233	1.20526	-0.0005432	1.20526	-0.0005644	1.20526	-0.000543633
1.20626	-0.0003568	1.20626	-0.0003723	1.20626	-0.000385	1.20626	-0.000371367	1.20626	-0.0003808	1.20626	-0.000393	1.20626	-0.0004116	1.20626	-0.000395133	1.20626	-0.0005061	1.20626	-0.000505	1.20626	-0.0005047	1.20626	-0.000505267	1.20626	-0.0003892	1.20626	-0.0003844	1.20626	-0.0003744	1.20626	-0.000382667	1.20626	-0.0004579	1.20626	-0.0004777	1.20626	-0.0004976	1.20626	-0.000477733
1.20726	-0.0003318	1.20726	-0.0003482	1.20726	-0.0003615	1.20726	-0.000347167	1.20726	-0.0003487	1.20726	-0.0003624	1.20726	-0.0003807	1.20726	-0.000363933	1.20726	-0.0004702	1.20726	-0.0004697	1.20726	-0.0004696	1.20726	-0.000469833	1.20726	-0.0003375	1.20726	-0.0003327	1.20726	-0.0003212	1.20726	-0.000330467	1.20726	-0.0003904	1.20726	-0.0004109	1.20726	-0.0004326	1.20726	-0.0004113
1.20826	-0.0003069	1.20826	-0.000323	1.20826	-0.000337	1.20826	-0.0003223	1.20826	-0.0003185	1.20826	-0.0003324	1.20826	-0.0003521	1.20826	-0.000334333	1.20826	-0.000435	1.20826	-0.0004339	1.20826	-0.0004337	1.20826	-0.0004342	1.20826	-0.0002811	1.20826	-0.0002775	1.20826	-0.0002671	1.20826	-0.000275233	1.20826	-0.0003195	1.20826	-0.0003389	1.20826	-0.0003639	1.20826	-0.000340767
1.20926	-0.0002806	1.20926	-0.0002964	1.20926	-0.0003107	1.20926	-0.0002959	1.20926	-0.0002857	1.20926	-0.0002986	1.20926	-0.0003186	1.20926	-0.000300967	1.20926	-0.0003948	1.20926	-0.0003952	1.20926	-0.000395	1.20926	-0.000395	1.20926	-0.0002274	1.20926	-0.0002239	1.20926	-0.0002136	1.20926	-0.000221633	1.20926	-0.0002442	1.20926	-0.0002651	1.20926	-0.0002878	1.20926	-0.0002657
1.21026	-0.0002569	1.21026	-0.0002727	1.21026	-0.0002862	1.21026	-0.000271933	1.21026	-0.0002558	1.21026	-0.0002681	1.21026	-0.0002875	1.21026	-0.000270467	1.21026	-0.0003563	1.21026	-0.0003556	1.21026	-0.000357	1.21026	-0.0003563	1.21026	-0.0001766	1.21026	-0.000173	1.21026	-0.0001632	1.21026	-0.000170933	1.21026	-0.0001802	1.21026	-0.0001995	1.21026	-0.0002216	1.21026	-0.000200433
1.21126	-0.0002316	1.21126	-0.0002466	1.21126	-0.0002598	1.21126	-0.000246	1.21126	-0.0002241	1.21126	-0.000237	1.21126	-0.000255	1.21126	-0.0002387	1.21126	-0.0003144	1.21126	-0.0003142	1.21126	-0.000314	1.21126	-0.0003142	1.21126	-0.0001193	1.21126	-0.0001159	1.21126	-0.0001057	1.21126	-0.000113633	1.21126	-0.0001043	1.21126	-0.0001245	1.21126	-0.0001481	1.21126	-0.000125633
1.21226	-0.0002058	1.21226	-0.0002219	1.21226	-0.0002348	1.21226	-0.000220833	1.21226	-0.0001909	1.21226	-0.0002034	1.21226	-0.0002226	1.21226	-0.000205633	1.21226	-0.0002708	1.21226	-0.0002709	1.21226	-0.0002709	1.21226	-0.000270867	1.21226	-6.191e-05	1.21226	-5.797e-05	1.21226	-4.743e-05	1.21226	-5.577e-05	1.21226	-2.891e-05	1.21226	-4.792e-05	1.21226	-7.038e-05	1.21226	-4.907e-05
1.21326	-0.0001797	1.21326	-0.0001955	1.21326	-0.0002091	1.21326	-0.000194767	1.21326	-0.0001592	1.21326	-0.0001722	1.21326	-0.0001914	1.21326	-0.000174267	1.21326	-0.0002317	1.21326	-0.000232	1.21326	-0.0002326	1.21326	-0.0002321	1.21326	-2.62e-06	1.21326	-7.484e-07	1.21326	1.077e-05	1.21326	2.4672e-06	1.21326	4.554e-05	1.21326	2.594e-05	1.21326	2.009e-06	1.21326	2.44963e-05
1.21426	-0.0001513	1.21426	-0.0001682	1.21426	-0.000182	1.21426	-0.000167167	1.21426	-0.0001231	1.21426	-0.0001369	1.21426	-0.0001562	1.21426	-0.000138733	1.21426	-0.0001889	1.21426	-0.0001891	1.21426	-0.0001897	1.21426	-0.000189233	1.21426	5.736e-05	1.21426	6.07e-05	1.21426	6.947e-05	1.21426	6.251e-05	1.21426	0.0001266	1.21426	0.0001064	1.21426	8.464e-05	1.21426	0.00010588
1.21526	-0.000123	1.21526	-0.0001398	1.21526	-0.0001545	1.21526	-0.0001391	1.21526	-8.659e-05	1.21526	-0.0001011	1.21526	-0.0001207	1.21526	-0.000102797	1.21526	-0.000145	1.21526	-0.0001454	1.21526	-0.0001465	1.21526	-0.000145633	1.21526	0.0001181	1.21526	0.0001199	1.21526	0.000131	1.21526	0.000123	1.21526	0.0002095	1.21526	0.0001875	1.21526	0.0001616	1.21526	0.0001862
1.21626	-9.486e-05	1.21626	-0.0001123	1.21626	-0.000126	1.21626	-0.000111053	1.21626	-5.263e-05	1.21626	-6.61e-05	1.21626	-8.682e-05	1.21626	-6.85167e-05	1.21626	-0.0001023	1.21626	-0.0001026	1.21626	-0.0001034	1.21626	-0.000102767	1.21626	0.000183	1.21626	0.0001845	1.21626	0.000195	1.21626	0.0001875	1.21626	0.0002886	1.21626	0.0002678	1.21626	0.0002459	1.21626	0.000267433
1.21726	-6.445e-05	1.21726	-8.154e-05	1.21726	-9.651e-05	1.21726	-8.08333e-05	1.21726	-1.316e-05	1.21726	-2.797e-05	1.21726	-4.806e-05	1.21726	-2.973e-05	1.21726	-5.476e-05	1.21726	-5.539e-05	1.21726	-5.515e-05	1.21726	-5.51e-05	1.21726	0.0002488	1.21726	0.0002514	1.21726	0.0002606	1.21726	0.0002536	1.21726	0.000375	1.21726	0.0003528	1.21726	0.0003308	1.21726	0.000352867
1.21826	-3.427e-05	1.21826	-5.247e-05	1.21826	-6.728e-05	1.21826	-5.134e-05	1.21826	2.387e-05	1.21826	9.612e-06	1.21826	-1.048e-05	1.21826	7.66733e-06	1.21826	-8.666e-06	1.21826	-9.691e-06	1.21826	-1.056e-05	1.21826	-9.639e-06	1.21826	0.0003127	1.21826	0.0003162	1.21826	0.0003245	1.21826	0.0003178	1.21826	0.0004587	1.21826	0.0004365	1.21826	0.0004173	1.21826	0.0004375
1.21926	-2.206e-06	1.21926	-2.025e-05	1.21926	-3.561e-05	1.21926	-1.93553e-05	1.21926	6.256e-05	1.21926	4.845e-05	1.21926	2.75e-05	1.21926	4.617e-05	1.21926	3.947e-05	1.21926	3.939e-05	1.21926	3.853e-05	1.21926	3.913e-05	1.21926	0.0003821	1.21926	0.0003848	1.21926	0.0003943	1.21926	0.000387067	1.21926	0.0005486	1.21926	0.0005266	1.21926	0.0005052	1.21926	0.0005268
1.22026	2.994e-05	1.22026	1.166e-05	1.22026	-3.309e-06	1.22026	1.27637e-05	1.22026	0.0001031	1.22026	8.792e-05	1.22026	6.76e-05	1.22026	8.62067e-05	1.22026	8.95e-05	1.22026	8.919e-05	1.22026	8.848e-05	1.22026	8.90567e-05	1.22026	0.0004516	1.22026	0.000454	1.22026	0.0004636	1.22026	0.0004564	1.22026	0.00064	1.22026	0.0006186	1.22026	0.0005968	1.22026	0.000618467
1.22126	6.106e-05	1.22126	4.27e-05	1.22126	2.757e-05	1.22126	4.37767e-05	1.22126	0.0001427	1.22126	0.0001271	1.22126	0.0001057	1.22126	0.000125167	1.22126	0.000138	1.22126	0.0001371	1.22126	0.0001352	1.22126	0.000136767	1.22126	0.0005213	1.22126	0.0005248	1.22126	0.000534	1.22126	0.0005267	1.22126	0.0007328	1.22126	0.0007097	1.22126	0.0006869	1.22126	0.0007098
1.22226	9.352e-05	1.22226	7.587e-05	1.22226	6.035e-05	1.22226	7.658e-05	1.22226	0.0001872	1.22226	0.0001701	1.22226	0.0001483	1.22226	0.000168533	1.22226	0.0001924	1.22226	0.0001911	1.22226	0.00019	1.22226	0.000191167	1.22226	0.0005974	1.22226	0.0005985	1.22226	0.0006078	1.22226	0.000601233	1.22226	0.0008274	1.22226	0.0008072	1.22226	0.0007835	1.22226	0.000806033
1.22326	0.0001267	1.22326	0.0001078	1.22326	9.163e-05	1.22326	0.00010871	1.22326	0.0002304	1.22326	0.0002132	1.22326	0.0001922	1.22326	0.000211933	1.22326	0.0002464	1.22326	0.0002438	1.22326	0.0002431	1.22326	0.000244433	1.22326	0.0006694	1.22326	0.0006713	1.22326	0.0006795	1.22326	0.0006734	1.22326	0.0009207	1.22326	0.0008973	1.22326	0.0008755	1.22326	0.000897833
1.22426	0.0001623	1.22426	0.0001429	1.22426	0.0001265	1.22426	0.0001439	1.22426	0.0002735	1.22426	0.0002566	1.22426	0.0002353	1.22426	0.000255133	1.22426	0.0002995	1.22426	0.0002973	1.22426	0.0002951	1.22426	0.0002973	1.22426	0.0007475	1.22426	0.0007496	1.22426	0.0007577	1.22426	0.0007516	1.22426	0.00102	1.22426	0.0009965	1.22426	0.0009745	1.22426	0.000997
1.22526	0.0001996	1.22526	0.0001803	1.22526	0.0001634	1.22526	0.0001811	1.22526	0.0003193	1.22526	0.000304	1.22526	0.0002822	1.22526	0.000301833	1.22526	0.000356	1.22526	0.0003537	1.22526	0.0003522	1.22526	0.000353967	1.22526	0.0008275	1.22526	0.0008274	1.22526	0.0008357	1.22526	0.0008302	1.22526	0.00112	1.22526	0.0011	1.22526	0.00108	1.22526	0.0011
1.22626	0.000237	1.22626	0.0002171	1.22626	0.0002002	1.22626	0.0002181	1.22626	0.000365	1.22626	0.0003485	1.22626	0.0003264	1.22626	0.000346633	1.22626	0.0004126	1.22626	0.0004101	1.22626	0.0004083	1.22626	0.000410333	1.22626	0.0009066	1.22626	0.0009068	1.22626	0.0009158	1.22626	0.000909733	1.22626	0.00122	1.22626	0.0012	1.22626	0.00118	1.22626	0.0012
1.22726	0.0002753	1.22726	0.0002548	1.22726	0.0002371	1.22726	0.000255733	1.22726	0.0004117	1.22726	0.0003948	1.22726	0.0003728	1.22726	0.0003931	1.22726	0.0004719	1.22726	0.0004694	1.22726	0.000467	1.22726	0.000469433	1.22726	0.0009878	1.22726	0.0009877	1.22726	0.0009969	1.22726	0.0009908	1.22726	0.00133	1.22726	0.00131	1.22726	0.00129	1.22726	0.00131
1.22826	0.000312	1.22826	0.0002925	1.22826	0.0002754	1.22826	0.0002933	1.22826	0.0004608	1.22826	0.0004451	1.22826	0.000421	1.22826	0.0004423	1.22826	0.0005317	1.22826	0.0005302	1.22826	0.0005275	1.22826	0.0005298	1.22826	0.00107	1.22826	0.00107	1.22826	0.00108	1.22826	0.00107333	1.22826	0.00144	1.22826	0.00142	1.22826	0.00139	1.22826	0.00141667
1.22926	0.000348	1.22926	0.0003284	1.22926	0.0003117	1.22926	0.000329367	1.22926	0.0005067	1.22926	0.00049	1.22926	0.0004672	1.22926	0.000487967	1.22926	0.0005884	1.22926	0.000587	1.22926	0.0005851	1.22926	0.000586833	1.22926	0.00116	1.22926	0.00116	1.22926	0.00117	1.22926	0.00116333	1.22926	0.00155	1.22926	0.00152	1.22926	0.0015	1.22926	0.00152333
1.23026	0.0003871	1.23026	0.0003667	1.23026	0.0003493	1.23026	0.0003677	1.23026	0.0005572	1.23026	0.0005401	1.23026	0.0005175	1.23026	0.000538267	1.23026	0.0006537	1.23026	0.0006514	1.23026	0.0006484	1.23026	0.000651167	1.23026	0.00124	1.23026	0.00124	1.23026	0.00125	1.23026	0.00124333	1.23026	0.00166	1.23026	0.00164	1.23026	0.00161	1.23026	0.00163667
1.23126	0.0004271	1.23126	0.0004054	1.23126	0.0003875	1.23126	0.000406667	1.23126	0.0006086	1.23126	0.0005913	1.23126	0.0005672	1.23126	0.000589033	1.23126	0.0007174	1.23126	0.0007153	1.23126	0.0007125	1.23126	0.000715067	1.23126	0.00133	1.23126	0.00133	1.23126	0.00134	1.23126	0.00133333	1.23126	0.00177	1.23126	0.00175	1.23126	0.00172	1.23126	0.00174667
1.23226	0.0004685	1.23226	0.0004469	1.23226	0.0004283	1.23226	0.0004479	1.23226	0.0006594	1.23226	0.0006411	1.23226	0.0006175	1.23226	0.000639333	1.23226	0.0007808	1.23226	0.0007787	1.23226	0.0007758	1.23226	0.000778433	1.23226	0.00142	1.23226	0.00142	1.23226	0.00143	1.23226	0.00142333	1.23226	0.00188	1.23226	0.00186	1.23226	0.00184	1.23226	0.00186
1.23326	0.000509	1.23326	0.0004884	1.23326	0.0004703	1.23326	0.000489233	1.23326	0.0007149	1.23326	0.0006969	1.23326	0.0006722	1.23326	0.000694667	1.23326	0.0008489	1.23326	0.0008465	1.23326	0.0008429	1.23326	0.0008461	1.23326	0.00152	1.23326	0.00152	1.23326	0.00152	1.23326	0.00152	1.23326	0.00201	1.23326	0.00198	1.23326	0.00196	1.23326	0.00198333
1.23426	0.000549	1.23426	0.0005279	1.23426	0.0005093	1.23426	0.000528733	1.23426	0.0007665	1.23426	0.0007493	1.23426	0.0007242	1.23426	0.000746667	1.23426	0.0009123	1.23426	0.0009101	1.23426	0.0009068	1.23426	0.000909733	1.23426	0.00161	1.23426	0.00161	1.23426	0.00161	1.23426	0.00161	1.23426	0.00212	1.23426	0.0021	1.23426	0.00208	1.23426	0.0021
1.23526	0.0005915	1.23526	0.0005703	1.23526	0.0005516	1.23526	0.000571133	1.23526	0.00082	1.23526	0.0008012	1.23526	0.0007777	1.23526	0.000799633	1.23526	0.0009788	1.23526	0.0009753	1.23526	0.0009724	1.23526	0.0009755	1.23526	0.0017	1.23526	0.0017	1.23526	0.00171	1.23526	0.00170333	1.23526	0.00225	1.23526	0.00222	1.23526	0.0022	1.23526	0.00222333
1.23626	0.000634	1.23626	0.0006122	1.23626	0.000593	1.23626	0.000613067	1.23626	0.0008766	1.23626	0.0008573	1.23626	0.0008328	1.23626	0.000855567	1.23626	0.00105	1.23626	0.00105	1.23626	0.00104	1.23626	0.00104667	1.23626	0.0018	1.23626	0.0018	1.23626	0.0018	1.23626	0.0018	1.23626	0.00237	1.23626	0.00235	1.23626	0.00232	1.23626	0.00234667
1.23726	0.0006781	1.23726	0.0006549	1.23726	0.0006362	1.23726	0.0006564	1.23726	0.000928	1.23726	0.000911	1.23726	0.0008857	1.23726	0.000908233	1.23726	0.00112	1.23726	0.00112	1.23726	0.00111	1.23726	0.00111667	1.23726	0.0019	1.23726	0.0019	1.23726	0.0019	1.23726	0.0019	1.23726	0.0025	1.23726	0.00247	1.23726	0.00245	1.23726	0.00247333
1.23826	0.0007235	1.23826	0.0007014	1.23826	0.0006809	1.23826	0.000701933	1.23826	0.0009847	1.23826	0.0009661	1.23826	0.0009419	1.23826	0.000964233	1.23826	0.00119	1.23826	0.00119	1.23826	0.00119	1.23826	0.00119	1.23826	0.002	1.23826	0.002	1.23826	0.00201	1.23826	0.00200333	1.23826	0.00263	1.23826	0.00261	1.23826	0.00258	1.23826	0.00260667
1.23926	0.0007662	1.23926	0.000744	1.23926	0.0007245	1.23926	0.0007449	1.23926	0.00104	1.23926	0.00102	1.23926	0.0009988	1.23926	0.0010196	1.23926	0.00127	1.23926	0.00126	1.23926	0.00126	1.23926	0.00126333	1.23926	0.0021	1.23926	0.0021	1.23926	0.0021	1.23926	0.0021	1.23926	0.00276	1.23926	0.00273	1.23926	0.00271	1.23926	0.00273333
1.24026	0.0008113	1.24026	0.0007889	1.24026	0.0007697	1.24026	0.000789967	1.24026	0.0011	1.24026	0.00108	1.24026	0.00106	1.24026	0.00108	1.24026	0.00134	1.24026	0.00134	1.24026	0.00133	1.24026	0.00133667	1.24026	0.00221	1.24026	0.0022	1.24026	0.00221	1.24026	0.00220667	1.24026	0.00289	1.24026	0.00287	1.24026	0.00285	1.24026	0.00287
1.24126	0.000857	1.24126	0.0008351	1.24126	0.0008151	1.24126	0.000835733	1.24126	0.00116	1.24126	0.00115	1.24126	0.00112	1.24126	0.00114333	1.24126	0.00142	1.24126	0.00141	1.24126	0.00141	1.24126	0.00141333	1.24126	0.00231	1.24126	0.00231	1.24126	0.00232	1.24126	0.00231333	1.24126	0.00303	1.24126	0.00301	1.24126	0.00298	1.24126	0.00300667
1.24226	0.000901	1.24226	0.0008782	1.24226	0.0008586	1.24226	0.000879267	1.24226	0.00122	1.24226	0.0012	1.24226	0.00118	1.24226	0.0012	1.24226	0.00149	1.24226	0.00149	1.24226	0.00148	1.24226	0.00148667	1.24226	0.00242	1.24226	0.00242	1.24226	0.00242	1.24226	0.00242	1.24226	0.00316	1.24226	0.00314	1.24226	0.00312	1.24226	0.00314
1.24326	0.0009472	1.24326	0.0009245	1.24326	0.000905	1.24326	0.000925567	1.24326	0.00128	1.24326	0.00126	1.24326	0.00123	1.24326	0.00125667	1.24326	0.00157	1.24326	0.00156	1.24326	0.00156	1.24326	0.00156333	1.24326	0.00253	1.24326	0.00253	1.24326	0.00253	1.24326	0.00253	1.24326	0.00331	1.24326	0.00329	1.24326	0.00326	1.24326	0.00328667
1.24426	0.0009921	1.24426	0.0009697	1.24426	0.0009491	1.24426	0.0009703	1.24426	0.00134	1.24426	0.00132	1.24426	0.0013	1.24426	0.00132	1.24426	0.00165	1.24426	0.00164	1.24426	0.00164	1.24426	0.00164333	1.24426	0.00264	1.24426	0.00264	1.24426	0.00264	1.24426	0.00264	1.24426	0.00345	1.24426	0.00343	1.24426	0.0034	1.24426	0.00342667
1.24526	0.00104	1.24526	0.00102	1.24526	0.0009955	1.24526	0.0010185	1.24526	0.0014	1.24526	0.00138	1.24526	0.00136	1.24526	0.00138	1.24526	0.00172	1.24526	0.00172	1.24526	0.00171	1.24526	0.00171667	1.24526	0.00275	1.24526	0.00275	1.24526	0.00276	1.24526	0.00275333	1.24526	0.00359	1.24526	0.00357	1.24526	0.00354	1.24526	0.00356667
1.24626	0.00109	1.24626	0.00106	1.24626	0.00104	1.24626	0.00106333	1.24626	0.00147	1.24626	0.00145	1.24626	0.00142	1.24626	0.00144667	1.24626	0.0018	1.24626	0.0018	1.24626	0.00179	1.24626	0.00179667	1.24626	0.00287	1.24626	0.00287	1.24626	0.00287	1.24626	0.00287	1.24626	0.00374	1.24626	0.00371	1.24626	0.00369	1.24626	0.00371333
1.24726	0.00114	1.24726	0.00111	1.24726	0.00109	1.24726	0.00111333	1.24726	0.00153	1.24726	0.00151	1.24726	0.00148	1.24726	0.00150667	1.24726	0.00188	1.24726	0.00188	1.24726	0.00187	1.24726	0.00187667	1.24726	0.00298	1.24726	0.00298	1.24726	0.00299	1.24726	0.00298333	1.24726	0.00388	1.24726	0.00386	1.24726	0.00383	1.24726	0.00385667
1.24826	0.00118	1.24826	0.00116	1.24826	0.00114	1.24826	0.00116	1.24826	0.00159	1.24826	0.00157	1.24826	0.00154	1.24826	0.00156667	1.24826	0.00196	1.24826	0.00196	1.24826	0.00196	1.24826	0.00196	1.24826	0.0031	1.24826	0.0031	1.24826	0.0031	1.24826	0.0031	1.24826	0.00403	1.24826	0.004	1.24826	0.00398	1.24826	0.00400333
1.24926	0.00123	1.24926	0.00121	1.24926	0.00119	1.24926	0.00121	1.24926	0.00165	1.24926	0.00164	1.24926	0.00161	1.24926	0.00163333	1.24926	0.00205	1.24926	0.00205	1.24926	0.00204	1.24926	0.00204667	1.24926	0.00322	1.24926	0.00322	1.24926	0.00322	1.24926	0.00322	1.24926	0.00419	1.24926	0.00416	1.24926	0.00414	1.24926	0.00416333
1.25026	0.00127	1.25026	0.00125	1.25026	0.00123	1.25026	0.00125	1.25026	0.00171	1.25026	0.0017	1.25026	0.00167	1.25026	0.00169333	1.25026	0.00213	1.25026	0.00213	1.25026	0.00212	1.25026	0.00212667	1.25026	0.00334	1.25026	0.00333	1.25026	0.00334	1.25026	0.00333667	1.25026	0.00433	1.25026	0.00431	1.25026	0.00429	1.25026	0.00431
1.25126	0.00132	1.25126	0.0013	1.25126	0.00128	1.25126	0.0013	1.25126	0.00178	1.25126	0.00176	1.25126	0.00173	1.25126	0.00175667	1.25126	0.00222	1.25126	0.00221	1.25126	0.00221	1.25126	0.00221333	1.25126	0.00346	1.25126	0.00346	1.25126	0.00346	1.25126	0.00346	1.25126	0.00449	1.25126	0.00447	1.25126	0.00444	1.25126	0.00446667
1.25226	0.00137	1.25226	0.00135	1.25226	0.00133	1.25226	0.00135	1.25226	0.00184	1.25226	0.00182	1.25226	0.0018	1.25226	0.00182	1.25226	0.0023	1.25226	0.0023	1.25226	0.00229	1.25226	0.00229667	1.25226	0.00358	1.25226	0.00357	1.25226	0.00358	1.25226	0.00357667	1.25226	0.00465	1.25226	0.00462	1.25226	0.0046	1.25226	0.00462333
1.25326	0.00142	1.25326	0.0014	1.25326	0.00138	1.25326	0.0014	1.25326	0.00191	1.25326	0.00189	1.25326	0.00186	1.25326	0.00188667	1.25326	0.00238	1.25326	0.00238	1.25326	0.00238	1.25326	0.00238	1.25326	0.0037	1.25326	0.0037	1.25326	0.0037	1.25326	0.0037	1.25326	0.0048	1.25326	0.00478	1.25326	0.00476	1.25326	0.00478
1.25426	0.00147	1.25426	0.00145	1.25426	0.00142	1.25426	0.00144667	1.25426	0.00197	1.25426	0.00195	1.25426	0.00193	1.25426	0.00195	1.25426	0.00247	1.25426	0.00247	1.25426	0.00246	1.25426	0.00246667	1.25426	0.00382	1.25426	0.00382	1.25426	0.00382	1.25426	0.00382	1.25426	0.00496	1.25426	0.00494	1.25426	0.00492	1.25426	0.00494
1.25526	0.00151	1.25526	0.00149	1.25526	0.00147	1.25526	0.00149	1.25526	0.00204	1.25526	0.00202	1.25526	0.00199	1.25526	0.00201667	1.25526	0.00256	1.25526	0.00255	1.25526	0.00255	1.25526	0.00255333	1.25526	0.00394	1.25526	0.00394	1.25526	0.00394	1.25526	0.00394	1.25526	0.00513	1.25526	0.0051	1.25526	0.00508	1.25526	0.00510333
1.25626	0.00156	1.25626	0.00154	1.25626	0.00152	1.25626	0.00154	1.25626	0.0021	1.25626	0.00208	1.25626	0.00206	1.25626	0.00208	1.25626	0.00264	1.25626	0.00264	1.25626	0.00264	1.25626	0.00264	1.25626	0.00407	1.25626	0.00407	1.25626	0.00407	1.25626	0.00407	1.25626	0.00529	1.25626	0.00526	1.25626	0.00524	1.25626	0.00526333
1.25726	0.00161	1.25726	0.00159	1.25726	0.00157	1.25726	0.00159	1.25726	0.00217	1.25726	0.00215	1.25726	0.00212	1.25726	0.00214667	1.25726	0.00273	1.25726	0.00273	1.25726	0.00272	1.25726	0.00272667	1.25726	0.0042	1.25726	0.00419	1.25726	0.0042	1.25726	0.00419667	1.25726	0.00546	1.25726	0.00543	1.25726	0.00541	1.25726	0.00543333
1.25826	0.00165	1.25826	0.00163	1.25826	0.00161	1.25826	0.00163	1.25826	0.00223	1.25826	0.00221	1.25826	0.00218	1.25826	0.00220667	1.25826	0.00282	1.25826	0.00282	1.25826	0.00281	1.25826	0.00281667	1.25826	0.00432	1.25826	0.00432	1.25826	0.00432	1.25826	0.00432	1.25826	0.00562	1.25826	0.00559	1.25826	0.00557	1.25826	0.00559333
1.25926	0.0017	1.25926	0.00168	1.25926	0.00166	1.25926	0.00168	1.25926	0.0023	1.25926	0.00228	1.25926	0.00225	1.25926	0.00227667	1.25926	0.00291	1.25926	0.0029	1.25926	0.0029	1.25926	0.00290333	1.25926	0.00445	1.25926	0.00445	1.25926	0.00445	1.25926	0.00445	1.25926	0.00578	1.25926	0.00576	1.25926	0.00573	1.25926	0.00575667
1.26026	0.00174	1.26026	0.00172	1.26026	0.0017	1.26026	0.00172	1.26026	0.00236	1.26026	0.00234	1.26026	0.00231	1.26026	0.00233667	1.26026	0.003	1.26026	0.00299	1.26026	0.00299	1.26026	0.00299333	1.26026	0.00458	1.26026	0.00458	1.26026	0.00458	1.26026	0.00458	1.26026	0.00595	1.26026	0.00593	1.26026	0.0059	1.26026	0.00592667
1.26126	0.00179	1.26126	0.00176	1.26126	0.00174	1.26126	0.00176333	1.26126	0.00242	1.26126	0.0024	1.26126	0.00237	1.26126	0.00239667	1.26126	0.00308	1.26126	0.00308	1.26126	0.00307	1.26126	0.00307667	1.26126	0.0047	1.26126	0.0047	1.26126	0.00471	1.26126	0.00470333	1.26126	0.00611	1.26126	0.00609	1.26126	0.00606	1.26126	0.00608667
1.26226	0.00183	1.26226	0.00181	1.26226	0.00179	1.26226	0.00181	1.26226	0.00249	1.26226	0.00247	1.26226	0.00244	1.26226	0.00246667	1.26226	0.00317	1.26226	0.00316	1.26226	0.00316	1.26226	0.00316333	1.26226	0.00483	1.26226	0.00483	1.26226	0.00483	1.26226	0.00483	1.26226	0.00628	1.26226	0.00626	1.26226	0.00624	1.26226	0.00626
1.26326	0.00187	1.26326	0.00185	1.26326	0.00183	1.26326	0.00185	1.26326	0.00255	1.26326	0.00253	1.26326	0.0025	1.26326	0.00252667	1.26326	0.00326	1.26326	0.00325	1.26326	0.00325	1.26326	0.00325333	1.26326	0.00496	1.26326	0.00496	1.26326	0.00496	1.26326	0.00496	1.26326	0.00645	1.26326	0.00643	1.26326	0.0064	1.26326	0.00642667
1.26426	0.00192	1.26426	0.0019	1.26426	0.00188	1.26426	0.0019	1.26426	0.00261	1.26426	0.00259	1.26426	0.00256	1.26426	0.00258667	1.26426	0.00334	1.26426	0.00334	1.26426	0.00333	1.26426	0.00333667	1.26426	0.00509	1.26426	0.00509	1.26426	0.00509	1.26426	0.00509	1.26426	0.00661	1.26426	0.00659	1.26426	0.00657	1.26426	0.00659
1.26526	0.00196	1.26526	0.00194	1.26526	0.00192	1.26526	0.00194	1.26526	0.00267	1.26526	0.00265	1.26526	0.00263	1.26526	0.00265	1.26526	0.00343	1.26526	0.00342	1.26526	0.00342	1.26526	0.00342333	1.26526	0.00522	1.26526	0.00521	1.26526	0.00522	1.26526	0.00521667	1.26526	0.00679	1.26526	0.00676	1.26526	0.00674	1.26526	0.00676333
1.26626	0.002	1.26626	0.00198	1.26626	0.00196	1.26626	0.00198	1.26626	0.00273	1.26626	0.00271	1.26626	0.00269	1.26626	0.00271	1.26626	0.00351	1.26626	0.00351	1.26626	0.0035	1.26626	0.00350667	1.26626	0.00535	1.26626	0.00534	1.26626	0.00535	1.26626	0.00534667	1.26626	0.00695	1.26626	0.00693	1.26626	0.00691	1.26626	0.00693
1.26726	0.00204	1.26726	0.00202	1.26726	0.002	1.26726	0.00202	1.26726	0.00279	1.26726	0.00277	1.26726	0.00275	1.26726	0.00277	1.26726	0.0036	1.26726	0.00359	1.26726	0.00359	1.26726	0.00359333	1.26726	0.00547	1.26726	0.00547	1.26726	0.00548	1.26726	0.00547333	1.26726	0.00712	1.26726	0.0071	1.26726	0.00707	1.26726	0.00709667
1.26826	0.00208	1.26826	0.00206	1.26826	0.00204	1.26826	0.00206	1.26826	0.00285	1.26826	0.00283	1.26826	0.00281	1.26826	0.00283	1.26826	0.00368	1.26826	0.00368	1.26826	0.00367	1.26826	0.00367667	1.26826	0.0056	1.26826	0.00559	1.26826	0.0056	1.26826	0.00559667	1.26826	0.00729	1.26826	0.00726	1.26826	0.00724	1.26826	0.00726333
1.26926	0.00212	1.26926	0.0021	1.26926	0.00208	1.26926	0.0021	1.26926	0.00291	1.26926	0.00289	1.26926	0.00287	1.26926	0.00289	1.26926	0.00375	1.26926	0.00375	1.26926	0.00375	1.26926	0.00375	1.26926	0.00572	1.26926	0.00572	1.26926	0.00572	1.26926	0.00572	1.26926	0.00745	1.26926	0.00743	1.26926	0.00741	1.26926	0.00743
1.27026	0.00216	1.27026	0.00214	1.27026	0.00212	1.27026	0.00214	1.27026	0.00297	1.27026	0.00295	1.27026	0.00292	1.27026	0.00294667	1.27026	0.00384	1.27026	0.00383	1.27026	0.00383	1.27026	0.00383333	1.27026	0.00585	1.27026	0.00585	1.27026	0.00585	1.27026	0.00585	1.27026	0.00763	1.27026	0.00761	1.27026	0.00758	1.27026	0.00760667
1.27126	0.0022	1.27126	0.00218	1.27126	0.00216	1.27126	0.00218	1.27126	0.00302	1.27126	0.003	1.27126	0.00298	1.27126	0.003	1.27126	0.00392	1.27126	0.00391	1.27126	0.00391	1.27126	0.00391333	1.27126	0.00597	1.27126	0.00597	1.27126	0.00597	1.27126	0.00597	1.27126	0.00779	1.27126	0.00777	1.27126	0.00775	1.27126	0.00777
1.27226	0.00223	1.27226	0.00221	1.27226	0.0022	1.27226	0.00221333	1.27226	0.00308	1.27226	0.00306	1.27226	0.00303	1.27226	0.00305667	1.27226	0.004	1.27226	0.00399	1.27226	0.00399	1.27226	0.00399333	1.27226	0.00609	1.27226	0.00609	1.27226	0.0061	1.27226	0.00609333	1.27226	0.00796	1.27226	0.00794	1.27226	0.00791	1.27226	0.00793667
1.27326	0.00227	1.27326	0.00225	1.27326	0.00223	1.27326	0.00225	1.27326	0.00313	1.27326	0.00311	1.27326	0.00309	1.27326	0.00311	1.27326	0.00408	1.27326	0.00407	1.27326	0.00407	1.27326	0.00407333	1.27326	0.00622	1.27326	0.00621	1.27326	0.00622	1.27326	0.00621667	1.27326	0.00813	1.27326	0.0081	1.27326	0.00808	1.27326	0.00810333
1.27426	0.0023	1.27426	0.00228	1.27426	0.00226	1.27426	0.00228	1.27426	0.00318	1.27426	0.00316	1.27426	0.00314	1.27426	0.00316	1.27426	0.00415	1.27426	0.00415	1.27426	0.00414	1.27426	0.00414667	1.27426	0.00633	1.27426	0.00633	1.27426	0.00634	1.27426	0.00633333	1.27426	0.00828	1.27426	0.00826	1.27426	0.00824	1.27426	0.00826
1.27526	0.00233	1.27526	0.00232	1.27526	0.0023	1.27526	0.00231667	1.27526	0.00323	1.27526	0.00322	1.27526	0.00319	1.27526	0.00321333	1.27526	0.00423	1.27526	0.00423	1.27526	0.00422	1.27526	0.00422667	1.27526	0.00646	1.27526	0.00645	1.27526	0.00646	1.27526	0.00645667	1.27526	0.00845	1.27526	0.00842	1.27526	0.0084	1.27526	0.00842333
1.27626	0.00237	1.27626	0.00235	1.27626	0.00233	1.27626	0.00235	1.27626	0.00328	1.27626	0.00327	1.27626	0.00324	1.27626	0.00326333	1.27626	0.00431	1.27626	0.0043	1.27626	0.0043	1.27626	0.00430333	1.27626	0.00657	1.27626	0.00657	1.27626	0.00658	1.27626	0.00657333	1.27626	0.00861	1.27626	0.00858	1.27626	0.00856	1.27626	0.00858333
1.27726	0.0024	1.27726	0.00238	1.27726	0.00236	1.27726	0.00238	1.27726	0.00333	1.27726	0.00331	1.27726	0.00329	1.27726	0.00331	1.27726	0.00437	1.27726	0.00437	1.27726	0.00437	1.27726	0.00437	1.27726	0.00669	1.27726	0.00669	1.27726	0.00669	1.27726	0.00669	1.27726	0.00876	1.27726	0.00874	1.27726	0.00871	1.27726	0.00873667
1.27826	0.00243	1.27826	0.00241	1.27826	0.00239	1.27826	0.00241	1.27826	0.00338	1.27826	0.00336	1.27826	0.00334	1.27826	0.00336	1.27826	0.00445	1.27826	0.00445	1.27826	0.00444	1.27826	0.00444667	1.27826	0.0068	1.27826	0.0068	1.27826	0.00681	1.27826	0.00680333	1.27826	0.00892	1.27826	0.0089	1.27826	0.00888	1.27826	0.0089
1.27926	0.00245	1.27926	0.00244	1.27926	0.00242	1.27926	0.00243667	1.27926	0.00342	1.27926	0.00341	1.27926	0.00338	1.27926	0.00340333	1.27926	0.00452	1.27926	0.00452	1.27926	0.00451	1.27926	0.00451667	1.27926	0.00691	1.27926	0.00691	1.27926	0.00692	1.27926	0.00691333	1.27926	0.00907	1.27926	0.00905	1.27926	0.00903	1.27926	0.00905
1.28026	0.00248	1.28026	0.00246	1.28026	0.00245	1.28026	0.00246333	1.28026	0.00346	1.28026	0.00345	1.28026	0.00343	1.28026	0.00344667	1.28026	0.00458	1.28026	0.00458	1.28026	0.00458	1.28026	0.00458	1.28026	0.00703	1.28026	0.00702	1.28026	0.00703	1.28026	0.00702667	1.28026	0.00923	1.28026	0.0092	1.28026	0.00918	1.28026	0.00920333
1.28126	0.00251	1.28126	0.00249	1.28126	0.00247	1.28126	0.00249	1.28126	0.00351	1.28126	0.00349	1.28126	0.00347	1.28126	0.00349	1.28126	0.00465	1.28126	0.00465	1.28126	0.00465	1.28126	0.00465	1.28126	0.00713	1.28126	0.00713	1.28126	0.00714	1.28126	0.00713333	1.28126	0.00938	1.28126	0.00935	1.28126	0.00933	1.28126	0.00935333
1.28226	0.00253	1.28226	0.00251	1.28226	0.0025	1.28226	0.00251333	1.28226	0.00354	1.28226	0.00353	1.28226	0.00351	1.28226	0.00352667	1.28226	0.00471	1.28226	0.00471	1.28226	0.00471	1.28226	0.00471	1.28226	0.00724	1.28226	0.00724	1.28226	0.00724	1.28226	0.00724	1.28226	0.00952	1.28226	0.0095	1.28226	0.00948	1.28226	0.0095
1.28326	0.00255	1.28326	0.00254	1.28326	0.00252	1.28326	0.00253667	1.28326	0.00358	1.28326	0.00357	1.28326	0.00355	1.28326	0.00356667	1.28326	0.00478	1.28326	0.00478	1.28326	0.00477	1.28326	0.00477667	1.28326	0.00734	1.28326	0.00734	1.28326	0.00735	1.28326	0.00734333	1.28326	0.00966	1.28326	0.00964	1.28326	0.00962	1.28326	0.00964
1.28426	0.00257	1.28426	0.00256	1.28426	0.00254	1.28426	0.00255667	1.28426	0.00362	1.28426	0.00361	1.28426	0.00359	1.28426	0.00360667	1.28426	0.00484	1.28426	0.00484	1.28426	0.00484	1.28426	0.00484	1.28426	0.00744	1.28426	0.00744	1.28426	0.00744	1.28426	0.00744	1.28426	0.00981	1.28426	0.00978	1.28426	0.00976	1.28426	0.00978333
1.28526	0.00259	1.28526	0.00258	1.28526	0.00257	1.28526	0.00258	1.28526	0.00365	1.28526	0.00364	1.28526	0.00362	1.28526	0.00363667	1.28526	0.00489	1.28526	0.00489	1.28526	0.00489	1.28526	0.00489	1.28526	0.00754	1.28526	0.00754	1.28526	0.00754	1.28526	0.00754	1.28526	0.00994	1.28526	0.00992	1.28526	0.0099	1.28526	0.00992
1.28626	0.00261	1.28626	0.0026	1.28626	0.00259	1.28626	0.0026	1.28626	0.00369	1.28626	0.00367	1.28626	0.00366	1.28626	0.00367333	1.28626	0.00495	1.28626	0.00495	1.28626	0.00495	1.28626	0.00495	1.28626	0.00764	1.28626	0.00764	1.28626	0.00764	1.28626	0.00764	1.28626	0.01008	1.28626	0.01006	1.28626	0.01004	1.28626	0.01006
1.28726	0.00263	1.28726	0.00261	1.28726	0.0026	1.28726	0.00261333	1.28726	0.00372	1.28726	0.0037	1.28726	0.00369	1.28726	0.00370333	1.28726	0.005	1.28726	0.005	1.28726	0.005	1.28726	0.005	1.28726	0.00773	1.28726	0.00773	1.28726	0.00773	1.28726	0.00773	1.28726	0.01021	1.28726	0.01019	1.28726	0.01016	1.28726	0.0101867
1.28826	0.00265	1.28826	0.00263	1.28826	0.00262	1.28826	0.00263333	1.28826	0.00374	1.28826	0.00373	1.28826	0.00371	1.28826	0.00372667	1.28826	0.00505	1.28826	0.00505	1.28826	0.00505	1.28826	0.00505	1.28826	0.00782	1.28826	0.00782	1.28826	0.00782	1.28826	0.00782	1.28826	0.01034	1.28826	0.01032	1.28826	0.0103	1.28826	0.01032
1.28926	0.00266	1.28926	0.00265	1.28926	0.00264	1.28926	0.00265	1.28926	0.00377	1.28926	0.00376	1.28926	0.00374	1.28926	0.00375667	1.28926	0.00511	1.28926	0.00511	1.28926	0.00511	1.28926	0.00511	1.28926	0.00791	1.28926	0.00791	1.28926	0.00791	1.28926	0.00791	1.28926	0.01047	1.28926	0.01045	1.28926	0.01043	1.28926	0.01045
1.29026	0.00267	1.29026	0.00266	1.29026	0.00265	1.29026	0.00266	1.29026	0.00379	1.29026	0.00378	1.29026	0.00376	1.29026	0.00377667	1.29026	0.00515	1.29026	0.00515	1.29026	0.00515	1.29026	0.00515	1.29026	0.00799	1.29026	0.00799	1.29026	0.00799	1.29026	0.00799	1.29026	0.01058	1.29026	0.01056	1.29026	0.01054	1.29026	0.01056
1.29126	0.00269	1.29126	0.00267	1.29126	0.00266	1.29126	0.00267333	1.29126	0.00382	1.29126	0.00381	1.29126	0.00379	1.29126	0.00380667	1.29126	0.0052	1.29126	0.0052	1.29126	0.0052	1.29126	0.0052	1.29126	0.00807	1.29126	0.00807	1.29126	0.00808	1.29126	0.00807333	1.29126	0.01071	1.29126	0.01069	1.29126	0.01066	1.29126	0.0106867
1.29226	0.0027	1.29226	0.00269	1.29226	0.00268	1.29226	0.00269	1.29226	0.00384	1.29226	0.00383	1.29226	0.00382	1.29226	0.00383	1.29226	0.00524	1.29226	0.00524	1.29226	0.00524	1.29226	0.00524	1.29226	0.00815	1.29226	0.00815	1.29226	0.00815	1.29226	0.00815	1.29226	0.01083	1.29226	0.0108	1.29226	0.01078	1.29226	0.0108033
1.29326	0.00271	1.29326	0.00269	1.29326	0.00269	1.29326	0.00269667	1.29326	0.00386	1.29326	0.00385	1.29326	0.00383	1.29326	0.00384667	1.29326	0.00527	1.29326	0.00527	1.29326	0.00527	1.29326	0.00527	1.29326	0.00822	1.29326	0.00822	1.29326	0.00823	1.29326	0.00822333	1.29326	0.01094	1.29326	0.01091	1.29326	0.01089	1.29326	0.0109133
1.29426	0.00272	1.29426	0.0027	1.29426	0.0027	1.29426	0.00270667	1.29426	0.00388	1.29426	0.00387	1.29426	0.00385	1.29426	0.00386667	1.29426	0.00532	1.29426	0.00532	1.29426	0.00532	1.29426	0.00532	1.29426	0.00829	1.29426	0.00829	1.29426	0.0083	1.29426	0.00829333	1.29426	0.01104	1.29426	0.01102	1.29426	0.011	1.29426	0.01102
1.29526	0.00272	1.29526	0.00271	1.29526	0.0027	1.29526	0.00271	1.29526	0.0039	1.29526	0.00389	1.29526	0.00387	1.29526	0.00388667	1.29526	0.00535	1.29526	0.00535	1.29526	0.00535	1.29526	0.00535	1.29526	0.00836	1.29526	0.00836	1.29526	0.00836	1.29526	0.00836	1.29526	0.01115	1.29526	0.01113	1.29526	0.0111	1.29526	0.0111267
1.29626	0.00273	1.29626	0.00272	1.29626	0.00271	1.29626	0.00272	1.29626	0.00391	1.29626	0.0039	1.29626	0.00389	1.29626	0.0039	1.29626	0.00538	1.29626	0.00538	1.29626	0.00538	1.29626	0.00538	1.29626	0.00842	1.29626	0.00842	1.29626	0.00843	1.29626	0.00842333	1.29626	0.01125	1.29626	0.01123	1.29626	0.01121	1.29626	0.01123
1.29726	0.00274	1.29726	0.00272	1.29726	0.00272	1.29726	0.00272667	1.29726	0.00393	1.29726	0.00392	1.29726	0.00391	1.29726	0.00392	1.29726	0.00541	1.29726	0.00542	1.29726	0.00542	1.29726	0.00541667	1.29726	0.00849	1.29726	0.00849	1.29726	0.00849	1.29726	0.00849	1.29726	0.01135	1.29726	0.01132	1.29726	0.0113	1.29726	0.0113233
1.29826	0.00274	1.29826	0.00273	1.29826	0.00272	1.29826	0.00273	1.29826	0.00394	1.29826	0.00393	1.29826	0.00392	1.29826	0.00393	1.29826	0.00544	1.29826	0.00544	1.29826	0.00544	1.29826	0.00544	1.29826	0.00854	1.29826	0.00854	1.29826	0.00855	1.29826	0.00854333	1.29826	0.01143	1.29826	0.01141	1.29826	0.01139	1.29826	0.01141
1.29926	0.00274	1.29926	0.00273	1.29926	0.00273	1.29926	0.00273333	1.29926	0.00395	1.29926	0.00394	1.29926	0.00393	1.29926	0.00394	1.29926	0.00547	1.29926	0.00547	1.29926	0.00547	1.29926	0.00547	1.29926	0.0086	1.29926	0.0086	1.29926	0.00861	1.29926	0.00860333	1.29926	0.01152	1.29926	0.0115	1.29926	0.01148	1.29926	0.0115
1.30026	0.00275	1.30026	0.00273	1.30026	0.00273	1.30026	0.00273667	1.30026	0.00396	1.30026	0.00395	1.30026	0.00394	1.30026	0.00395	1.30026	0.00549	1.30026	0.00549	1.30026	0.00549	1.30026	0.00549	1.30026	0.00865	1.30026	0.00865	1.30026	0.00866	1.30026	0.00865333	1.30026	0.0116	1.30026	0.01158	1.30026	0.01156	1.30026	0.01158
1.30126	0.00275	1.30126	0.00273	1.30126	0.00273	1.30126	0.00273667	1.30126	0.00397	1.30126	0.00396	1.30126	0.00394	1.30126	0.00395667	1.30126	0.00551	1.30126	0.00551	1.30126	0.00551	1.30126	0.00551	1.30126	0.00869	1.30126	0.0087	1.30126	0.0087	1.30126	0.00869667	1.30126	0.01169	1.30126	0.01166	1.30126	0.01164	1.30126	0.0116633
1.30226	0.00275	1.30226	0.00274	1.30226	0.00273	1.30226	0.00274	1.30226	0.00397	1.30226	0.00397	1.30226	0.00395	1.30226	0.00396333	1.30226	0.00553	1.30226	0.00553	1.30226	0.00553	1.30226	0.00553	1.30226	0.00874	1.30226	0.00874	1.30226	0.00875	1.30226	0.00874333	1.30226	0.01176	1.30226	0.01174	1.30226	0.01172	1.30226	0.01174
1.30326	0.00275	1.30326	0.00273	1.30326	0.00273	1.30326	0.00273667	1.30326	0.00398	1.30326	0.00397	1.30326	0.00396	1.30326	0.00397	1.30326	0.00555	1.30326	0.00555	1.30326	0.00555	1.30326	0.00555	1.30326	0.00878	1.30326	0.00878	1.30326	0.00879	1.30326	0.00878333	1.30326	0.01183	1.30326	0.01181	1.30326	0.01179	1.30326	0.01181
1.30426	0.00274	1.30426	0.00273	1.30426	0.00273	1.30426	0.00273333	1.30426	0.00398	1.30426	0.00398	1.30426	0.00396	1.30426	0.00397333	1.30426	0.00556	1.30426	0.00556	1.30426	0.00557	1.30426	0.00556333	1.30426	0.00882	1.30426	0.00882	1.30426	0.00883	1.30426	0.00882333	1.30426	0.0119	1.30426	0.01188	1.30426	0.01186	1.30426	0.01188
1.30526	0.00274	1.30526	0.00273	1.30526	0.00273	1.30526	0.00273333	1.30526	0.00399	1.30526	0.00398	1.30526	0.00397	1.30526	0.00398	1.30526	0.00557	1.30526	0.00558	1.30526	0.00558	1.30526	0.00557667	1.30526	0.00886	1.30526	0.00886	1.30526	0.00887	1.30526	0.00886333	1.30526	0.01197	1.30526	0.01194	1.30526	0.01192	1.30526	0.0119433
1.30626	0.00274	1.30626	0.00273	1.30626	0.00272	1.30626	0.00273	1.30626	0.00398	1.30626	0.00398	1.30626	0.00397	1.30626	0.00397667	1.30626	0.00558	1.30626	0.00559	1.30626	0.00559	1.30626	0.00558667	1.30626	0.00888	1.30626	0.00889	1.30626	0.00889	1.30626	0.00888667	1.30626	0.01202	1.30626	0.012	1.30626	0.01198	1.30626	0.012
1.30726	0.00273	1.30726	0.00272	1.30726	0.00272	1.30726	0.00272333	1.30726	0.00398	1.30726	0.00398	1.30726	0.00397	1.30726	0.00397667	1.30726	0.00559	1.30726	0.0056	1.30726	0.0056	1.30726	0.00559667	1.30726	0.00891	1.30726	0.00892	1.30726	0.00892	1.30726	0.00891667	1.30726	0.01208	1.30726	0.01206	1.30726	0.01203	1.30726	0.0120567
1.30826	0.00273	1.30826	0.00272	1.30826	0.00271	1.30826	0.00272	1.30826	0.00398	1.30826	0.00398	1.30826	0.00397	1.30826	0.00397667	1.30826	0.0056	1.30826	0.0056	1.30826	0.00561	1.30826	0.00560333	1.30826	0.00894	1.30826	0.00894	1.30826	0.00895	1.30826	0.00894333	1.30826	0.01213	1.30826	0.01211	1.30826	0.01209	1.30826	0.01211
1.30926	0.00272	1.30926	0.00271	1.30926	0.00271	1.30926	0.00271333	1.30926	0.00398	1.30926	0.00397	1.30926	0.00396	1.30926	0.00397	1.30926	0.0056	1.30926	0.00561	1.30926	0.00561	1.30926	0.00560667	1.30926	0.00896	1.30926	0.00896	1.30926	0.00897	1.30926	0.00896333	1.30926	0.01217	1.30926	0.01215	1.30926	0.01213	1.30926	0.01215
1.31026	0.00272	1.31026	0.00271	1.31026	0.0027	1.31026	0.00271	1.31026	0.00397	1.31026	0.00397	1.31026	0.00396	1.31026	0.00396667	1.31026	0.00561	1.31026	0.00561	1.31026	0.00562	1.31026	0.00561333	1.31026	0.00898	1.31026	0.00898	1.31026	0.00899	1.31026	0.00898333	1.31026	0.01222	1.31026	0.0122	1.31026	0.01218	1.31026	0.0122
1.31126	0.00271	1.31126	0.0027	1.31126	0.0027	1.31126	0.00270333	1.31126	0.00397	1.31126	0.00397	1.31126	0.00395	1.31126	0.00396333	1.31126	0.00561	1.31126	0.00561	1.31126	0.00562	1.31126	0.00561333	1.31126	0.009	1.31126	0.009	1.31126	0.00901	1.31126	0.00900333	1.31126	0.01226	1.31126	0.01224	1.31126	0.01222	1.31126	0.01224
1.31226	0.0027	1.31226	0.00269	1.31226	0.00269	1.31226	0.00269333	1.31226	0.00396	1.31226	0.00396	1.31226	0.00395	1.31226	0.00395667	1.31226	0.0056	1.31226	0.00561	1.31226	0.00561	1.31226	0.00560667	1.31226	0.00901	1.31226	0.00901	1.31226	0.00902	1.31226	0.00901333	1.31226	0.01229	1.31226	0.01227	1.31226	0.01225	1.31226	0.01227
1.31326	0.00269	1.31326	0.00268	1.31326	0.00268	1.31326	0.00268333	1.31326	0.00395	1.31326	0.00395	1.31326	0.00394	1.31326	0.00394667	1.31326	0.0056	1.31326	0.00561	1.31326	0.00561	1.31326	0.00560667	1.31326	0.00902	1.31326	0.00902	1.31326	0.00903	1.31326	0.00902333	1.31326	0.01232	1.31326	0.0123	1.31326	0.01228	1.31326	0.0123
1.31426	0.00268	1.31426	0.00267	1.31426	0.00267	1.31426	0.00267333	1.31426	0.00394	1.31426	0.00394	1.31426	0.00393	1.31426	0.00393667	1.31426	0.0056	1.31426	0.0056	1.31426	0.00561	1.31426	0.00560333	1.31426	0.00903	1.31426	0.00903	1.31426	0.00904	1.31426	0.00903333	1.31426	0.01235	1.31426	0.01233	1.31426	0.0123	1.31426	0.0123267
1.31526	0.00267	1.31526	0.00267	1.31526	0.00266	1.31526	0.00266667	1.31526	0.00393	1.31526	0.00393	1.31526	0.00392	1.31526	0.00392667	1.31526	0.00559	1.31526	0.0056	1.31526	0.0056	1.31526	0.00559667	1.31526	0.00903	1.31526	0.00904	1.31526	0.00905	1.31526	0.00904	1.31526	0.01237	1.31526	0.01235	1.31526	0.01233	1.31526	0.01235
1.31626	0.00266	1.31626	0.00266	1.31626	0.00265	1.31626	0.00265667	1.31626	0.00392	1.31626	0.00392	1.31626	0.00391	1.31626	0.00391667	1.31626	0.00559	1.31626	0.00559	1.31626	0.0056	1.31626	0.00559333	1.31626	0.00903	1.31626	0.00904	1.31626	0.00905	1.31626	0.00904	1.31626	0.01239	1.31626	0.01237	1.31626	0.01235	1.31626	0.01237
1.31726	0.00265	1.31726	0.00265	1.31726	0.00264	1.31726	0.00264667	1.31726	0.00391	1.31726	0.00391	1.31726	0.0039	1.31726	0.00390667	1.31726	0.00558	1.31726	0.00558	1.31726	0.00559	1.31726	0.00558333	1.31726	0.00903	1.31726	0.00904	1.31726	0.00905	1.31726	0.00904	1.31726	0.01241	1.31726	0.01239	1.31726	0.01236	1.31726	0.0123867
1.31826	0.00264	1.31826	0.00264	1.31826	0.00263	1.31826	0.00263667	1.31826	0.0039	1.31826	0.0039	1.31826	0.00389	1.31826	0.00389667	1.31826	0.00557	1.31826	0.00557	1.31826	0.00558	1.31826	0.00557333	1.31826	0.00903	1.31826	0.00904	1.31826	0.00905	1.31826	0.00904	1.31826	0.01242	1.31826	0.0124	1.31826	0.01238	1.31826	0.0124
1.31926	0.00263	1.31926	0.00262	1.31926	0.00262	1.31926	0.00262333	1.31926	0.00389	1.31926	0.00389	1.31926	0.00388	1.31926	0.00388667	1.31926	0.00556	1.31926	0.00556	1.31926	0.00557	1.31926	0.00556333	1.31926	0.00903	1.31926	0.00903	1.31926	0.00904	1.31926	0.00903333	1.31926	0.01243	1.31926	0.01241	1.31926	0.01238	1.31926	0.0124067
1.32026	0.00262	1.32026	0.00261	1.32026	0.00261	1.32026	0.00261333	1.32026	0.00387	1.32026	0.00387	1.32026	0.00386	1.32026	0.00386667	1.32026	0.00554	1.32026	0.00555	1.32026	0.00555	1.32026	0.00554667	1.32026	0.00902	1.32026	0.00902	1.32026	0.00903	1.32026	0.00902333	1.32026	0.01243	1.32026	0.01241	1.32026	0.01239	1.32026	0.01241
1.32126	0.00261	1.32126	0.0026	1.32126	0.0026	1.32126	0.00260333	1.32126	0.00386	1.32126	0.00386	1.32126	0.00385	1.32126	0.00385667	1.32126	0.00553	1.32126	0.00553	1.32126	0.00554	1.32126	0.00553333	1.32126	0.00901	1.32126	0.00902	1.32126	0.00903	1.32126	0.00902	1.32126	0.01244	1.32126	0.01242	1.32126	0.0124	1.32126	0.01242
1.32226	0.0026	1.32226	0.00259	1.32226	0.00259	1.32226	0.00259333	1.32226	0.00385	1.32226	0.00384	1.32226	0.00383	1.32226	0.00384	1.32226	0.00551	1.32226	0.00552	1.32226	0.00552	1.32226	0.00551667	1.32226	0.009	1.32226	0.009	1.32226	0.00901	1.32226	0.00900333	1.32226	0.01243	1.32226	0.01242	1.32226	0.01239	1.32226	0.0124133
1.32326	0.00258	1.32326	0.00258	1.32326	0.00257	1.32326	0.00257667	1.32326	0.00383	1.32326	0.00383	1.32326	0.00382	1.32326	0.00382667	1.32326	0.0055	1.32326	0.0055	1.32326	0.00551	1.32326	0.00550333	1.32326	0.00899	1.32326	0.00899	1.32326	0.009	1.32326	0.00899333	1.32326	0.01243	1.32326	0.01241	1.32326	0.01239	1.32326	0.01241
1.32426	0.00257	1.32426	0.00256	1.32426	0.00256	1.32426	0.00256333	1.32426	0.00381	1.32426	0.00381	1.32426	0.00381	1.32426	0.00381	1.32426	0.00548	1.32426	0.00549	1.32426	0.00549	1.32426	0.00548667	1.32426	0.00897	1.32426	0.00897	1.32426	0.00899	1.32426	0.00897667	1.32426	0.01243	1.32426	0.01241	1.32426	0.01239	1.32426	0.01241
1.32526	0.00256	1.32526	0.00255	1.32526	0.00255	1.32526	0.00255333	1.32526	0.0038	1.32526	0.0038	1.32526	0.00379	1.32526	0.00379667	1.32526	0.00546	1.32526	0.00547	1.32526	0.00547	1.32526	0.00546667	1.32526	0.00895	1.32526	0.00896	1.32526	0.00897	1.32526	0.00896	1.32526	0.01242	1.32526	0.0124	1.32526	0.01237	1.32526	0.0123967
1.32626	0.00254	1.32626	0.00254	1.32626	0.00253	1.32626	0.00253667	1.32626	0.00378	1.32626	0.00378	1.32626	0.00377	1.32626	0.00377667	1.32626	0.00544	1.32626	0.00545	1.32626	0.00546	1.32626	0.00545	1.32626	0.00893	1.32626	0.00894	1.32626	0.00895	1.32626	0.00894	1.32626	0.0124	1.32626	0.01239	1.32626	0.01236	1.32626	0.0123833
1.32726	0.00253	1.32726	0.00252	1.32726	0.00252	1.32726	0.00252333	1.32726	0.00376	1.32726	0.00376	1.32726	0.00376	1.32726	0.00376	1.32726	0.00542	1.32726	0.00543	1.32726	0.00544	1.32726	0.00543	1.32726	0.00891	1.32726	0.00891	1.32726	0.00893	1.32726	0.00891667	1.32726	0.01239	1.32726	0.01237	1.32726	0.01235	1.32726	0.01237
1.32826	0.00252	1.32826	0.00251	1.32826	0.00251	1.32826	0.00251333	1.32826	0.00375	1.32826	0.00375	1.32826	0.00374	1.32826	0.00374667	1.32826	0.0054	1.32826	0.00541	1.32826	0.00542	1.32826	0.00541	1.32826	0.00889	1.32826	0.0089	1.32826	0.00891	1.32826	0.0089	1.32826	0.01238	1.32826	0.01236	1.32826	0.01233	1.32826	0.0123567
1.32926	0.0025	1.32926	0.0025	1.32926	0.00249	1.32926	0.00249667	1.32926	0.00373	1.32926	0.00373	1.32926	0.00373	1.32926	0.00373	1.32926	0.00538	1.32926	0.00539	1.32926	0.0054	1.32926	0.00539	1.32926	0.00887	1.32926	0.00887	1.32926	0.00889	1.32926	0.00887667	1.32926	0.01236	1.32926	0.01234	1.32926	0.01232	1.32926	0.01234
1.33026	0.00249	1.33026	0.00248	1.33026	0.00248	1.33026	0.00248333	1.33026	0.00371	1.33026	0.00372	1.33026	0.00371	1.33026	0.00371333	1.33026	0.00536	1.33026	0.00537	1.33026	0.00537	1.33026	0.00536667	1.33026	0.00884	1.33026	0.00885	1.33026	0.00886	1.33026	0.00885	1.33026	0.01233	1.33026	0.01231	1.33026	0.01229	1.33026	0.01231
1.33126	0.00247	1.33126	0.00247	1.33126	0.00247	1.33126	0.00247	1.33126	0.0037	1.33126	0.0037	1.33126	0.00369	1.33126	0.00369667	1.33126	0.00534	1.33126	0.00534	1.33126	0.00535	1.33126	0.00534333	1.33126	0.00882	1.33126	0.00882	1.33126	0.00883	1.33126	0.00882333	1.33126	0.01231	1.33126	0.01229	1.33126	0.01227	1.33126	0.01229
1.33226	0.00246	1.33226	0.00245	1.33226	0.00245	1.33226	0.00245333	1.33226	0.00368	1.33226	0.00368	1.33226	0.00367	1.33226	0.00367667	1.33226	0.00531	1.33226	0.00532	1.33226	0.00533	1.33226	0.00532	1.33226	0.00879	1.33226	0.00879	1.33226	0.0088	1.33226	0.00879333	1.33226	0.01228	1.33226	0.01226	1.33226	0.01224	1.33226	0.01226
1.33326	0.00245	1.33326	0.00244	1.33326	0.00244	1.33326	0.00244333	1.33326	0.00366	1.33326	0.00366	1.33326	0.00365	1.33326	0.00365667	1.33326	0.00529	1.33326	0.00529	1.33326	0.0053	1.33326	0.00529333	1.33326	0.00876	1.33326	0.00876	1.33326	0.00877	1.33326	0.00876333	1.33326	0.01226	1.33326	0.01223	1.33326	0.01221	1.33326	0.0122333
1.33426	0.00243	1.33426	0.00242	1.33426	0.00242	1.33426	0.00242333	1.33426	0.00364	1.33426	0.00364	1.33426	0.00363	1.33426	0.00363667	1.33426	0.00526	1.33426	0.00527	1.33426	0.00528	1.33426	0.00527	1.33426	0.00873	1.33426	0.00873	1.33426	0.00874	1.33426	0.00873333	1.33426	0.01223	1.33426	0.0122	1.33426	0.01218	1.33426	0.0122033
1.33526	0.00242	1.33526	0.00241	1.33526	0.00241	1.33526	0.00241333	1.33526	0.00362	1.33526	0.00362	1.33526	0.00362	1.33526	0.00362	1.33526	0.00524	1.33526	0.00524	1.33526	0.00525	1.33526	0.00524333	1.33526	0.00869	1.33526	0.0087	1.33526	0.00871	1.33526	0.0087	1.33526	0.01219	1.33526	0.01217	1.33526	0.01215	1.33526	0.01217
1.33626	0.0024	1.33626	0.0024	1.33626	0.00239	1.33626	0.00239667	1.33626	0.0036	1.33626	0.0036	1.33626	0.00359	1.33626	0.00359667	1.33626	0.00521	1.33626	0.00522	1.33626	0.00523	1.33626	0.00522	1.33626	0.00866	1.33626	0.00867	1.33626	0.00868	1.33626	0.00867	1.33626	0.01216	1.33626	0.01214	1.33626	0.01211	1.33626	0.0121367
1.33726	0.00239	1.33726	0.00238	1.33726	0.00238	1.33726	0.00238333	1.33726	0.00358	1.33726	0.00358	1.33726	0.00357	1.33726	0.00357667	1.33726	0.00519	1.33726	0.0052	1.33726	0.0052	1.33726	0.00519667	1.33726	0.00863	1.33726	0.00864	1.33726	0.00865	1.33726	0.00864	1.33726	0.01212	1.33726	0.0121	1.33726	0.01208	1.33726	0.0121
[truncated: 683 more rows]

## Sheet: Figure 2d
Figure 2d
(Scan rate)1/2 (mV1/2 s-1/2)	Current (mA)	Current (mA)
2.23607	0.00275	-0.00355
[truncated: 4 more rows]

## Sheet: Figure 2e
Figure 2e
[truncated: 252 more rows]

[truncated: 55 more sheets: Figure 2f, Figure 2g, Figure 2h, Figure 2i, Figure 3a, Figure 3b, Figure 3c, Figure 3d, Figure 3e, Figure 3f, Figure 4c, Figure 4d, Figure 4e, Figure 4f, Figure 4g, Figure 4i, Figure 5c, Figure 5d, Figure 5e, Figure 5f …]
